# Supplementary material for: MicroRNA-34a promotes genomic instability by a broad suppression of genome maintenance mechanisms downstream of the oncogene KSHV-vGPCR
Source: Oncotarget. 2016 Feb 8;7(9):10414–32. doi: 10.18632/oncotarget.7248 (PMC4891129; doi:10.18632/oncotarget.7248)
Supplement: Supplementary file 2 [file oncotarget-07-10414-s002.xlsx]

## Sheet: 1 - vGPCR-TC#1_vGPCR3T3
Protein IDs	Majority protein IDs	Protein names	Gene names	Fasta headers	Proteins	Peptides	PeptidesvGPCR-TC1_vGPCR3T3	Peptides vGPCR-TC2_vGPCR-TC1	Peptides vGPCR3T3_vGPCR-TC2	Sequence coverage [%]	Mol. weight [kDa]	Sequence length	PEP	Ratio H/L vGPCR-TC1_vGPCR3T3	Ratio H/L normalized vGPCR-TC1_vGPCR3T3	log2 Ratio H/L normalized vGPCR-TC1_vGPCR3T3	Ratio H/L variability [%] vGPCR-TC1_vGPCR3T3	Ratio H/L count vGPCR-TC1_vGPCR3T3	Intensity vGPCR-TC1_vGPCR3T3	log10 Intensity vGPCR-TC1_vGPCR3T3	Intensity L vGPCR-TC1_vGPCR3T3	Intensity H vGPCR-TC1_vGPCR3T3
P54923;Q3U5N4	P54923;Q3U5N4	[Protein ADP-ribosylarginine] hydrolase	Adprh	>sp|P54923|ADPRH_MOUSE [Protein ADP-ribosylarginine] hydrolase OS=Mus musculus GN=Adprh PE=2 SV=1;>tr|Q3U5N4|Q3U5N4_MOUSE ADP-ribosylarginine hydrolase, isoform CRA_a OS=Mus musculus GN=Adprh PE=2 SV=1	2	6	6	6	6	22.4	40.068	362	3.1497e-67	0.87824	0.89883	-0.15388	15.997	15	3052900000	9.48471	1810800000	1242100000
P51432	P51432	1-phosphatidylinositol 4,5-bisphosphate phosphodiesterase beta-3	Plcb3	>sp|P51432|PLCB3_MOUSE 1-phosphatidylinositol 4,5-bisphosphate phosphodiesterase beta-3 OS=Mus musculus GN=Plcb3 PE=2 SV=2	1	12	11	4	8	16	139.49	1234	2.5902e-246	0.55	0.60017	-0.736557	33.096	21	656360000	8.81714	394690000	261670000
Q8R3B1	Q8R3B1	1-phosphatidylinositol 4,5-bisphosphate phosphodiesterase delta-1	Plcd1	>sp|Q8R3B1|PLCD1_MOUSE 1-phosphatidylinositol 4,5-bisphosphate phosphodiesterase delta-1 OS=Mus musculus GN=Plcd1 PE=2 SV=2	1	6	5	2	0	9.8	85.872	756	1.0612e-14	0.41454	0.51609	-0.954305	106.84	2	331240000	8.52014	290790000	40445000
Q4KWH5;I1E4X6;H3BKK4;I1E4X4;Q4KWH5-2;Q4KWH5-3;Q4KWH5-4;H3BKE1;E0CY47	Q4KWH5;I1E4X6;H3BKK4;I1E4X4;Q4KWH5-2;Q4KWH5-3;Q4KWH5-4;H3BKE1;E0CY47	1-phosphatidylinositol 4,5-bisphosphate phosphodiesterase eta-1	Plch1	>sp|Q4KWH5|PLCH1_MOUSE 1-phosphatidylinositol 4,5-bisphosphate phosphodiesterase eta-1 OS=Mus musculus GN=Plch1 PE=2 SV=1;>tr|I1E4X6|I1E4X6_MOUSE 1-phosphatidylinositol 4,5-bisphosphate phosphodiesterase eta-1 OS=Mus musculus GN=Plch1 PE=4 SV=1;>tr|H3BKK4|	9	2	2	1	1	0.9	187.74	1682	0.00012284	0.58053	0.69929	-0.516037	17.625	8	818470000	8.913	531410000	287060000
Q99JT9;F7ARY2	Q99JT9;F7ARY2	1,2-dihydroxy-3-keto-5-methylthiopentene dioxygenase	Adi1	>sp|Q99JT9|MTND_MOUSE 1,2-dihydroxy-3-keto-5-methylthiopentene dioxygenase OS=Mus musculus GN=Adi1 PE=1 SV=1;>tr|F7ARY2|F7ARY2_MOUSE 1,2-dihydroxy-3-keto-5-methylthiopentene dioxygenase (Fragment) OS=Mus musculus GN=Adi1 PE=4 SV=1	2	4	3	3	3	28.5	21.523	179	1.2592e-08	3.2745	3.1795	1.6688	198.73	4	807730000	8.90727	38491000	769240000
Q9D6Y9;G3UW30;F6ZHD8	Q9D6Y9;G3UW30	1,4-alpha-glucan-branching enzyme	Gbe1	>sp|Q9D6Y9|GLGB_MOUSE 1,4-alpha-glucan-branching enzyme OS=Mus musculus GN=Gbe1 PE=2 SV=1;>tr|G3UW30|G3UW30_MOUSE 1,4-alpha-glucan-branching enzyme OS=Mus musculus GN=Gbe1 PE=4 SV=1	3	9	7	4	6	24.8	80.363	702	1.1718e-79	0.67275	0.84997	-0.234516	27.764	13	468130000	8.67037	286770000	181370000
Q9DCT1;F8WGW8;Q8CEB6	Q9DCT1;F8WGW8;Q8CEB6	1,5-anhydro-D-fructose reductase	Akr1e2;Akr1e1	>sp|Q9DCT1|AKCL2_MOUSE 1,5-anhydro-D-fructose reductase OS=Mus musculus GN=Akr1e2 PE=1 SV=1;>tr|F8WGW8|F8WGW8_MOUSE Protein Akr1e1 OS=Mus musculus GN=Akr1e1 PE=4 SV=1;>tr|Q8CEB6|Q8CEB6_MOUSE Protein Akr1e1 OS=Mus musculus GN=Akr1e1 PE=2 SV=1	3	3	3	1	3	13.3	34.46	301	1.7753e-07	0.62632	0.78899	-0.341921	14.991	3	92334000	7.96536	54590000	37744000
Q4KL76;Q64433	Q4KL76;Q64433	10 kDa heat shock protein, mitochondrial	Hspe1	>tr|Q4KL76|Q4KL76_MOUSE Heat shock protein 1 (Chaperonin 10) OS=Mus musculus GN=Hspe1 PE=2 SV=1;>sp|Q64433|CH10_MOUSE 10 kDa heat shock protein, mitochondrial OS=Mus musculus GN=Hspe1 PE=1 SV=2	2	9	8	7	8	66.7	10.963	102	1.5407e-125	1.3028	1.3181	0.39846	65.581	26	18696000000	10.2717	8236800000	10459000000
A2AH85;O08810;Q543F1;G3UZ34;G3UXK8	A2AH85;O08810;Q543F1;G3UZ34	116 kDa U5 small nuclear ribonucleoprotein component	Eftud2	>tr|A2AH85|A2AH85_MOUSE 116 kDa U5 small nuclear ribonucleoprotein component OS=Mus musculus GN=Eftud2 PE=4 SV=1;>sp|O08810|U5S1_MOUSE 116 kDa U5 small nuclear ribonucleoprotein component OS=Mus musculus GN=Eftud2 PE=2 SV=1;>tr|Q543F1|Q543F1_MOUSE Elongati	5	15	13	14	12	21.2	109.49	972	1.7033e-87	1.3957	1.6777	0.746485	40.34	18	526060000	8.72104	223440000	302620000
A2AJA8;Q9DAK9	A2AJA8;Q9DAK9	14 kDa phosphohistidine phosphatase	Phpt1	>tr|A2AJA8|A2AJA8_MOUSE Phosphohistidine phosphatase 1 OS=Mus musculus GN=Phpt1 PE=4 SV=1;>sp|Q9DAK9|PHP14_MOUSE 14 kDa phosphohistidine phosphatase OS=Mus musculus GN=Phpt1 PE=1 SV=1	2	3	2	1	1	30.6	13.996	124	7.5882e-13	1.1781	1.3474	0.430178	47.143	2	36148000	7.55808	17692000	18456000
A2A5N2;Q9CQV8;Q9CQV8-2;A2A5N1	A2A5N2;Q9CQV8;Q9CQV8-2;A2A5N1	14-3-3 protein beta/alpha;14-3-3 protein beta/alpha, N-terminally processed	Ywhab	>tr|A2A5N2|A2A5N2_MOUSE Tyrosine 3-monooxygenase/tryptophan 5-monooxygenase activation protein, beta OS=Mus musculus GN=Ywhab PE=2 SV=1;>sp|Q9CQV8|1433B_MOUSE 14-3-3 protein beta/alpha OS=Mus musculus GN=Ywhab PE=1 SV=3;>sp|Q9CQV8-2|1433B_MOUSE Isoform Sho	4	18	16	18	17	61.4	28.086	246	0	1.4336	1.4546	0.540622	33.407	47	14654000000	10.166	6358900000	8295500000
P62259;Q5SS40;F6WA09;D6REF3;D3YW45	P62259;Q5SS40	14-3-3 protein epsilon	Ywhae	>sp|P62259|1433E_MOUSE 14-3-3 protein epsilon OS=Mus musculus GN=Ywhae PE=1 SV=1;>tr|Q5SS40|Q5SS40_MOUSE Tyrosine 3-monooxygenase/tryptophan 5-monooxygenase activation protein, epsilon polypeptide OS=Mus musculus GN=Ywhae PE=2 SV=1	5	23	22	23	23	73.7	29.174	255	0	1.3705	1.3295	0.410884	42.514	107	57682000000	10.761	25168000000	32514000000
P68510;E9Q4V8	P68510	14-3-3 protein eta	Ywhah	>sp|P68510|1433F_MOUSE 14-3-3 protein eta OS=Mus musculus GN=Ywhah PE=1 SV=2	2	19	18	19	18	56.1	28.211	246	0	1.5092	1.5541	0.636079	22.575	66	12938000000	10.1119	5524500000	7413100000
A8IP69;P61982	A8IP69;P61982	14-3-3 protein gamma;14-3-3 protein gamma, N-terminally processed	Ywhag	>tr|A8IP69|A8IP69_MOUSE 14-3-3 protein gamma subtype OS=Mus musculus GN=Ywhag PE=2 SV=1;>sp|P61982|1433G_MOUSE 14-3-3 protein gamma OS=Mus musculus GN=Ywhag PE=1 SV=2	2	18	18	18	18	53.8	28.302	247	0	1.3826	1.539	0.621993	38.994	45	12450000000	10.0952	4689700000	7760100000
O70456	O70456	14-3-3 protein sigma	Sfn	>sp|O70456|1433S_MOUSE 14-3-3 protein sigma OS=Mus musculus GN=Sfn PE=1 SV=2	1	5	5	5	5	16.1	27.706	248	1.1116e-291	1.0886	1.1633	0.218223	7.3157	4	10356000000	10.0152	5013500000	5342400000
F6VW30;F6YY69;A3KML3;P68254;P68254-2	F6VW30;F6YY69;A3KML3;P68254;P68254-2	14-3-3 protein theta	Ywhaq	>tr|F6VW30|F6VW30_MOUSE 14-3-3 protein theta (Fragment) OS=Mus musculus GN=Ywhaq PE=3 SV=1;>tr|F6YY69|F6YY69_MOUSE 14-3-3 protein theta (Fragment) OS=Mus musculus GN=Ywhaq PE=4 SV=1;>tr|A3KML3|A3KML3_MOUSE MCG126220 OS=Mus musculus GN=Ywhaq PE=2 SV=1;>sp|P	5	16	16	15	15	43.6	34.348	303	0	1.5366	1.7198	0.782241	28.417	37	10995000000	10.0412	4286200000	6709300000
P63101;D3YXN6;D3YXF4	P63101	14-3-3 protein zeta/delta	Ywhaz	>sp|P63101|1433Z_MOUSE 14-3-3 protein zeta/delta OS=Mus musculus GN=Ywhaz PE=1 SV=1	3	21	21	21	21	63.7	27.771	245	0	1.0087	1.0109	0.0156403	66.984	85	36895000000	10.567	19127000000	17768000000
Q9ERR7	Q9ERR7	15 kDa selenoprotein	40786	>sp|Q9ERR7|SEP15_MOUSE 15 kDa selenoprotein OS=Mus musculus GN=Sep15 PE=1 SV=3	1	2	2	2	2	17.9	17.824	162	5.264e-28	1.4672	1.4112	0.496922	41.922	6	191160000	8.2814	77519000	113640000
P58871	P58871	182 kDa tankyrase-1-binding protein	Tnks1bp1	>sp|P58871|TB182_MOUSE 182 kDa tankyrase-1-binding protein OS=Mus musculus GN=Tnks1bp1 PE=1 SV=2	1	30	26	19	23	26.1	181.82	1720	0	0.83527	0.94545	-0.0809269	37.011	43	966730000	8.98531	539470000	427260000
O88986;E9PWY6	O88986;E9PWY6	2-amino-3-ketobutyrate coenzyme A ligase, mitochondrial	Gcat	>sp|O88986|KBL_MOUSE 2-amino-3-ketobutyrate coenzyme A ligase, mitochondrial OS=Mus musculus GN=Gcat PE=1 SV=2;>tr|E9PWY6|E9PWY6_MOUSE 2-amino-3-ketobutyrate coenzyme A ligase, mitochondrial OS=Mus musculus GN=Gcat PE=3 SV=1	2	7	6	6	7	24.5	44.93	416	7.9956e-72	0.54815	0.53845	-0.893116	27.399	14	289480000	8.46162	199410000	90068000
Q60597-3;Q60597-4;Q60597;Q60597-2;E9Q1C6	Q60597-3;Q60597-4;Q60597;Q60597-2	2-oxoglutarate dehydrogenase, mitochondrial	Ogdh	>sp|Q60597-3|ODO1_MOUSE Isoform 3 of 2-oxoglutarate dehydrogenase, mitochondrial OS=Mus musculus GN=Ogdh;>sp|Q60597-4|ODO1_MOUSE Isoform 4 of 2-oxoglutarate dehydrogenase, mitochondrial OS=Mus musculus GN=Ogdh;>sp|Q60597|ODO1_MOUSE 2-oxoglutarate dehydroge	5	5	5	4	3	7	118.18	1038	3.2575e-22	0.90879	0.86842	-0.203535	77.719	7	134450000	8.12856	69852000	64600000
Q3TIU4	Q3TIU4	2,5-phosphodiesterase 12	Pde12	>sp|Q3TIU4|PDE12_MOUSE 2,5-phosphodiesterase 12 OS=Mus musculus GN=Pde12 PE=2 SV=2	1	2	2	2	2	3.8	67.513	608	3.226e-05	1.0546	1.3172	0.397474	2.7949	2	54765000	7.7385	28555000	26210000
P62334;Q14AQ1	P62334;Q14AQ1	26S protease regulatory subunit 10B	Psmc6	>sp|P62334|PRS10_MOUSE 26S protease regulatory subunit 10B OS=Mus musculus GN=Psmc6 PE=1 SV=1;>tr|Q14AQ1|Q14AQ1_MOUSE Proteasome (Prosome, macropain) 26S subunit, ATPase, 6 OS=Mus musculus GN=Psmc6 PE=2 SV=1	2	16	15	15	15	48.6	44.172	389	1.6144e-180	1.0324	1.0565	0.0792928	21.46	39	3314700000	9.52044	1764800000	1549900000
P62192;Q542I9	P62192;Q542I9	26S protease regulatory subunit 4	Psmc1	>sp|P62192|PRS4_MOUSE 26S protease regulatory subunit 4 OS=Mus musculus GN=Psmc1 PE=1 SV=1;>tr|Q542I9|Q542I9_MOUSE MCG122657 OS=Mus musculus GN=Psmc1 PE=2 SV=1	2	17	17	11	12	53.2	49.184	440	8.4852e-293	0.66626	0.68324	-0.549536	37.003	43	2344100000	9.36998	1416800000	927330000
B7ZCF1;O88685;A2AGN7;F6Q2E3	B7ZCF1;O88685;A2AGN7	26S protease regulatory subunit 6A	Psmc3	>tr|B7ZCF1|B7ZCF1_MOUSE 26S protease regulatory subunit 6A OS=Mus musculus GN=Psmc3 PE=3 SV=1;>sp|O88685|PRS6A_MOUSE 26S protease regulatory subunit 6A OS=Mus musculus GN=Psmc3 PE=2 SV=2;>tr|A2AGN7|A2AGN7_MOUSE 26S protease regulatory subunit 6A OS=Mus mus	4	21	20	18	17	56.3	50.395	451	0	0.94715	1.0313	0.0444641	19.601	70	6027300000	9.78012	3163400000	2863900000
P54775	P54775	26S protease regulatory subunit 6B	Psmc4	>sp|P54775|PRS6B_MOUSE 26S protease regulatory subunit 6B OS=Mus musculus GN=Psmc4 PE=1 SV=2	1	16	15	12	13	62.7	47.408	418	0	0.8081	0.89608	-0.158301	27.531	42	2266400000	9.35534	1302800000	963610000
Q8BVQ9;P46471	Q8BVQ9;P46471	26S protease regulatory subunit 7	Psmc2	>tr|Q8BVQ9|Q8BVQ9_MOUSE 26S protease regulatory subunit 7 OS=Mus musculus GN=Psmc2 PE=2 SV=1;>sp|P46471|PRS7_MOUSE 26S protease regulatory subunit 7 OS=Mus musculus GN=Psmc2 PE=1 SV=5	2	17	16	16	16	40.6	52.866	475	0	0.80805	0.85412	-0.227489	20.813	50	4101900000	9.61299	2234300000	1867600000
B1ARK2;P62196;E9Q0L5	B1ARK2;P62196;E9Q0L5	26S protease regulatory subunit 8	Psmc5	>tr|B1ARK2|B1ARK2_MOUSE Protease (Prosome, macropain) 26S subunit, ATPase 5 OS=Mus musculus GN=Psmc5 PE=3 SV=1;>sp|P62196|PRS8_MOUSE 26S protease regulatory subunit 8 OS=Mus musculus GN=Psmc5 PE=1 SV=1;>tr|E9Q0L5|E9Q0L5_MOUSE 26S protease regulatory subuni	3	18	16	16	17	52	45.626	406	1.7254e-205	0.83555	0.87294	-0.196046	24.528	47	3450100000	9.53783	1974100000	1476000000
Q3TXS7;D6RGR5	Q3TXS7	26S proteasome non-ATPase regulatory subunit 1	Psmd1	>sp|Q3TXS7|PSMD1_MOUSE 26S proteasome non-ATPase regulatory subunit 1 OS=Mus musculus GN=Psmd1 PE=1 SV=1	2	24	20	17	20	37.5	105.73	953	0	0.94944	0.92942	-0.105597	66.389	57	3705800000	9.56888	2025400000	1680400000
Q8R0G2;Q9Z2X2;A2AG83	Q8R0G2;Q9Z2X2	26S proteasome non-ATPase regulatory subunit 10	Psmd10	>tr|Q8R0G2|Q8R0G2_MOUSE 26S proteasome non-ATPase regulatory subunit 10 OS=Mus musculus GN=Psmd10 PE=2 SV=1;>sp|Q9Z2X2|PSD10_MOUSE 26S proteasome non-ATPase regulatory subunit 10 OS=Mus musculus GN=Psmd10 PE=1 SV=2	3	4	4	4	4	15.2	25.083	231	1.0787e-08	0.72361	0.7985	-0.324636	13.154	7	173190000	8.23852	100060000	73126000
Q5BKQ9;Q8BG32;F6Z0Q9;G3UYH2;G3UXL5;G3UWW7;G3UYL3;G3UYI4;G3UX15;G3UYL8;G3UZ33;G3UWV7;G3UX67;G3UZ28	Q5BKQ9;Q8BG32;F6Z0Q9;G3UYH2	26S proteasome non-ATPase regulatory subunit 11	Psmd11	>tr|Q5BKQ9|Q5BKQ9_MOUSE MCG19050, isoform CRA_d OS=Mus musculus GN=Psmd11 PE=2 SV=1;>sp|Q8BG32|PSD11_MOUSE 26S proteasome non-ATPase regulatory subunit 11 OS=Mus musculus GN=Psmd11 PE=1 SV=3;>tr|F6Z0Q9|F6Z0Q9_MOUSE 26S proteasome non-ATPase regulatory subu	14	22	22	19	19	61.6	47.436	422	0	0.86612	0.98107	-0.027572	29.616	67	6483100000	9.81178	3403200000	3079900000
Q9D8W5;B1AT36;Q3TRH2	Q9D8W5;B1AT36;Q3TRH2	26S proteasome non-ATPase regulatory subunit 12	Psmd12	>sp|Q9D8W5|PSD12_MOUSE 26S proteasome non-ATPase regulatory subunit 12 OS=Mus musculus GN=Psmd12 PE=2 SV=4;>tr|B1AT36|B1AT36_MOUSE 26S proteasome non-ATPase regulatory subunit 12 OS=Mus musculus GN=Psmd12 PE=4 SV=1;>tr|Q3TRH2|Q3TRH2_MOUSE 26S proteasome no	3	23	21	20	22	57.7	52.895	456	0	0.86898	0.92499	-0.11249	64.125	66	6391100000	9.80558	3901300000	2489800000
B2RT97;Q9WVJ2;E9Q5I9;E9Q0U1;F6ZQQ3;F6PXS6;E9PY93	B2RT97;Q9WVJ2;E9Q5I9;E9Q0U1	26S proteasome non-ATPase regulatory subunit 13	Psmd13	>tr|B2RT97|B2RT97_MOUSE Proteasome (Prosome, macropain) 26S subunit, non-ATPase, 13 OS=Mus musculus GN=Psmd13 PE=2 SV=1;>sp|Q9WVJ2|PSD13_MOUSE 26S proteasome non-ATPase regulatory subunit 13 OS=Mus musculus GN=Psmd13 PE=1 SV=1;>tr|E9Q5I9|E9Q5I9_MOUSE 26S p	7	20	18	17	17	54.3	42.809	376	3.3525e-198	1.0044	0.99168	-0.0120534	35.9	51	5384400000	9.73114	2569200000	2815200000
A2AR77;O35593;F6SAH4	A2AR77;O35593;F6SAH4	26S proteasome non-ATPase regulatory subunit 14	Psmd14	>tr|A2AR77|A2AR77_MOUSE Proteasome (Prosome, macropain) 26S subunit, non-ATPase, 14 OS=Mus musculus GN=Psmd14 PE=4 SV=1;>sp|O35593|PSDE_MOUSE 26S proteasome non-ATPase regulatory subunit 14 OS=Mus musculus GN=Psmd14 PE=1 SV=2;>tr|F6SAH4|F6SAH4_MOUSE 26S pr	3	9	9	9	8	45.2	34.577	310	2.272e-228	0.978	0.94306	-0.0845785	15.408	32	3970900000	9.59889	1899100000	2071800000
Q3TKV1;Q8VDM4;Q80V77;E9Q2S8	Q3TKV1;Q8VDM4;Q80V77	26S proteasome non-ATPase regulatory subunit 2	Psmd2	>tr|Q3TKV1|Q3TKV1_MOUSE MCG129789, isoform CRA_b OS=Mus musculus GN=Psmd2 PE=2 SV=1;>sp|Q8VDM4|PSMD2_MOUSE 26S proteasome non-ATPase regulatory subunit 2 OS=Mus musculus GN=Psmd2 PE=1 SV=1;>tr|Q80V77|Q80V77_MOUSE 26S proteasome non-ATPase regulatory subuni	4	35	34	30	29	48.3	100.2	908	0	0.79977	0.81353	-0.297733	46.476	92	7670900000	9.88485	4240400000	3430500000
P14685;F7B7L8	P14685	26S proteasome non-ATPase regulatory subunit 3	Psmd3	>sp|P14685|PSMD3_MOUSE 26S proteasome non-ATPase regulatory subunit 3 OS=Mus musculus GN=Psmd3 PE=2 SV=3	2	29	28	23	24	57.7	60.718	530	7.2371e-158	0.82297	0.94664	-0.0791122	26.118	59	4494300000	9.65266	2486000000	2008300000
Q8BJY1;F7BA91	Q8BJY1	26S proteasome non-ATPase regulatory subunit 5	Psmd5	>sp|Q8BJY1|PSMD5_MOUSE 26S proteasome non-ATPase regulatory subunit 5 OS=Mus musculus GN=Psmd5 PE=2 SV=4	2	17	16	15	14	44.6	55.971	504	0	1.1662	1.1559	0.209017	24.12	49	3453200000	9.53822	1718900000	1734300000
Q99JI4	Q99JI4	26S proteasome non-ATPase regulatory subunit 6	Psmd6	>sp|Q99JI4|PSMD6_MOUSE 26S proteasome non-ATPase regulatory subunit 6 OS=Mus musculus GN=Psmd6 PE=2 SV=1	1	15	14	15	14	47.8	45.536	389	2.8857e-154	1.0124	1.0122	0.0174944	24.558	49	3572000000	9.55291	1848400000	1723500000
A1L3B8;P26516	A1L3B8;P26516	26S proteasome non-ATPase regulatory subunit 7	Psmd7	>tr|A1L3B8|A1L3B8_MOUSE Proteasome (Prosome, macropain) 26S subunit, non-ATPase, 7 OS=Mus musculus GN=Psmd7 PE=2 SV=1;>sp|P26516|PSD7_MOUSE 26S proteasome non-ATPase regulatory subunit 7 OS=Mus musculus GN=Psmd7 PE=1 SV=2	2	13	13	11	12	63.2	36.539	321	3.9548e-304	0.89732	1.0128	0.0183493	32.529	40	2352100000	9.37146	1253400000	1098700000
Q9CX56	Q9CX56	26S proteasome non-ATPase regulatory subunit 8	Psmd8	>sp|Q9CX56|PSMD8_MOUSE 26S proteasome non-ATPase regulatory subunit 8 OS=Mus musculus GN=Psmd8 PE=2 SV=2	1	9	9	9	8	25.8	39.93	353	4.617e-65	0.98151	0.96346	-0.0537033	32.464	21	1661400000	9.22047	943150000	718300000
Q9CR00	Q9CR00	26S proteasome non-ATPase regulatory subunit 9	Psmd9	>sp|Q9CR00|PSMD9_MOUSE 26S proteasome non-ATPase regulatory subunit 9 OS=Mus musculus GN=Psmd9 PE=1 SV=1	1	5	5	4	4	25.7	24.72	222	4.8554e-22	1.1526	1.2858	0.362666	25.514	9	546660000	8.73772	252610000	294050000
B2RTB0;Q3UHX2	B2RTB0;Q3UHX2	28 kDa heat- and acid-stable phosphoprotein	Pdap1	>tr|B2RTB0|B2RTB0_MOUSE MCG17262 OS=Mus musculus GN=Pdap1 PE=2 SV=1;>sp|Q3UHX2|HAP28_MOUSE 28 kDa heat- and acid-stable phosphoprotein OS=Mus musculus GN=Pdap1 PE=1 SV=1	2	4	4	3	2	25.4	20.605	181	2.6531e-39	1.4643	2.1907	1.13139	64.926	5	174630000	8.24212	80015000	94619000
Q99N15;A2AFQ2;O08756	Q99N15;A2AFQ2;O08756	3-hydroxyacyl-CoA dehydrogenase type-2	Hsd17b10	>tr|Q99N15|Q99N15_MOUSE 17beta-hydroxysteroid dehydrogenase type 10/short chain L-3-hydroxyacyl-CoA dehydrogenase OS=Mus musculus GN=Hsd17b10 PE=2 SV=1;>tr|A2AFQ2|A2AFQ2_MOUSE 3-hydroxyacyl-CoA dehydrogenase type-2 OS=Mus musculus GN=Hsd17b10 PE=3 SV=1;>sp	3	12	12	8	10	66.3	27.273	261	0	1.0892	1.1709	0.227618	23.052	38	2092000000	9.32056	989080000	1102900000
Q99L13;E9Q155	Q99L13;E9Q155	3-hydroxyisobutyrate dehydrogenase, mitochondrial	Hibadh	>sp|Q99L13|3HIDH_MOUSE 3-hydroxyisobutyrate dehydrogenase, mitochondrial OS=Mus musculus GN=Hibadh PE=2 SV=1;>tr|E9Q155|E9Q155_MOUSE 3-hydroxyisobutyrate dehydrogenase, mitochondrial OS=Mus musculus GN=Hibadh PE=4 SV=1	2	6	5	5	5	28.7	35.44	335	7.0355e-212	0.60322	0.6374	-0.649729	19.167	9	289080000	8.46102	185200000	103880000
Q8QZS1;E0CX19	Q8QZS1;E0CX19	3-hydroxyisobutyryl-CoA hydrolase, mitochondrial	Hibch	>sp|Q8QZS1|HIBCH_MOUSE 3-hydroxyisobutyryl-CoA hydrolase, mitochondrial OS=Mus musculus GN=Hibch PE=1 SV=1;>tr|E0CX19|E0CX19_MOUSE 3-hydroxyisobutyryl-CoA hydrolase, mitochondrial OS=Mus musculus GN=Hibch PE=4 SV=1	2	4	3	0	3	14	43.037	385	7.024e-18	0.46529	0.67236	-0.572694	0.99958	2	30066000	7.47808	19982000	10084000
Q3UKM0;Q8VCH0;Q921H8;H3BKL5;H3BJZ9;Q8BLD7;H3BKA1	Q3UKM0;Q8VCH0;Q921H8;H3BKL5;H3BJZ9;Q8BLD7	3-ketoacyl-CoA thiolase B, peroxisomal;3-ketoacyl-CoA thiolase A, peroxisomal	Acaa1b;Acaa1a	>tr|Q3UKM0|Q3UKM0_MOUSE MCG21883, isoform CRA_e OS=Mus musculus GN=Acaa1b PE=2 SV=1;>sp|Q8VCH0|THIKB_MOUSE 3-ketoacyl-CoA thiolase B, peroxisomal OS=Mus musculus GN=Acaa1b PE=2 SV=1;>sp|Q921H8|THIKA_MOUSE 3-ketoacyl-CoA thiolase A, peroxisomal OS=Mus muscu	7	3	2	1	2	12.5	43.995	424	8.7281e-08	1.3444	1.2876	0.364684	94.089	2	27801000	7.44406	13997000	13804000
Q8BWT1	Q8BWT1	3-ketoacyl-CoA thiolase, mitochondrial	Acaa2	>sp|Q8BWT1|THIM_MOUSE 3-ketoacyl-CoA thiolase, mitochondrial OS=Mus musculus GN=Acaa2 PE=1 SV=3	1	14	10	8	14	51.6	41.829	397	9.9234e-125	1.3505	1.3021	0.38084	41.887	19	1994100000	9.29975	807380000	1186700000
Q8VCX1	Q8VCX1	3-oxo-5-beta-steroid 4-dehydrogenase	Akr1d1	>sp|Q8VCX1|AK1D1_MOUSE 3-oxo-5-beta-steroid 4-dehydrogenase OS=Mus musculus GN=Akr1d1 PE=2 SV=1	1	2	2	0	1	3.1	37.289	325	3.8255e-05	0.24468	0.24392	-2.03552	106.85	5	260640000	8.41604	220370000	40266000
Q9Z2A0;F2Z3X6;Q3TRL2;F2Z400;F2Z3Z9;F2Z4A5;F2Z3V6;F2Z3X9	Q9Z2A0;F2Z3X6;Q3TRL2;F2Z400;F2Z3Z9	3-phosphoinositide-dependent protein kinase 1	Pdpk1	>sp|Q9Z2A0|PDPK1_MOUSE 3-phosphoinositide-dependent protein kinase 1 OS=Mus musculus GN=Pdpk1 PE=1 SV=2;>tr|F2Z3X6|F2Z3X6_MOUSE 3-phosphoinositide-dependent protein kinase 1 OS=Mus musculus GN=Pdpk1 PE=4 SV=1;>tr|Q3TRL2|Q3TRL2_MOUSE 3-phosphoinositide-depe	8	4	4	4	2	10.9	63.758	559	1.7201e-13	0.84955	0.97545	-0.0358602	84.748	6	151240000	8.17967	109600000	41639000
Q9Z0S1;D3Z0E6;D3Z5X0	Q9Z0S1;D3Z0E6	3(2),5-bisphosphate nucleotidase 1	Bpnt1	>sp|Q9Z0S1|BPNT1_MOUSE 3(2),5-bisphosphate nucleotidase 1 OS=Mus musculus GN=Bpnt1 PE=1 SV=2;>tr|D3Z0E6|D3Z0E6_MOUSE 3(2),5-bisphosphate nucleotidase 1 OS=Mus musculus GN=Bpnt1 PE=4 SV=1	3	4	4	4	4	14.9	33.196	308	1.2646e-14	1.4503	1.6243	0.699818	44.591	13	505170000	8.70344	200270000	304900000
Q3U367;Q9JLJ2	Q3U367;Q9JLJ2	4-trimethylaminobutyraldehyde dehydrogenase	Aldh9a1	>tr|Q3U367|Q3U367_MOUSE 4-trimethylaminobutyraldehyde dehydrogenase OS=Mus musculus GN=Aldh9a1 PE=2 SV=1;>sp|Q9JLJ2|AL9A1_MOUSE 4-trimethylaminobutyraldehyde dehydrogenase OS=Mus musculus GN=Aldh9a1 PE=1 SV=1	2	13	11	12	10	28.8	55.887	518	2.9942e-52	1.4808	1.6842	0.752063	57.478	24	2551700000	9.40683	1041300000	1510400000
P63325;Q5M9K7;Q3UW83	P63325;Q5M9K7;Q3UW83	40S ribosomal protein S10	Rps10	>sp|P63325|RS10_MOUSE 40S ribosomal protein S10 OS=Mus musculus GN=Rps10 PE=1 SV=1;>tr|Q5M9K7|Q5M9K7_MOUSE MCG21688 OS=Mus musculus GN=Rps10 PE=2 SV=1;>tr|Q3UW83|Q3UW83_MOUSE 40S ribosomal protein S10 OS=Mus musculus GN=Rps10 PE=2 SV=1	3	4	4	1	1	26.1	18.916	165	3.0532e-09	0.25469	0.2426	-2.04335	71.921	6	225240000	8.35265	178900000	46342000
P63323;Q6ZWZ6;D3Z1P4;D3Z6B6	P63323;Q6ZWZ6;D3Z1P4;D3Z6B6	40S ribosomal protein S12	Rps12;Gm10063;Rps12-ps2	>sp|P63323|RS12_MOUSE 40S ribosomal protein S12 OS=Mus musculus GN=Rps12 PE=1 SV=2;>tr|Q6ZWZ6|Q6ZWZ6_MOUSE 40S ribosomal protein S12 OS=Mus musculus GN=Rps12 PE=2 SV=1;>tr|D3Z1P4|D3Z1P4_MOUSE 40S ribosomal protein S12 OS=Mus musculus GN=Gm10063 PE=3 SV=1;>	4	2	2	2	2	13.6	14.525	132	1.221e-06	0.43738	0.42994	-1.21779	11.657	7	691950000	8.84007	496200000	195750000
P62301;Q5BLJ7;Q921R2	P62301;Q5BLJ7;Q921R2	40S ribosomal protein S13	Rps13	>sp|P62301|RS13_MOUSE 40S ribosomal protein S13 OS=Mus musculus GN=Rps13 PE=1 SV=2;>tr|Q5BLJ7|Q5BLJ7_MOUSE MCG10205 OS=Mus musculus GN=Rps13 PE=2 SV=1;>tr|Q921R2|Q921R2_MOUSE 40S ribosomal protein S13 OS=Mus musculus GN=Rps13 PE=2 SV=1	3	2	2	1	2	17.9	17.222	151	9.1035e-13	0.2331	0.26755	-1.90212	10.043	4	203760000	8.30912	166790000	36969000
P62264;D3Z1P6;D3Z7I1;D3YVF4	P62264;D3Z1P6;D3Z7I1;D3YVF4	40S ribosomal protein S14	Rps14;Gm5805	>sp|P62264|RS14_MOUSE 40S ribosomal protein S14 OS=Mus musculus GN=Rps14 PE=2 SV=3;>tr|D3Z1P6|D3Z1P6_MOUSE Protein Gm5805 OS=Mus musculus GN=Gm5805 PE=3 SV=1;>tr|D3Z7I1|D3Z7I1_MOUSE 40S ribosomal protein S14 (Fragment) OS=Mus musculus GN=Rps14 PE=3 SV=1;>t	4	5	5	0	1	38.4	16.273	151	1.1812e-12	0.36874	0.34697	-1.52712	56.371	6	140520000	8.14774	106640000	33883000
P62843;D3YTQ9;Q3UXS6	P62843;D3YTQ9;Q3UXS6	40S ribosomal protein S15	Rps15	>sp|P62843|RS15_MOUSE 40S ribosomal protein S15 OS=Mus musculus GN=Rps15 PE=2 SV=2;>tr|D3YTQ9|D3YTQ9_MOUSE 40S ribosomal protein S15 OS=Mus musculus GN=Rps15 PE=3 SV=1;>tr|Q3UXS6|Q3UXS6_MOUSE 40S ribosomal protein S15 OS=Mus musculus GN=Rps15 PE=2 SV=1	3	3	2	2	2	31.7	17.04	145	1.7412e-45	0.19947	0.20629	-2.27725	38.086	6	126900000	8.10346	107200000	19697000
A4FUS1;P14131	A4FUS1;P14131	40S ribosomal protein S16	Rps16	>tr|A4FUS1|A4FUS1_MOUSE MCG123443 OS=Mus musculus GN=Rps16 PE=1 SV=1;>sp|P14131|RS16_MOUSE 40S ribosomal protein S16 OS=Mus musculus GN=Rps16 PE=2 SV=4	2	5	3	1	4	33.6	16.445	146	1.3926e-13	0.22073	0.21834	-2.19535	57.123	6	437270000	8.64075	357490000	79780000
F7BBI3;P63276;Q5M9L7;D3Z173	F7BBI3;P63276;Q5M9L7	40S ribosomal protein S17	Rps17	>tr|F7BBI3|F7BBI3_MOUSE Uncharacterized protein (Fragment) OS=Mus musculus GN=Rps17 PE=3 SV=1;>sp|P63276|RS17_MOUSE 40S ribosomal protein S17 OS=Mus musculus GN=Rps17 PE=1 SV=2;>tr|Q5M9L7|Q5M9L7_MOUSE MCG15301, isoform CRA_a OS=Mus musculus GN=Rps17 PE=2 S	4	5	4	3	5	51.1	16.173	141	1.8402e-58	0.53091	0.52236	-0.936884	48.068	11	350830000	8.5451	267160000	83668000
F5H8M6;P62270;Q561N5;G3UZW2;D3YWV7;F6YVP7	F5H8M6;P62270;Q561N5;G3UZW2;D3YWV7;F6YVP7	40S ribosomal protein S18	Gm10260;Rps18;Gm5321;Gm17352	>tr|F5H8M6|F5H8M6_MOUSE Protein Gm10260 OS=Mus musculus GN=Gm10260 PE=3 SV=1;>sp|P62270|RS18_MOUSE 40S ribosomal protein S18 OS=Mus musculus GN=Rps18 PE=1 SV=3;>tr|Q561N5|Q561N5_MOUSE MCG23000, isoform CRA_b OS=Mus musculus GN=Rps18 PE=2 SV=1;>tr|G3UZW2|G3	6	8	5	1	5	48.7	17.671	152	6.8755e-19	0.21089	0.24644	-2.02069	33.869	8	378920000	8.57855	303140000	75776000
F8VQH5;Q9CZX8;D3Z722;D3Z5R8;F6Q5Z8;D3YUG3;D3YUT3;F8VQL3	F8VQH5;Q9CZX8;D3Z722;D3Z5R8;F6Q5Z8;D3YUG3;D3YUT3	40S ribosomal protein S19	Rps19-ps4;Rps19;Rps19-ps1	>tr|F8VQH5|F8VQH5_MOUSE Protein Rps19-ps4 OS=Mus musculus GN=Rps19-ps4 PE=4 SV=1;>sp|Q9CZX8|RS19_MOUSE 40S ribosomal protein S19 OS=Mus musculus GN=Rps19 PE=1 SV=3;>tr|D3Z722|D3Z722_MOUSE 40S ribosomal protein S19 OS=Mus musculus GN=Rps19 PE=4 SV=1;>tr|D3Z	8	6	6	0	5	38.9	16.383	149	1.9676e-24	0.24309	0.2365	-2.08009	90.596	8	378300000	8.57784	251510000	126790000
E9PV46;P25444;Q58EU3;D3YWJ3;D3YVC1;F6YTZ4;E9Q1N8;D3Z659;D3YWA0;D3Z536;F8VQ36	E9PV46;P25444;Q58EU3;D3YWJ3;D3YVC1;F6YTZ4;E9Q1N8;D3Z659;D3YWA0;D3Z536;F8VQ36	40S ribosomal protein S2	Gm8841;Rps2;Gm6576;Rps2-ps5;Rps2-ps6;Gm6139;Gm8225;Gm4968	>tr|E9PV46|E9PV46_MOUSE Protein Gm8841 OS=Mus musculus GN=Gm8841 PE=3 SV=1;>sp|P25444|RS2_MOUSE 40S ribosomal protein S2 OS=Mus musculus GN=Rps2 PE=1 SV=3;>tr|Q58EU3|Q58EU3_MOUSE MCG12811, isoform CRA_b OS=Mus musculus GN=Rps2 PE=2 SV=1;>tr|D3YWJ3|D3YWJ3_M	11	11	9	6	9	38.6	31.169	293	9.5981e-108	0.51117	0.54515	-0.875275	62.712	17	1737800000	9.24	797470000	940300000
P60867;Q5BLK2	P60867;Q5BLK2	40S ribosomal protein S20	Rps20	>sp|P60867|RS20_MOUSE 40S ribosomal protein S20 OS=Mus musculus GN=Rps20 PE=1 SV=1;>tr|Q5BLK2|Q5BLK2_MOUSE MCG3574 OS=Mus musculus GN=Rps20 PE=2 SV=1	2	2	2	2	2	20.2	13.373	119	2.1097e-05	0.30547	0.28481	-1.81193	62.412	6	419740000	8.62298	312250000	107500000
Q9CZI5;P62267;D3YXF9	Q9CZI5;P62267;D3YXF9	40S ribosomal protein S23	Rps23;Gm8618	>tr|Q9CZI5|Q9CZI5_MOUSE 40S ribosomal protein S23 OS=Mus musculus GN=Rps23 PE=2 SV=1;>sp|P62267|RS23_MOUSE 40S ribosomal protein S23 OS=Mus musculus GN=Rps23 PE=2 SV=3;>tr|D3YXF9|D3YXF9_MOUSE Protein Gm8618 OS=Mus musculus GN=Gm8618 PE=3 SV=1	3	3	2	0	3	22.8	16.017	145	2.4133e-09	0.87782	0.89879	-0.153944	75.596	3	31862000	7.50327	18300000	13562000
P62849;Q5M9M7;Q9D7P1;E9Q3V8;P62849-3;P62849-2	P62849;Q5M9M7;Q9D7P1;E9Q3V8;P62849-3;P62849-2	40S ribosomal protein S24	Rps24	>sp|P62849|RS24_MOUSE 40S ribosomal protein S24 OS=Mus musculus GN=Rps24 PE=1 SV=1;>tr|Q5M9M7|Q5M9M7_MOUSE 40S ribosomal protein S24 OS=Mus musculus GN=Rps24 PE=2 SV=1;>tr|Q9D7P1|Q9D7P1_MOUSE 40S ribosomal protein S24 OS=Mus musculus GN=Rps24 PE=2 SV=1;>tr	6	2	2	2	2	20.3	15.423	133	7.1329e-15	0.47876	0.46769	-1.09638	29.672	6	275550000	8.4402	192340000	83218000
D3YXG3;P62852;Q58EA6	D3YXG3;P62852;Q58EA6	40S ribosomal protein S25	Gm4963;Rps25	>tr|D3YXG3|D3YXG3_MOUSE Protein Gm4963 OS=Mus musculus GN=Gm4963 PE=4 SV=1;>sp|P62852|RS25_MOUSE 40S ribosomal protein S25 OS=Mus musculus GN=Rps25 PE=2 SV=1;>tr|Q58EA6|Q58EA6_MOUSE MCG10725, isoform CRA_a OS=Mus musculus GN=Rps25 PE=2 SV=1	3	4	4	2	3	29.6	13.708	125	1.5439e-19	0.20099	0.22078	-2.17932	41.234	4	272060000	8.43466	227570000	44492000
P62855;Q497N1	P62855;Q497N1	40S ribosomal protein S26	Rps26	>sp|P62855|RS26_MOUSE 40S ribosomal protein S26 OS=Mus musculus GN=Rps26 PE=2 SV=3;>tr|Q497N1|Q497N1_MOUSE MCG18667 OS=Mus musculus GN=Rps26 PE=4 SV=1	2	3	2	2	1	28.7	13.015	115	3.9971e-14	0.24676	0.30532	-1.71161	24.542	2	18039000	7.25621	14692000	3346900
Q6ZWU9;E9QAB4	Q6ZWU9;E9QAB4	40S ribosomal protein S27	Rps27;Gm17241	>sp|Q6ZWU9|RS27_MOUSE 40S ribosomal protein S27 OS=Mus musculus GN=Rps27 PE=1 SV=3;>tr|E9QAB4|E9QAB4_MOUSE 40S ribosomal protein S27 OS=Mus musculus GN=Gm17241 PE=3 SV=1	2	2	2	1	0	28.6	9.461	84	1.763e-06	0.68371	0.77172	-0.373851	45.242	4	126240000	8.1012	96044000	30197000
P62858;Q059I1;G3UYV7;D3YVD9	P62858;Q059I1;G3UYV7;D3YVD9	40S ribosomal protein S28	Rps28;Gm3511	>sp|P62858|RS28_MOUSE 40S ribosomal protein S28 OS=Mus musculus GN=Rps28 PE=2 SV=1;>tr|Q059I1|Q059I1_MOUSE MCG22987, isoform CRA_a OS=Mus musculus GN=Rps28 PE=4 SV=1;>tr|G3UYV7|G3UYV7_MOUSE 40S ribosomal protein S28 (Fragment) OS=Mus musculus GN=Rps28 PE=4	4	3	2	3	2	36.2	7.8409	69	1.7845e-07	0.56464	0.86694	-0.205996	35.829	3	152410000	8.18301	85825000	66586000
P62908;Q5YLW3;D3YV43	P62908;Q5YLW3;D3YV43	40S ribosomal protein S3	Rps3	>sp|P62908|RS3_MOUSE 40S ribosomal protein S3 OS=Mus musculus GN=Rps3 PE=1 SV=1;>tr|Q5YLW3|Q5YLW3_MOUSE Ribosomal protein S3 OS=Mus musculus GN=Rps3 PE=1 SV=1;>tr|D3YV43|D3YV43_MOUSE 40S ribosomal protein S3 OS=Mus musculus GN=Rps3 PE=3 SV=1	3	12	11	4	10	59.3	26.674	243	8.4798e-76	0.25948	0.27649	-1.8547	70.351	17	871110000	8.94007	661660000	209440000
Q642K5;P62862	Q642K5;P62862	40S ribosomal protein S30	Fau	>tr|Q642K5|Q642K5_MOUSE Finkel-Biskis-Reilly murine sarcoma virus (FBR-MuSV) ubiquitously expressed (Fox derived) OS=Mus musculus GN=Fau PE=2 SV=1;>sp|P62862|RS30_MOUSE 40S ribosomal protein S30 OS=Mus musculus GN=Fau PE=3 SV=1	2	1	1	0	0	7.5	14.416	133	0.0015177	0.29909	0.2882	-1.79486	30.49	3	103690000	8.01574	80136000	23550000
D3Z6C3;P97351;Q564F3;D3Z7W7	D3Z6C3;P97351;Q564F3;D3Z7W7	40S ribosomal protein S3a	Gm10119;Rps3a;Gm9000	>tr|D3Z6C3|D3Z6C3_MOUSE Protein Gm10119 OS=Mus musculus GN=Gm10119 PE=3 SV=1;>sp|P97351|RS3A_MOUSE 40S ribosomal protein S3a OS=Mus musculus GN=Rps3a PE=1 SV=3;>tr|Q564F3|Q564F3_MOUSE MCG1128, isoform CRA_c OS=Mus musculus GN=Rps3a PE=2 SV=1;>tr|D3Z7W7|D3Z	4	6	6	4	6	23.5	29.824	264	7.503e-16	0.41245	0.41923	-1.25419	19.598	12	508640000	8.70641	369360000	139280000
P62702;Q545X8;Q545F8;Q3V1Z5	P62702;Q545X8;Q545F8;Q3V1Z5	40S ribosomal protein S4, X isoform	Rps4x;Rps4y2	>sp|P62702|RS4X_MOUSE 40S ribosomal protein S4, X isoform OS=Mus musculus GN=Rps4x PE=2 SV=2;>tr|Q545X8|Q545X8_MOUSE MCG116623 OS=Mus musculus GN=Rps4x PE=2 SV=1;>tr|Q545F8|Q545F8_MOUSE 40S ribosomal protein S4, X isoform OS=Mus musculus GN=Rps4x PE=2 SV=1	4	3	3	2	2	14.1	29.597	263	3.2948e-17	0.53687	0.4996	-1.00115	46.938	5	164640000	8.21654	108640000	55996000
P62754;Q5BLK1;D3Z6N6;D3YX41	P62754;Q5BLK1;D3Z6N6	40S ribosomal protein S6	Rps6;Rps6-ps1	>sp|P62754|RS6_MOUSE 40S ribosomal protein S6 OS=Mus musculus GN=Rps6 PE=1 SV=1;>tr|Q5BLK1|Q5BLK1_MOUSE 40S ribosomal protein S6 OS=Mus musculus GN=Rps6 PE=2 SV=1;>tr|D3Z6N6|D3Z6N6_MOUSE 40S ribosomal protein S6 OS=Mus musculus GN=Rps6-ps1 PE=3 SV=1	4	3	3	1	2	11.6	28.68	249	5.0407e-07	0.40995	0.50468	-0.986559	17.582	4	63157000	7.80042	45023000	18134000
P62082;Q4FZE6;F6SVV1	P62082;Q4FZE6;F6SVV1	40S ribosomal protein S7	Rps7;Gm9493	>sp|P62082|RS7_MOUSE 40S ribosomal protein S7 OS=Mus musculus GN=Rps7 PE=2 SV=1;>tr|Q4FZE6|Q4FZE6_MOUSE Ribosomal protein S7 OS=Mus musculus GN=Rps7 PE=2 SV=1;>tr|F6SVV1|F6SVV1_MOUSE Protein Gm9493 OS=Mus musculus GN=Gm9493 PE=4 SV=1	3	7	6	4	7	51.5	22.127	194	1.1066e-82	0.33782	0.35322	-1.50136	32.451	11	618680000	8.79147	487480000	131200000
D3YW44	D3YW44	40S ribosomal protein S8	Gm5121	>tr|D3YW44|D3YW44_MOUSE 40S ribosomal protein S8 OS=Mus musculus GN=Gm5121 PE=3 SV=1	1	4	3	2	4	24	24.171	208	6.2687e-16	0.61208	0.64258	-0.638052	37.004	5	266300000	8.42537	165090000	101210000
Q6ZWN5	Q6ZWN5	40S ribosomal protein S9	Rps9	>sp|Q6ZWN5|RS9_MOUSE 40S ribosomal protein S9 OS=Mus musculus GN=Rps9 PE=2 SV=3	1	2	2	1	2	10.8	22.591	194	2.1472e-07	0.49494	0.51823	-0.948336	35.205	3	87097000	7.94	45703000	41394000
D3YTT7;P14206	D3YTT7;P14206	40S ribosomal protein SA	Rpsa-ps10;Rpsa	>tr|D3YTT7|D3YTT7_MOUSE MCG2650 OS=Mus musculus GN=Rpsa-ps10 PE=3 SV=1;>sp|P14206|RSSA_MOUSE 40S ribosomal protein SA OS=Mus musculus GN=Rpsa PE=1 SV=4	2	8	7	4	8	42	32.838	295	1.9186e-113	0.36219	0.3862	-1.37258	66.891	16	1701300000	9.23078	1069300000	632000000
A2ATK1;Q9DBR1;Q9DBR1-2	A2ATK1;Q9DBR1;Q9DBR1-2	5-3 exoribonuclease 2	Xrn2	>tr|A2ATK1|A2ATK1_MOUSE 5-3 exoribonuclease 2 OS=Mus musculus GN=Xrn2 PE=4 SV=1;>sp|Q9DBR1|XRN2_MOUSE 5-3 exoribonuclease 2 OS=Mus musculus GN=Xrn2 PE=1 SV=1;>sp|Q9DBR1-2|XRN2_MOUSE Isoform 2 of 5-3 exoribonuclease 2 OS=Mus musculus GN=Xrn2	3	9	3	5	3	14.9	108.69	951	8.4804e-63	0.61635	0.84808	-0.237728	59.99	2	38881000	7.58974	26888000	11992000
Q5EG47	Q5EG47	5-AMP-activated protein kinase catalytic subunit alpha-1	Prkaa1	>sp|Q5EG47|AAPK1_MOUSE 5-AMP-activated protein kinase catalytic subunit alpha-1 OS=Mus musculus GN=Prkaa1 PE=1 SV=2	1	4	4	2	1	9.3	63.928	559	2.8538e-09	1.5673	1.782	0.833497	30.748	6	117250000	8.06911	54281000	62972000
O54950;Q3TWR3;Q91WG5;Q8BIQ9;Q3TMN8;Q91WG5-2;D3YUS1	O54950;Q3TWR3	5-AMP-activated protein kinase subunit gamma-1	Prkag1	>sp|O54950|AAKG1_MOUSE 5-AMP-activated protein kinase subunit gamma-1 OS=Mus musculus GN=Prkag1 PE=1 SV=2;>tr|Q3TWR3|Q3TWR3_MOUSE Putative uncharacterized protein OS=Mus musculus GN=Prkag1 PE=2 SV=1	7	3	2	3	3	10.6	37.52	330	1.3415e-05	1.0163	1.2113	0.276556	10.958	2	73806000	7.86809	42820000	30986000
Q3UHB1;F7CQV9	Q3UHB1;F7CQV9	5-nucleotidase domain-containing protein 3	Nt5dc3	>sp|Q3UHB1|NT5D3_MOUSE 5-nucleotidase domain-containing protein 3 OS=Mus musculus GN=Nt5dc3 PE=2 SV=1;>tr|F7CQV9|F7CQV9_MOUSE 5-nucleotidase domain-containing protein 3 OS=Mus musculus GN=Nt5dc3 PE=3 SV=1	2	9	5	8	4	25.1	63.17	546	3.7787e-34	2.205	2.6698	1.41673	36.75	10	312550000	8.49492	90902000	221640000
A2A9X6;Q9JM14;A2A9X5	A2A9X6;Q9JM14;A2A9X5	5(3)-deoxyribonucleotidase, cytosolic type	Nt5c	>tr|A2A9X6|A2A9X6_MOUSE 5,3-nucleotidase, cytosolic OS=Mus musculus GN=Nt5c PE=4 SV=1;>sp|Q9JM14|NT5C_MOUSE 5(3)-deoxyribonucleotidase, cytosolic type OS=Mus musculus GN=Nt5c PE=1 SV=1;>tr|A2A9X5|A2A9X5_MOUSE 5(3)-deoxyribonucleotidase, cytosolic typ	3	10	9	8	9	60	23.076	200	0	2.0068	2.058	1.04124	25.749	26	2724000000	9.43521	848120000	1875800000
P70290;Q542P4;B7ZCL8;A2AN84;B7ZCL9;E9Q7B7;B7ZCM0;B7ZCM1;D6RFD5	P70290;Q542P4;B7ZCL8;A2AN84;B7ZCL9	55 kDa erythrocyte membrane protein	Mpp1	>sp|P70290|EM55_MOUSE 55 kDa erythrocyte membrane protein OS=Mus musculus GN=Mpp1 PE=1 SV=1;>tr|Q542P4|Q542P4_MOUSE Membrane protein, palmitoylated OS=Mus musculus GN=Mpp1 PE=2 SV=1;>tr|B7ZCL8|B7ZCL8_MOUSE 55 kDa erythrocyte membrane protein OS=Mus musculu	9	10	8	9	9	31.3	52.227	466	1.3415e-126	0.72509	0.8592	-0.218934	32.248	18	760060000	8.88085	446350000	313710000
P12382	P12382	6-phosphofructokinase, liver type	Pfkl	>sp|P12382|K6PL_MOUSE 6-phosphofructokinase, liver type OS=Mus musculus GN=Pfkl PE=1 SV=4	1	20	20	18	20	30.1	85.359	780	3.8873e-204	0.61636	0.72957	-0.454882	69.32	42	2021300000	9.30563	1221700000	799600000
Q8C605;Q9WUA3;Q9WUA3-2;F6YL81;D3YUA3	Q8C605;Q9WUA3;Q9WUA3-2	6-phosphofructokinase;6-phosphofructokinase type C	Pfkp	>tr|Q8C605|Q8C605_MOUSE 6-phosphofructokinase OS=Mus musculus GN=Pfkp PE=2 SV=1;>sp|Q9WUA3|K6PP_MOUSE 6-phosphofructokinase type C OS=Mus musculus GN=Pfkp PE=1 SV=1;>sp|Q9WUA3-2|K6PP_MOUSE Isoform 2 of 6-phosphofructokinase type C OS=Mus musculus GN=Pfkp	5	9	6	7	8	14.7	85.546	784	2.9083e-112	1.7173	1.6708	0.740539	16.914	5	62912000	7.79873	24077000	38835000
A2AH73;Q9DCD0	A2AH73;Q9DCD0	6-phosphogluconate dehydrogenase, decarboxylating	Pgd	>tr|A2AH73|A2AH73_MOUSE 6-phosphogluconate dehydrogenase, decarboxylating OS=Mus musculus GN=Pgd PE=3 SV=1;>sp|Q9DCD0|6PGD_MOUSE 6-phosphogluconate dehydrogenase, decarboxylating OS=Mus musculus GN=Pgd PE=2 SV=3	2	25	23	22	24	50.3	53.247	483	0	0.91125	0.90074	-0.150817	37.67	97	25108000000	10.3998	13176000000	11931000000
Q9CQ60;Q8CBG6;D3Z4X1;F6X8L5	Q9CQ60;Q8CBG6;D3Z4X1;F6X8L5	6-phosphogluconolactonase	Pgls	>sp|Q9CQ60|6PGL_MOUSE 6-phosphogluconolactonase OS=Mus musculus GN=Pgls PE=2 SV=1;>tr|Q8CBG6|Q8CBG6_MOUSE Uncharacterized protein OS=Mus musculus GN=Pgls PE=2 SV=1;>tr|D3Z4X1|D3Z4X1_MOUSE 6-phosphogluconolactonase, isoform CRA_b OS=Mus musculus GN=Pgls PE=	4	10	9	9	10	56.8	27.254	257	0	1.2691	1.2535	0.325962	26.444	36	6493300000	9.81247	2930100000	3563100000
P63038;P63038-2;D3Z2F2;D3Z7J9	P63038	60 kDa heat shock protein, mitochondrial	Hspd1	>sp|P63038|CH60_MOUSE 60 kDa heat shock protein, mitochondrial OS=Mus musculus GN=Hspd1 PE=1 SV=1	4	45	42	43	44	76.1	60.955	573	0	1.2791	1.2927	0.370388	27.363	228	97621000000	10.9895	43034000000	54587000000
O08848;Q3TJ75	O08848;Q3TJ75	60 kDa SS-A/Ro ribonucleoprotein	Trove2	>sp|O08848|RO60_MOUSE 60 kDa SS-A/Ro ribonucleoprotein OS=Mus musculus GN=Trove2 PE=1 SV=1;>tr|Q3TJ75|Q3TJ75_MOUSE TROVE domain family, member 2 OS=Mus musculus GN=Trove2 PE=2 SV=1	2	10	9	8	7	21.4	60.123	538	0	0.77899	0.80007	-0.321802	55.775	17	1837700000	9.26427	1002600000	835070000
P14869;Q5M8R8;E9Q070;D3YVM5	P14869;Q5M8R8;E9Q070;D3YVM5	60S acidic ribosomal protein P0	Rplp0;Gm8730	>sp|P14869|RLA0_MOUSE 60S acidic ribosomal protein P0 OS=Mus musculus GN=Rplp0 PE=1 SV=3;>tr|Q5M8R8|Q5M8R8_MOUSE Ribosomal protein, large, P0 OS=Mus musculus GN=Rplp0 PE=2 SV=1;>tr|E9Q070|E9Q070_MOUSE Protein Gm8730 OS=Mus musculus GN=Gm8730 PE=3 SV=1;>tr|	4	8	7	8	6	33.8	34.216	317	5.1419e-79	2.9826	3.0759	1.62101	19.656	20	707960000	8.85001	170900000	537060000
E9Q3T0;P47955;Q58E35	E9Q3T0;P47955;Q58E35	60S acidic ribosomal protein P1	Gm10073;Rplp1	>tr|E9Q3T0|E9Q3T0_MOUSE Protein Gm10073 OS=Mus musculus GN=Gm10073 PE=4 SV=1;>sp|P47955|RLA1_MOUSE 60S acidic ribosomal protein P1 OS=Mus musculus GN=Rplp1 PE=1 SV=1;>tr|Q58E35|Q58E35_MOUSE MCG10168 OS=Mus musculus GN=Rplp1 PE=4 SV=1	3	1	1	1	1	14	11.433	114	6.4073e-87	1.3533	1.417	0.50284	28.369	5	679950000	8.83248	327580000	352360000
P99027;G3UW69	P99027;G3UW69	60S acidic ribosomal protein P2	Rplp2;Rplp2-ps1	>sp|P99027|RLA2_MOUSE 60S acidic ribosomal protein P2 OS=Mus musculus GN=Rplp2 PE=1 SV=3;>tr|G3UW69|G3UW69_MOUSE MCG10050 OS=Mus musculus GN=Rplp2-ps1 PE=4 SV=1	2	5	5	5	5	76.5	11.651	115	4.1696e-227	1.426	1.4283	0.514299	56.828	23	2265900000	9.35524	923660000	1342200000
Q99L48;Q99L48-2	Q99L48;Q99L48-2	60S ribosomal export protein NMD3	Nmd3	>sp|Q99L48|NMD3_MOUSE 60S ribosomal export protein NMD3 OS=Mus musculus GN=Nmd3 PE=2 SV=1;>sp|Q99L48-2|NMD3_MOUSE Isoform 2 of 60S ribosomal export protein NMD3 OS=Mus musculus GN=Nmd3	2	1	1	1	1	2.2	57.611	503	1.4839e-26	0.43212	0.50577	-0.983447	35.977	2	38193000	7.58198	27021000	11172000
Q6ZWV3;P86048	Q6ZWV3;P86048	60S ribosomal protein L10;60S ribosomal protein L10-like	Rpl10;Rpl10l	>sp|Q6ZWV3|RL10_MOUSE 60S ribosomal protein L10 OS=Mus musculus GN=Rpl10 PE=2 SV=3;>sp|P86048|RL10L_MOUSE 60S ribosomal protein L10-like OS=Mus musculus GN=Rpl10l PE=2 SV=1	2	4	4	3	3	21	24.604	214	1.4519e-08	1.1638	1.1306	0.177089	36.931	5	181010000	8.2577	78433000	102580000
A2BH07;D3Z3K1;E9PYL9;Q9CXW4;E9PZB3;A2BH06;D3YW69;E9Q0L4	A2BH07;D3Z3K1;E9PYL9;Q9CXW4;E9PZB3;A2BH06;D3YW69;E9Q0L4	60S ribosomal protein L11	Rpl11;Gm10288;Gm10036;Gm5093;Gm7589;Gm6905	>tr|A2BH07|A2BH07_MOUSE MCG5487, isoform CRA_b OS=Mus musculus GN=Rpl11 PE=3 SV=1;>tr|D3Z3K1|D3Z3K1_MOUSE MCG11809 OS=Mus musculus GN=Gm10288 PE=3 SV=1;>tr|E9PYL9|E9PYL9_MOUSE Protein Gm10036 OS=Mus musculus GN=Gm10036 PE=3 SV=1;>sp|Q9CXW4|RL11_MOUSE 60S r	8	4	4	3	4	21.3	20.252	178	2.9958e-13	0.84977	0.95712	-0.0632283	34.554	5	223160000	8.34862	115340000	107830000
P84099;Q5I0T8;A2A547	P84099;Q5I0T8;A2A547	60S ribosomal protein L19;Ribosomal protein L19	Rpl19	>sp|P84099|RL19_MOUSE 60S ribosomal protein L19 OS=Mus musculus GN=Rpl19 PE=1 SV=1;>tr|Q5I0T8|Q5I0T8_MOUSE Ribosomal protein L19 OS=Mus musculus GN=Rpl19 PE=2 SV=1;>tr|A2A547|A2A547_MOUSE Ribosomal protein L19 OS=Mus musculus GN=Rpl19 PE=3 SV=1	3	2	2	2	2	13.3	23.466	196	1.9508e-13	0.63622	0.76659	-0.383473	27.54	4	111050000	8.04552	71802000	39251000
Q0VBA4;Q9D7S7;Q9D7S7-2	Q0VBA4;Q9D7S7;Q9D7S7-2	60S ribosomal protein L22-like 1	Rpl22l1	>tr|Q0VBA4|Q0VBA4_MOUSE MCG16976, isoform CRA_c OS=Mus musculus GN=Rpl22l1 PE=2 SV=1;>sp|Q9D7S7|RL22L_MOUSE 60S ribosomal protein L22-like 1 OS=Mus musculus GN=Rpl22l1 PE=1 SV=1;>sp|Q9D7S7-2|RL22L_MOUSE Isoform 2 of 60S ribosomal protein L22-like 1 OS=Mus	3	2	2	1	1	29.5	14.467	122	3.3328e-25	0.79094	0.69364	-0.527741	41.127	6	264460000	8.42236	177040000	87419000
A2A6F9;P62830;A2A6F8	A2A6F9;P62830	60S ribosomal protein L23	Rpl23	>tr|A2A6F9|A2A6F9_MOUSE Ribosomal protein L23 OS=Mus musculus GN=Rpl23 PE=3 SV=1;>sp|P62830|RL23_MOUSE 60S ribosomal protein L23 OS=Mus musculus GN=Rpl23 PE=1 SV=1	3	6	5	4	5	32.1	14.865	140	1.797e-15	0.41771	0.42339	-1.23994	49.347	11	383560000	8.58383	253990000	129570000
E9QNJ0;Q8BP67;E9Q132;F6RSK3	E9QNJ0;Q8BP67;E9Q132	60S ribosomal protein L24	Rpl24	>tr|E9QNJ0|E9QNJ0_MOUSE 60S ribosomal protein L24 OS=Mus musculus GN=Rpl24 PE=4 SV=1;>sp|Q8BP67|RL24_MOUSE 60S ribosomal protein L24 OS=Mus musculus GN=Rpl24 PE=2 SV=2;>tr|E9Q132|E9Q132_MOUSE 60S ribosomal protein L24 OS=Mus musculus GN=Rpl24 PE=4 SV=1	4	4	4	4	4	23.9	18.195	159	2.6639e-48	0.43496	0.52493	-0.929803	21.191	11	1150800000	9.061	718860000	431910000
D3Z6J9;P14115;E9QP28;D3YZN6	D3Z6J9;P14115;E9QP28;D3YZN6	60S ribosomal protein L27a	Gm5908;Rpl27a;Gm5453;Rpl27a-ps1	>tr|D3Z6J9|D3Z6J9_MOUSE Protein Gm5908 OS=Mus musculus GN=Gm5908 PE=3 SV=1;>sp|P14115|RL27A_MOUSE 60S ribosomal protein L27a OS=Mus musculus GN=Rpl27a PE=2 SV=5;>tr|E9QP28|E9QP28_MOUSE Protein Gm5453 OS=Mus musculus GN=Gm5453 PE=3 SV=1;>tr|D3YZN6|D3YZN6_MO	4	3	3	2	3	19.6	16.681	148	1.8793e-06	0.52662	0.76728	-0.382175	81.289	4	182510000	8.26129	111430000	71076000
P62900;Q5M9K9	P62900;Q5M9K9	60S ribosomal protein L31	Rpl31	>sp|P62900|RL31_MOUSE 60S ribosomal protein L31 OS=Mus musculus GN=Rpl31 PE=2 SV=1;>tr|Q5M9K9|Q5M9K9_MOUSE MCG126194, isoform CRA_a OS=Mus musculus GN=Rpl31 PE=2 SV=1	2	1	1	1	1	11.2	14.463	125	9.8016e-13	0.2669	0.24812	-2.01089	14.327	4	116870000	8.0677	92152000	24722000
Q52KP0;Q9JJI8	Q52KP0;Q9JJI8	60S ribosomal protein L38	Rpl38	>tr|Q52KP0|Q52KP0_MOUSE MCG13615, isoform CRA_a OS=Mus musculus GN=Rpl38 PE=3 SV=1;>sp|Q9JJI8|RL38_MOUSE 60S ribosomal protein L38 OS=Mus musculus GN=Rpl38 PE=2 SV=3	2	3	3	3	3	38.6	8.2038	70	2.938e-08	0.24194	0.23232	-2.10581	23.213	5	239640000	8.37956	197820000	41819000
P47962;Q58EU6;D3YYV8	P47962;Q58EU6	60S ribosomal protein L5	Rpl5	>sp|P47962|RL5_MOUSE 60S ribosomal protein L5 OS=Mus musculus GN=Rpl5 PE=1 SV=3;>tr|Q58EU6|Q58EU6_MOUSE MCG13589 OS=Mus musculus GN=Rpl5 PE=2 SV=1	3	9	8	9	9	32.7	34.4	297	5.1966e-41	0.92831	1.0317	0.0450235	42.173	21	933230000	8.96999	487730000	445500000
D3YYQ0;P51410;Q5EBQ6;D3Z629;G3UW34;D3YZT0	D3YYQ0;P51410;Q5EBQ6;D3Z629;G3UW34;D3YZT0	60S ribosomal protein L9	Gm5451;Rpl9;Rpl9-ps6	>tr|D3YYQ0|D3YYQ0_MOUSE Protein Gm5451 OS=Mus musculus GN=Gm5451 PE=4 SV=1;>sp|P51410|RL9_MOUSE 60S ribosomal protein L9 OS=Mus musculus GN=Rpl9 PE=2 SV=2;>tr|Q5EBQ6|Q5EBQ6_MOUSE MCG10266, isoform CRA_a OS=Mus musculus GN=Rpl9 PE=2 SV=1;>tr|D3Z629|D3Z629_M	6	2	2	1	1	13.5	21.933	192	3.5878e-75	0.48242	0.45341	-1.14111	20.382	5	68734000	7.83717	52342000	16393000
A2AUF6;P20029	A2AUF6;P20029	78 kDa glucose-regulated protein	Hspa5	>tr|A2AUF6|A2AUF6_MOUSE Heat shock 70kD protein 5 (Glucose-regulated protein) OS=Mus musculus GN=Hspa5 PE=3 SV=1;>sp|P20029|GRP78_MOUSE 78 kDa glucose-regulated protein OS=Mus musculus GN=Hspa5 PE=1 SV=3	2	45	43	43	42	57.9	72.421	655	0	0.67132	0.67569	-0.565567	36.476	174	55044000000	10.7407	33711000000	21333000000
B2RRE0;Q9WTQ5;Q9WTQ5-2;F8WI21	B2RRE0;Q9WTQ5;Q9WTQ5-2	A-kinase anchor protein 12	Akap12	>tr|B2RRE0|B2RRE0_MOUSE A kinase (PRKA) anchor protein (Gravin) 12 OS=Mus musculus GN=Akap12 PE=2 SV=1;>sp|Q9WTQ5|AKA12_MOUSE A-kinase anchor protein 12 OS=Mus musculus GN=Akap12 PE=1 SV=1;>sp|Q9WTQ5-2|AKA12_MOUSE Isoform 2 of A-kinase anchor protein 12 OS	4	11	9	1	7	9.7	180.69	1684	1.8824e-51	0.25025	0.31732	-1.65599	63.893	10	133110000	8.12421	100890000	32215000
F7AA26;A2API8;O54931;O54931-2;A2APJ2;O54931-3;F8WH21;O54931-4;O54931-5;A2APJ1;Q3UZT2;A2API9;G3X9P1	F7AA26;A2API8;O54931;O54931-2;A2APJ2;O54931-3;F8WH21;O54931-4;O54931-5	A-kinase anchor protein 2	Gm20459;Akap2	>tr|F7AA26|F7AA26_MOUSE Protein Gm20459 (Fragment) OS=Mus musculus GN=Gm20459 PE=4 SV=1;>tr|A2API8|A2API8_MOUSE A kinase (PRKA) anchor protein 2 OS=Mus musculus GN=Akap2 PE=4 SV=1;>sp|O54931|AKAP2_MOUSE A-kinase anchor protein 2 OS=Mus musculus GN=Akap2 PE	13	15	14	7	8	23.1	125.98	1137	6.7383e-120	1.2568	1.3906	0.475707	43.372	23	873410000	8.94122	399300000	474110000
Q059U9;Q9DBR0	Q059U9;Q9DBR0	A-kinase anchor protein 8	Akap8	>tr|Q059U9|Q059U9_MOUSE A kinase (PRKA) anchor protein 8 OS=Mus musculus GN=Akap8 PE=2 SV=1;>sp|Q9DBR0|AKAP8_MOUSE A-kinase anchor protein 8 OS=Mus musculus GN=Akap8 PE=1 SV=1	2	4	4	3	4	9	76.293	687	7.4966e-102	0.64197	0.87998	-0.184457	47.014	8	407220000	8.60983	254680000	152540000
E9QN99;Q8VCR7;D3Z6D6;F7BYC6	E9QN99;Q8VCR7;D3Z6D6;F7BYC6	Abhydrolase domain-containing protein 14B	Abhd14b	>tr|E9QN99|E9QN99_MOUSE Abhydrolase domain-containing protein 14B OS=Mus musculus GN=Abhd14b PE=4 SV=1;>sp|Q8VCR7|ABHEB_MOUSE Abhydrolase domain-containing protein 14B OS=Mus musculus GN=Abhd14b PE=2 SV=1;>tr|D3Z6D6|D3Z6D6_MOUSE Abhydrolase domain-containi	4	5	5	5	5	31.9	22.45	210	2.2171e-45	0.81775	0.82549	-0.276677	23.816	12	779310000	8.89171	437470000	341840000
B7ZCT9;Q8CBW3;B7ZCU0;Q3TJ64;Q8CBW3-3;Q3TJR5;Q8CBW3-4;B7ZCU3;B7ZCU4;Q3TPY5;Q8CBW3-2;B7ZCU5;B7ZCU2;B7ZCU1;Q8CBW3-5;Q6AXD2;P62484	B7ZCT9;Q8CBW3;B7ZCU0;Q3TJ64;Q8CBW3-3;Q3TJR5;Q8CBW3-4;B7ZCU3;B7ZCU4;Q3TPY5;Q8CBW3-2;B7ZCU5;B7ZCU2;B7ZCU1;Q8CBW3-5;Q6AXD2;P62484	Abl interactor 1;Abl interactor 2	Abi1;Abi2	>tr|B7ZCT9|B7ZCT9_MOUSE Abl-interactor 1 OS=Mus musculus GN=Abi1 PE=4 SV=1;>sp|Q8CBW3|ABI1_MOUSE Abl interactor 1 OS=Mus musculus GN=Abi1 PE=1 SV=3;>tr|B7ZCU0|B7ZCU0_MOUSE Abl interactor 1 OS=Mus musculus GN=Abi1 PE=4 SV=1;>tr|Q3TJ64|Q3TJ64_MOUSE Abl-inter	17	6	4	3	5	13.7	52.287	481	4.4686e-14	1.104	1.0782	0.108625	6.8393	8	468830000	8.67102	234650000	234180000
Q9D2R0	Q9D2R0	Acetoacetyl-CoA synthetase	Aacs	>sp|Q9D2R0|AACS_MOUSE Acetoacetyl-CoA synthetase OS=Mus musculus GN=Aacs PE=1 SV=1	1	22	19	20	18	38.2	75.199	672	0	0.87226	0.87586	-0.191228	39.526	54	6294600000	9.79897	3479100000	2815400000
Q8CAY6;G3XA25;Q80X81;F2Z459	Q8CAY6;G3XA25;Q80X81;F2Z459	Acetyl-CoA acetyltransferase, cytosolic	Acat2;Acat3	>sp|Q8CAY6|THIC_MOUSE Acetyl-CoA acetyltransferase, cytosolic OS=Mus musculus GN=Acat2 PE=1 SV=2;>tr|G3XA25|G3XA25_MOUSE Acetyl-CoA acetyltransferase, cytosolic OS=Mus musculus GN=Acat2 PE=3 SV=1;>tr|Q80X81|Q80X81_MOUSE Acetyl-Coenzyme A acetyltransferase	4	12	12	12	12	42.1	41.297	397	0	0.32938	0.31923	-1.64733	18.675	45	4072700000	9.60988	3147300000	925450000
Q8QZT1	Q8QZT1	Acetyl-CoA acetyltransferase, mitochondrial	Acat1	>sp|Q8QZT1|THIL_MOUSE Acetyl-CoA acetyltransferase, mitochondrial OS=Mus musculus GN=Acat1 PE=1 SV=1	1	12	12	9	11	38.7	44.816	424	1.3993e-166	0.51521	0.54425	-0.877659	44.335	30	2068200000	9.31559	1331300000	736920000
Q5SWU9-2;E9PUB1;Q5SWU9	Q5SWU9-2;E9PUB1;Q5SWU9	Acetyl-CoA carboxylase 1;Biotin carboxylase	Acaca	>sp|Q5SWU9-2|ACACA_MOUSE Isoform 2 of Acetyl-CoA carboxylase 1 OS=Mus musculus GN=Acaca;>tr|E9PUB1|E9PUB1_MOUSE Acetyl-CoA carboxylase 1 OS=Mus musculus GN=Acaca PE=4 SV=1;>sp|Q5SWU9|ACACA_MOUSE Acetyl-CoA carboxylase 1 OS=Mus musculus GN=Acaca PE=1 SV=1	3	30	25	22	24	19.1	269.96	2383	1.3483e-209	1.1399	1.3251	0.406101	19.016	39	987590000	8.99458	455300000	532290000
Q78P93;Q9WV54;D3Z015;D3Z505	Q78P93;Q9WV54	Acid ceramidase;Acid ceramidase subunit alpha;Acid ceramidase subunit beta	Asah1	>tr|Q78P93|Q78P93_MOUSE Acid ceramidase OS=Mus musculus GN=Asah1 PE=2 SV=1;>sp|Q9WV54|ASAH1_MOUSE Acid ceramidase OS=Mus musculus GN=Asah1 PE=1 SV=1	4	15	13	14	15	41.6	44.669	394	8.2577e-166	0.98313	0.99012	-0.0143247	15.51	37	1510900000	9.17924	816120000	694760000
O35381;D3Z7M9;D3YYE1;F6UFG6;Q64G17	O35381;D3Z7M9;D3YYE1;F6UFG6;Q64G17	Acidic leucine-rich nuclear phosphoprotein 32 family member A;Putative acidic leucine-rich nuclear phosphoprotein 32 family member C	Anp32a;Anp32c	>sp|O35381|AN32A_MOUSE Acidic leucine-rich nuclear phosphoprotein 32 family member A OS=Mus musculus GN=Anp32a PE=1 SV=1;>tr|D3Z7M9|D3Z7M9_MOUSE Acidic leucine-rich nuclear phosphoprotein 32 family member A OS=Mus musculus GN=Anp32a PE=4 SV=1;>tr|D3YYE1|D3	5	6	6	5	6	23.9	28.537	247	5.0416e-45	0.64325	0.73752	-0.439246	64.694	20	3894500000	9.59045	2318200000	1576400000
Q9EST5-2;E9QKP8;Q9EST5;E9Q148	Q9EST5-2;E9QKP8;Q9EST5	Acidic leucine-rich nuclear phosphoprotein 32 family member B	Anp32b	>sp|Q9EST5-2|AN32B_MOUSE Isoform 2 of Acidic leucine-rich nuclear phosphoprotein 32 family member B OS=Mus musculus GN=Anp32b;>tr|E9QKP8|E9QKP8_MOUSE Acidic leucine-rich nuclear phosphoprotein 32 family member B OS=Mus musculus GN=Anp32b PE=4 SV=1;>sp|Q9ES	4	6	6	6	6	15.5	37.447	329	8.2422e-120	0.87602	0.99096	-0.0131013	25.425	26	4400100000	9.64346	2288700000	2111500000
P97822;P97822-2;E9PZF5;E9Q5H2;E9Q0X5;E9Q2G1	P97822;P97822-2;E9PZF5;E9Q5H2	Acidic leucine-rich nuclear phosphoprotein 32 family member E	Anp32e	>sp|P97822|AN32E_MOUSE Acidic leucine-rich nuclear phosphoprotein 32 family member E OS=Mus musculus GN=Anp32e PE=1 SV=2;>sp|P97822-2|AN32E_MOUSE Isoform 2 of Acidic leucine-rich nuclear phosphoprotein 32 family member E OS=Mus musculus GN=Anp32e;>tr|E9PZF	6	5	5	5	5	19.2	29.622	260	8.2112e-135	0.87221	1.0509	0.0716254	57.133	24	3815600000	9.58156	2552700000	1262900000
Q99KI0	Q99KI0	Aconitate hydratase, mitochondrial	Aco2	>sp|Q99KI0|ACON_MOUSE Aconitate hydratase, mitochondrial OS=Mus musculus GN=Aco2 PE=1 SV=1	1	30	28	24	28	41.3	85.462	780	0	1.2288	1.3256	0.406646	37.848	73	6283900000	9.79823	2729000000	3554900000
Q8K298	Q8K298	Actin-binding protein anillin	Anln	>sp|Q8K298|ANLN_MOUSE Actin-binding protein anillin OS=Mus musculus GN=Anln PE=1 SV=2	1	20	15	11	18	24.3	122.79	1121	1.1422e-143	0.67781	0.72066	-0.472609	53.871	22	732590000	8.86486	398130000	334450000
Q505L1;Q9Z2N8;D3YVN1	Q505L1;Q9Z2N8;D3YVN1	Actin-like protein 6A	Actl6a	>tr|Q505L1|Q505L1_MOUSE Actin-like 6A, isoform CRA_a OS=Mus musculus GN=Actl6a PE=2 SV=1;>sp|Q9Z2N8|ACL6A_MOUSE Actin-like protein 6A OS=Mus musculus GN=Actl6a PE=1 SV=2;>tr|D3YVN1|D3YVN1_MOUSE Actin-like protein 6A (Fragment) OS=Mus musculus GN=Actl6a PE=	3	8	6	4	7	28.2	47.447	429	3.1204e-46	0.88166	0.96393	-0.0529997	23.873	8	245180000	8.38949	131190000	114000000
Q9QZB7	Q9QZB7	Actin-related protein 10	Actr10	>sp|Q9QZB7|ARP10_MOUSE Actin-related protein 10 OS=Mus musculus GN=Actr10 PE=1 SV=2	1	3	1	1	3	11.8	46.207	417	3.092e-60	0.6867	0.67549	-0.565994	22.939	2	20924000	7.32064	12938000	7986500
P61161;Q5SW83	P61161;Q5SW83	Actin-related protein 2	Actr2	>sp|P61161|ARP2_MOUSE Actin-related protein 2 OS=Mus musculus GN=Actr2 PE=1 SV=1;>tr|Q5SW83|Q5SW83_MOUSE ARP2 actin-related protein 2 homolog (Yeast) OS=Mus musculus GN=Actr2 PE=2 SV=1	2	15	13	15	14	49.5	44.76	394	0	0.83605	0.85953	-0.21838	33.535	43	6335100000	9.80175	3719000000	2616100000
Q9WV32;F6VVE6;F6THG2	Q9WV32	Actin-related protein 2/3 complex subunit 1B	Arpc1b	>sp|Q9WV32|ARC1B_MOUSE Actin-related protein 2/3 complex subunit 1B OS=Mus musculus GN=Arpc1b PE=1 SV=4	3	13	13	11	11	32.3	41.063	372	6.0895e-79	0.7537	0.81528	-0.294632	31.055	34	4188800000	9.62209	2435200000	1753700000
Q9CVB6;D3YXG6	Q9CVB6;D3YXG6	Actin-related protein 2/3 complex subunit 2	Arpc2	>sp|Q9CVB6|ARPC2_MOUSE Actin-related protein 2/3 complex subunit 2 OS=Mus musculus GN=Arpc2 PE=1 SV=3;>tr|D3YXG6|D3YXG6_MOUSE Actin-related protein 2/3 complex subunit 2 OS=Mus musculus GN=Arpc2 PE=4 SV=1	2	18	16	15	18	70	34.357	300	0	0.84361	0.80827	-0.307091	23.74	63	9277700000	9.96744	5253000000	4024700000
Q9JM76;H7BWZ3;D3Z2F8;D3Z2F7	Q9JM76;H7BWZ3;D3Z2F8;D3Z2F7	Actin-related protein 2/3 complex subunit 3	Arpc3	>sp|Q9JM76|ARPC3_MOUSE Actin-related protein 2/3 complex subunit 3 OS=Mus musculus GN=Arpc3 PE=1 SV=3;>tr|H7BWZ3|H7BWZ3_MOUSE Actin-related protein 2/3 complex subunit 3 OS=Mus musculus GN=Arpc3 PE=4 SV=1;>tr|D3Z2F8|D3Z2F8_MOUSE Actin-related protein 2/3 c	4	6	5	6	6	39.9	20.524	178	2.459e-152	0.82032	0.86325	-0.21215	25.497	21	3795600000	9.57928	1985300000	1810300000
P59999;E9PWA7	P59999;E9PWA7	Actin-related protein 2/3 complex subunit 4	Arpc4	>sp|P59999|ARPC4_MOUSE Actin-related protein 2/3 complex subunit 4 OS=Mus musculus GN=Arpc4 PE=1 SV=3;>tr|E9PWA7|E9PWA7_MOUSE Actin-related protein 2/3 complex subunit 4 OS=Mus musculus GN=Arpc4 PE=4 SV=1	2	11	11	10	9	56.5	19.667	168	4.4852e-149	0.86459	0.79069	-0.338816	62.3	28	6281500000	9.79806	3481000000	2800500000
Q9CPW4;Q3UA72;E9Q2K4	Q9CPW4;Q3UA72	Actin-related protein 2/3 complex subunit 5	Arpc5	>sp|Q9CPW4|ARPC5_MOUSE Actin-related protein 2/3 complex subunit 5 OS=Mus musculus GN=Arpc5 PE=2 SV=3;>tr|Q3UA72|Q3UA72_MOUSE Actin-related protein 2/3 complex subunit 5 OS=Mus musculus GN=Arpc5 PE=2 SV=1	3	8	7	7	8	49	16.288	151	2.7608e-198	0.77354	0.77891	-0.360471	17.149	19	4715500000	9.67353	2751800000	1963700000
A3KGQ6;Q9D898	A3KGQ6;Q9D898	Actin-related protein 2/3 complex subunit 5;Actin-related protein 2/3 complex subunit 5-like protein	Arpc5l	>tr|A3KGQ6|A3KGQ6_MOUSE Actin-related protein 2/3 complex subunit 5 OS=Mus musculus GN=Arpc5l PE=3 SV=1;>sp|Q9D898|ARP5L_MOUSE Actin-related protein 2/3 complex subunit 5-like protein OS=Mus musculus GN=Arpc5l PE=1 SV=1	2	3	3	2	2	34	17.109	153	1.5796e-15	0.76874	0.87729	-0.188874	8.213	8	378250000	8.57778	220600000	157660000
Q3ULF7;Q99JY9;Q641P0;Q641P0-2	Q3ULF7;Q99JY9	Actin-related protein 3	Actr3	>tr|Q3ULF7|Q3ULF7_MOUSE Actr3 protein OS=Mus musculus GN=Actr3 PE=2 SV=1;>sp|Q99JY9|ARP3_MOUSE Actin-related protein 3 OS=Mus musculus GN=Actr3 PE=1 SV=3	4	17	16	15	17	41.6	47.357	418	4.0008e-291	0.83044	0.82173	-0.283264	18.881	41	6218500000	9.79369	3199600000	3019000000
P68033;Q497E4;P68134	P68033;Q497E4;P68134	Actin, alpha cardiac muscle 1;Actin, alpha skeletal muscle	Actc1;Acta1	>sp|P68033|ACTC_MOUSE Actin, alpha cardiac muscle 1 OS=Mus musculus GN=Actc1 PE=1 SV=1;>tr|Q497E4|Q497E4_MOUSE Actin alpha cardiac OS=Mus musculus GN=Actc1 PE=2 SV=1;>sp|P68134|ACTS_MOUSE Actin, alpha skeletal muscle OS=Mus musculus GN=Acta1 PE=1 SV=1	3	26	24	25	25	59.9	42.019	377	0	0.25725	0.25246	-1.98587	105.33	53	28774000000	10.459	16729000000	12044000000
P62737;P63268;Q3UJ36;D3YZY0;D3Z2K3	P62737;P63268;Q3UJ36;D3YZY0;D3Z2K3	Actin, aortic smooth muscle;Actin, gamma-enteric smooth muscle	Acta2;Actg2	>sp|P62737|ACTA_MOUSE Actin, aortic smooth muscle OS=Mus musculus GN=Acta2 PE=1 SV=1;>sp|P63268|ACTH_MOUSE Actin, gamma-enteric smooth muscle OS=Mus musculus GN=Actg2 PE=2 SV=1;>tr|Q3UJ36|Q3UJ36_MOUSE Actin, gamma 2, smooth muscle, enteric, isoform CRA_a O	5	26	24	25	25	59.9	42.009	377	0	0.15243	0.16661	-2.58545	23.945	5	1718200000	9.23507	1557900000	160320000
Q8BK64	Q8BK64	Activator of 90 kDa heat shock protein ATPase homolog 1	Ahsa1	>sp|Q8BK64|AHSA1_MOUSE Activator of 90 kDa heat shock protein ATPase homolog 1 OS=Mus musculus GN=Ahsa1 PE=2 SV=2	1	17	15	13	16	65.4	38.117	338	3.0883e-217	0.83931	0.95406	-0.0678481	29.949	33	3735700000	9.57237	2073300000	1662400000
Q8N9S3;F6S1R2;Q8N9S3-3;Q8N9S3-2;A2AF81	Q8N9S3;F6S1R2;Q8N9S3-3;Q8N9S3-2;A2AF81	Activator of 90 kDa heat shock protein ATPase homolog 2	Ahsa2	>sp|Q8N9S3|AHSA2_MOUSE Activator of 90 kDa heat shock protein ATPase homolog 2 OS=Mus musculus GN=Ahsa2 PE=2 SV=2;>tr|F6S1R2|F6S1R2_MOUSE Activator of 90 kDa heat shock protein ATPase homolog 2 (Fragment) OS=Mus musculus GN=Ahsa2 PE=4 SV=1;>sp|Q8N9S3-3|AHS	5	2	2	2	2	9.7	37.648	331	6.7089e-10	0.75751	1.0751	0.104471	15.564	3	71461000	7.85407	34733000	36728000
Q5SSL4-2;Q5SSL4;Q5SSL4-4;E9PUE7;Q5SSL4-3;Q6PAJ1;A2RRK7;H3BJY3	Q5SSL4-2;Q5SSL4;Q5SSL4-4;E9PUE7;Q5SSL4-3	Active breakpoint cluster region-related protein	Abr	>sp|Q5SSL4-2|ABR_MOUSE Isoform 2 of Active breakpoint cluster region-related protein OS=Mus musculus GN=Abr;>sp|Q5SSL4|ABR_MOUSE Active breakpoint cluster region-related protein OS=Mus musculus GN=Abr PE=2 SV=1;>sp|Q5SSL4-4|ABR_MOUSE Isoform 4 of Active br	8	4	2	4	2	7.1	98.987	871	1.782e-13	0.86342	0.79214	-0.336173	18.93	3	92748000	7.9673	41440000	51307000
Q8VCW8	Q8VCW8	Acyl-CoA synthetase family member 2, mitochondrial	Acsf2	>sp|Q8VCW8|ACSF2_MOUSE Acyl-CoA synthetase family member 2, mitochondrial OS=Mus musculus GN=Acsf2 PE=2 SV=1	1	6	4	5	4	19.2	67.95	615	6.575e-50	1.599	1.8206	0.864414	29.596	4	82509000	7.9165	21193000	61316000
F6ZM12;Q4VWZ5;F6WUQ1;P31786;Q548W7;D3Z563	F6ZM12;Q4VWZ5;F6WUQ1;P31786;Q548W7;D3Z563	Acyl-CoA-binding protein	Dbi	>tr|F6ZM12|F6ZM12_MOUSE Acyl-CoA-binding protein (Fragment) OS=Mus musculus GN=Dbi PE=4 SV=1;>tr|Q4VWZ5|Q4VWZ5_MOUSE Acyl-CoA-binding protein OS=Mus musculus GN=Dbi PE=2 SV=1;>tr|F6WUQ1|F6WUQ1_MOUSE Acyl-CoA-binding protein (Fragment) OS=Mus musculus GN=Db	6	3	3	3	3	29.4	16.007	143	3.5306e-157	0.83607	0.76658	-0.383492	15.923	20	11349000000	10.055	6369000000	4979800000
Q4VA32;Q9CQR4	Q4VA32;Q9CQR4	Acyl-coenzyme A thioesterase 13	Acot13	>tr|Q4VA32|Q4VA32_MOUSE Thioesterase superfamily member 2 OS=Mus musculus GN=Acot13 PE=2 SV=1;>sp|Q9CQR4|ACO13_MOUSE Acyl-coenzyme A thioesterase 13 OS=Mus musculus GN=Acot13 PE=1 SV=1	2	3	3	3	2	28.6	15.183	140	3.1079e-21	0.79805	0.76943	-0.378138	19.38	7	800020000	8.9031	473800000	326230000
Q9QYR9;O55137;H7BX55;Q53YL1;Q9QYR7;Q6Q2Z6;Q9QYR7-2;Q14DI6;Q8BWN8;B2RTE4;Q32Q92;Q91YQ6;D3Z4I9;Q32Q92-2	Q9QYR9;O55137;H7BX55	Acyl-coenzyme A thioesterase 2, mitochondrial;Acyl-coenzyme A thioesterase 1	Acot2;Acot1	>sp|Q9QYR9|ACOT2_MOUSE Acyl-coenzyme A thioesterase 2, mitochondrial OS=Mus musculus GN=Acot2 PE=1 SV=2;>sp|O55137|ACOT1_MOUSE Acyl-coenzyme A thioesterase 1 OS=Mus musculus GN=Acot1 PE=1 SV=1;>tr|H7BX55|H7BX55_MOUSE Acyl-coenzyme A thioesterase 1 OS=Mus m	14	10	7	7	8	31.3	49.656	453	8.4677e-54	0.65238	0.69103	-0.53318	13.546	13	5298500000	9.72415	2998700000	2299700000
Q9R0X4;Q32MW3	Q9R0X4;Q32MW3	Acyl-coenzyme A thioesterase 9, mitochondrial;Acyl-coenzyme A thioesterase 10, mitochondrial	Acot9;Acot10	>sp|Q9R0X4|ACOT9_MOUSE Acyl-coenzyme A thioesterase 9, mitochondrial OS=Mus musculus GN=Acot9 PE=1 SV=1;>sp|Q32MW3|ACO10_MOUSE Acyl-coenzyme A thioesterase 10, mitochondrial OS=Mus musculus GN=Acot10 PE=2 SV=1	2	13	12	12	12	32.3	50.56	439	2.7467e-83	0.92891	0.91834	-0.1229	34.382	29	1830300000	9.26252	996130000	834160000
P97823;P97823-2;D3Z111;D3YUG4;D3Z269	P97823;P97823-2;D3Z111;D3YUG4;D3Z269	Acyl-protein thioesterase 1	Lypla1	>sp|P97823|LYPA1_MOUSE Acyl-protein thioesterase 1 OS=Mus musculus GN=Lypla1 PE=1 SV=1;>sp|P97823-2|LYPA1_MOUSE Isoform 2 of Acyl-protein thioesterase 1 OS=Mus musculus GN=Lypla1;>tr|D3Z111|D3Z111_MOUSE Acyl-protein thioesterase 1 OS=Mus musculus GN=Lypla1	5	5	4	5	3	35.2	24.687	230	2.3077e-140	1.4942	1.407	0.492622	17.907	13	1372700000	9.13758	631940000	740800000
B1AV56;Q9WTL7	B1AV56;Q9WTL7	Acyl-protein thioesterase 2	Lypla2	>tr|B1AV56|B1AV56_MOUSE Lysophospholipase 2 OS=Mus musculus GN=Lypla2 PE=4 SV=1;>sp|Q9WTL7|LYPA2_MOUSE Acyl-protein thioesterase 2 OS=Mus musculus GN=Lypla2 PE=1 SV=1	2	4	4	3	3	18.2	24.794	231	1.9627e-24	1.2335	1.1185	0.161565	10.622	5	175630000	8.2446	74496000	101130000
Q8R146;Q8R146-2;G3X9I2	Q8R146;Q8R146-2;G3X9I2	Acylamino-acid-releasing enzyme	Apeh	>sp|Q8R146|APEH_MOUSE Acylamino-acid-releasing enzyme OS=Mus musculus GN=Apeh PE=2 SV=2;>sp|Q8R146-2|APEH_MOUSE Isoform 2 of Acylamino-acid-releasing enzyme OS=Mus musculus GN=Apeh;>tr|G3X9I2|G3X9I2_MOUSE Acylamino-acid-releasing enzyme OS=Mus musculus GN=	3	15	12	12	15	30.1	81.521	732	1.0796e-90	1.0309	1.0495	0.0697022	95.91	21	1727400000	9.23739	486140000	1241200000
Q5SPV7;P56375	Q5SPV7;P56375	Acylphosphatase;Acylphosphatase-2	Acyp2	>tr|Q5SPV7|Q5SPV7_MOUSE Acylphosphatase OS=Mus musculus GN=Acyp2 PE=2 SV=2;>sp|P56375|ACYP2_MOUSE Acylphosphatase-2 OS=Mus musculus GN=Acyp2 PE=2 SV=1	2	1	1	1	1	12.3	11.877	106	6.0191e-42	0.13683	0.17688	-2.49916	23.916	3	72505000	7.86037	62368000	10137000
Q5ND51;Q64010;Q5ND50;Q64010-2;Q8JZR2;F7D232;Q3TQV3	Q5ND51;Q64010;Q5ND50;Q64010-2;Q8JZR2	Adapter molecule crk	Crk	>tr|Q5ND51|Q5ND51_MOUSE V-crk sarcoma virus CT10 oncogene homolog (Avian) OS=Mus musculus GN=Crk PE=2 SV=1;>sp|Q64010|CRK_MOUSE Adapter molecule crk OS=Mus musculus GN=Crk PE=1 SV=1;>tr|Q5ND50|Q5ND50_MOUSE Adapter molecule crk OS=Mus musculus GN=Crk PE=2 S	7	8	7	5	7	34.5	33.814	304	1.8273e-184	1.8118	1.7521	0.809085	36.297	14	605090000	8.78182	247010000	358070000
Q6PK77;P08030	Q6PK77;P08030	Adenine phosphoribosyltransferase	Aprt	>tr|Q6PK77|Q6PK77_MOUSE Adenine phosphoribosyl transferase OS=Mus musculus GN=Aprt PE=1 SV=1;>sp|P08030|APT_MOUSE Adenine phosphoribosyltransferase OS=Mus musculus GN=Aprt PE=2 SV=1	2	13	12	13	13	66.1	19.724	180	3.9703e-106	0.83831	0.93012	-0.104511	22.356	30	11262000000	10.0516	5435900000	5825900000
P55264;P55264-2	P55264;P55264-2	Adenosine kinase	Adk	>sp|P55264|ADK_MOUSE Adenosine kinase OS=Mus musculus GN=Adk PE=1 SV=2;>sp|P55264-2|ADK_MOUSE Isoform Short of Adenosine kinase OS=Mus musculus GN=Adk	2	12	12	11	11	40.2	40.148	361	0	0.53692	0.52956	-0.917134	32.636	34	3358300000	9.52612	2309200000	1049200000
P50247;Q3TF14;A2ALT5	P50247;Q3TF14	Adenosylhomocysteinase	Ahcy	>sp|P50247|SAHH_MOUSE Adenosylhomocysteinase OS=Mus musculus GN=Ahcy PE=1 SV=3;>tr|Q3TF14|Q3TF14_MOUSE Adenosylhomocysteinase OS=Mus musculus GN=Ahcy PE=2 SV=1	3	23	20	21	20	49.1	47.688	432	0	1.1138	1.1097	0.15017	62	85	15956000000	10.2029	7669500000	8286100000
Q9WTP6;Q9WTP6-2;F7BP55	Q9WTP6;Q9WTP6-2	Adenylate kinase 2, mitochondrial	Ak2	>sp|Q9WTP6|KAD2_MOUSE Adenylate kinase 2, mitochondrial OS=Mus musculus GN=Ak2 PE=1 SV=5;>sp|Q9WTP6-2|KAD2_MOUSE Isoform 2 of Adenylate kinase 2, mitochondrial OS=Mus musculus GN=Ak2	3	6	6	6	5	28.9	26.468	239	3.9459e-89	1.4008	1.3334	0.41511	34.508	16	1470700000	9.16752	640780000	829940000
Q9R0Y5-2;Q9R0Y5	Q9R0Y5-2;Q9R0Y5	Adenylate kinase isoenzyme 1	Ak1	>sp|Q9R0Y5-2|KAD1_MOUSE Isoform 2 of Adenylate kinase isoenzyme 1 OS=Mus musculus GN=Ak1;>sp|Q9R0Y5|KAD1_MOUSE Adenylate kinase isoenzyme 1 OS=Mus musculus GN=Ak1 PE=1 SV=1	2	10	9	10	7	53.8	23.116	210	5.7707e-139	7.3514	9.508	3.24914	70.122	22	4162400000	9.61934	401950000	3760500000
P54822;E9Q242;E9Q3T7;E9Q0A0	P54822;E9Q242;E9Q3T7	Adenylosuccinate lyase	Adsl	>sp|P54822|PUR8_MOUSE Adenylosuccinate lyase OS=Mus musculus GN=Adsl PE=2 SV=2;>tr|E9Q242|E9Q242_MOUSE Uncharacterized protein OS=Mus musculus GN=Adsl PE=4 SV=1;>tr|E9Q3T7|E9Q3T7_MOUSE Uncharacterized protein OS=Mus musculus GN=Adsl PE=4 SV=1	4	18	17	15	15	49	54.866	484	9.1291e-284	1.544	1.524	0.607863	39.68	47	2469700000	9.39264	1105200000	1364500000
B9EIE9;P46664;P28650-2;P28650;Q3UBP0	B9EIE9;P46664	Adenylosuccinate synthetase;Adenylosuccinate synthetase isozyme 2	Adss	>tr|B9EIE9|B9EIE9_MOUSE Adenylosuccinate synthetase OS=Mus musculus GN=Adss PE=2 SV=1;>sp|P46664|PURA2_MOUSE Adenylosuccinate synthetase isozyme 2 OS=Mus musculus GN=Adss PE=1 SV=2	5	20	18	20	16	47.4	50.02	456	0	1.4996	1.5651	0.646255	36.679	61	6769300000	9.83054	2774800000	3994600000
P40124;B1ARS0;Q9CYT6;D3YTR7	P40124	Adenylyl cyclase-associated protein 1	Cap1	>sp|P40124|CAP1_MOUSE Adenylyl cyclase-associated protein 1 OS=Mus musculus GN=Cap1 PE=1 SV=4	4	24	20	16	22	56.1	51.564	474	0	0.69155	0.70822	-0.497731	36.926	88	15474000000	10.1896	9046400000	6427700000
Q8BVU5;A2AH27	Q8BVU5	ADP-ribose pyrophosphatase, mitochondrial	Nudt9	>sp|Q8BVU5|NUDT9_MOUSE ADP-ribose pyrophosphatase, mitochondrial OS=Mus musculus GN=Nudt9 PE=2 SV=1	2	4	3	3	2	12.9	38.604	350	7.2388e-20	2.3152	2.1691	1.1171	16.107	6	178740000	8.25222	58098000	120640000
P61205;P84078;Q3U344;D3YV25	P61205;P84078;Q3U344	ADP-ribosylation factor 3;ADP-ribosylation factor 1	Arf3;Arf1	>sp|P61205|ARF3_MOUSE ADP-ribosylation factor 3 OS=Mus musculus GN=Arf3 PE=2 SV=2;>sp|P84078|ARF1_MOUSE ADP-ribosylation factor 1 OS=Mus musculus GN=Arf1 PE=1 SV=2;>tr|Q3U344|Q3U344_MOUSE ADP-ribosylation factor 3 OS=Mus musculus GN=Arf3 PE=2 SV=1	4	11	9	11	10	65.2	20.601	181	0	1.364	1.312	0.391768	30.768	49	13091000000	10.117	5676900000	7413800000
E9Q972;P61750;Q14BR4;E9Q798;F6UFB9;E9Q2C2	E9Q972;P61750;Q14BR4;E9Q798	ADP-ribosylation factor 4	Arf4	>tr|E9Q972|E9Q972_MOUSE Uncharacterized protein OS=Mus musculus GN=Arf4 PE=3 SV=1;>sp|P61750|ARF4_MOUSE ADP-ribosylation factor 4 OS=Mus musculus GN=Arf4 PE=2 SV=2;>tr|Q14BR4|Q14BR4_MOUSE ADP-ribosylation factor 4 OS=Mus musculus GN=Arf4 PE=2 SV=1;>tr|E9Q7	6	8	7	7	7	55.8	20.453	181	0	1.266	1.154	0.206643	15.046	11	3183200000	9.50286	1432600000	1750600000
P84084	P84084	ADP-ribosylation factor 5	Arf5	>sp|P84084|ARF5_MOUSE ADP-ribosylation factor 5 OS=Mus musculus GN=Arf5 PE=2 SV=2	1	9	6	7	7	56.1	20.529	180	0	0.85513	0.8258	-0.276136	40.209	5	718210000	8.85625	312140000	406070000
P62331;Q3U0D7	P62331;Q3U0D7	ADP-ribosylation factor 6	Arf6	>sp|P62331|ARF6_MOUSE ADP-ribosylation factor 6 OS=Mus musculus GN=Arf6 PE=1 SV=2;>tr|Q3U0D7|Q3U0D7_MOUSE Putative uncharacterized protein OS=Mus musculus GN=Arf6 PE=2 SV=1	2	3	2	2	2	24.6	20.082	175	1.2964e-14	0.91345	0.86153	-0.215027	14.362	5	175640000	8.24462	105010000	70632000
Q99K28-2;Q99K28	Q99K28-2;Q99K28	ADP-ribosylation factor GTPase-activating protein 2	Arfgap2	>sp|Q99K28-2|ARFG2_MOUSE Isoform 2 of ADP-ribosylation factor GTPase-activating protein 2 OS=Mus musculus GN=Arfgap2;>sp|Q99K28|ARFG2_MOUSE ADP-ribosylation factor GTPase-activating protein 2 OS=Mus musculus GN=Arfgap2 PE=1 SV=1	2	9	7	6	5	22.3	58.109	534	4.7512e-51	1.069	1.4117	0.497434	37.404	11	272490000	8.43535	120960000	151530000
Q9D8S3	Q9D8S3	ADP-ribosylation factor GTPase-activating protein 3	Arfgap3	>sp|Q9D8S3|ARFG3_MOUSE ADP-ribosylation factor GTPase-activating protein 3 OS=Mus musculus GN=Arfgap3 PE=2 SV=2	1	6	4	3	4	14	57.455	523	1.993e-13	0.75462	0.96259	-0.0550067	28.377	7	127810000	8.10656	70982000	56832000
Q8R0H9	Q8R0H9	ADP-ribosylation factor-binding protein GGA1	Gga1	>sp|Q8R0H9|GGA1_MOUSE ADP-ribosylation factor-binding protein GGA1 OS=Mus musculus GN=Gga1 PE=1 SV=1	1	2	1	1	2	6	69.971	635	3.593e-08	1.0566	1.0137	0.0196308	2.5806	2	23032000	7.36233	9946600	13085000
Q6P5E6;Q6P5E6-2	Q6P5E6;Q6P5E6-2	ADP-ribosylation factor-binding protein GGA2	Gga2	>sp|Q6P5E6|GGA2_MOUSE ADP-ribosylation factor-binding protein GGA2 OS=Mus musculus GN=Gga2 PE=1 SV=1;>sp|Q6P5E6-2|GGA2_MOUSE Isoform 2 of ADP-ribosylation factor-binding protein GGA2 OS=Mus musculus GN=Gga2	2	4	2	1	3	10.9	66.048	603	4.0447e-24	0.6705	0.78045	-0.357622	55.766	2	21727000	7.337	10859000	10868000
P61211;Q14AC7;F8WIB1;Q4V9U3;E9Q006	P61211;Q14AC7;F8WIB1	ADP-ribosylation factor-like protein 1	Arl1	>sp|P61211|ARL1_MOUSE ADP-ribosylation factor-like protein 1 OS=Mus musculus GN=Arl1 PE=2 SV=1;>tr|Q14AC7|Q14AC7_MOUSE ADP-ribosylation factor-like 1 OS=Mus musculus GN=Arl1 PE=2 SV=1;>tr|F8WIB1|F8WIB1_MOUSE ADP-ribosylation factor-like protein 1 (Fragment	5	6	6	5	6	49.2	20.411	181	1.822e-214	1.0873	1.1145	0.156397	26.815	16	1177400000	9.07092	536940000	640460000
Q9D0J4	Q9D0J4	ADP-ribosylation factor-like protein 2	Arl2	>sp|Q9D0J4|ARL2_MOUSE ADP-ribosylation factor-like protein 2 OS=Mus musculus GN=Arl2 PE=1 SV=1	1	7	7	5	6	48.4	20.864	184	9.0491e-53	1.1371	1.1684	0.224534	37.65	9	479660000	8.68093	239340000	240320000
Q543P7;Q9WUL7	Q543P7;Q9WUL7	ADP-ribosylation factor-like protein 3	Arl3	>tr|Q543P7|Q543P7_MOUSE Putative uncharacterized protein OS=Mus musculus GN=Arl3 PE=2 SV=1;>sp|Q9WUL7|ARL3_MOUSE ADP-ribosylation factor-like protein 3 OS=Mus musculus GN=Arl3 PE=1 SV=1	2	7	5	6	6	54.9	20.486	182	1.3361e-98	1.0897	1.0867	0.119954	37.135	14	1034400000	9.01469	495660000	538730000
O88848;Q3TUM2;D3Z067;O88848-2;E9PZG3	O88848;Q3TUM2;D3Z067;O88848-2;E9PZG3	ADP-ribosylation factor-like protein 6	Arl6	>sp|O88848|ARL6_MOUSE ADP-ribosylation factor-like protein 6 OS=Mus musculus GN=Arl6 PE=2 SV=1;>tr|Q3TUM2|Q3TUM2_MOUSE ADP-ribosylation factor-like 6 OS=Mus musculus GN=Arl6 PE=2 SV=1;>tr|D3Z067|D3Z067_MOUSE ADP-ribosylation factor-like protein 6 (Fragment	5	4	2	1	3	35.5	20.959	186	2.2017e-11	0.74965	0.73929	-0.435788	5.3995	3	47757000	7.67904	26826000	20931000
Q9CQW2;Q8VEH3;F6QKK2	Q9CQW2	ADP-ribosylation factor-like protein 8B	Arl8b	>sp|Q9CQW2|ARL8B_MOUSE ADP-ribosylation factor-like protein 8B OS=Mus musculus GN=Arl8b PE=2 SV=1	3	3	3	2	3	21.5	21.539	186	7.1453e-10	1.0289	0.8843	-0.177392	12.134	4	108630000	8.03595	61799000	46832000
Q9JKX6;A2ATT5	Q9JKX6;A2ATT5	ADP-sugar pyrophosphatase	Nudt5	>sp|Q9JKX6|NUDT5_MOUSE ADP-sugar pyrophosphatase OS=Mus musculus GN=Nudt5 PE=1 SV=1;>tr|A2ATT5|A2ATT5_MOUSE ADP-sugar pyrophosphatase (Fragment) OS=Mus musculus GN=Nudt5 PE=3 SV=1	2	3	3	3	3	16.1	23.984	218	1.2873e-19	0.94875	1.4733	0.559051	63.419	6	331670000	8.52071	162820000	168850000
B2RTC8;Q3V132;P48962;P51881;Q545A2	B2RTC8;Q3V132;P48962;P51881;Q545A2	ADP/ATP translocase 4;ADP/ATP translocase 1;ADP/ATP translocase 2	Slc25a31;Slc25a4;Slc25a5	>tr|B2RTC8|B2RTC8_MOUSE Solute carrier family 25 (Mitochondrial carrier; adenine nucleotide translocator), member 31 OS=Mus musculus GN=Slc25a31 PE=2 SV=1;>sp|Q3V132|ADT4_MOUSE ADP/ATP translocase 4 OS=Mus musculus GN=Slc25a31 PE=2 SV=1;>sp|P48962|ADT1_MOU	5	2	1	2	2	7.5	35.257	320	1.0817e-07	0.31454	0.36039	-1.47237	50.671	2	30708000	7.48725	21853000	8855200
E9Q9C3;E9Q316;Q9QZQ1;E9Q852;Q9QZQ1-2;E9PYX7;F7C3I9;D3YUD2;D3Z7L2	E9Q9C3;E9Q316;Q9QZQ1;E9Q852;Q9QZQ1-2;E9PYX7	Afadin	Mllt4	>tr|E9Q9C3|E9Q9C3_MOUSE Afadin OS=Mus musculus GN=Mllt4 PE=4 SV=1;>tr|E9Q316|E9Q316_MOUSE Afadin OS=Mus musculus GN=Mllt4 PE=4 SV=1;>sp|Q9QZQ1|AFAD_MOUSE Afadin OS=Mus musculus GN=Mllt4 PE=1 SV=3;>tr|E9Q852|E9Q852_MOUSE Afadin OS=Mus musculus GN=Mllt4 PE=4	9	27	24	19	19	17.5	207.31	1827	3.9285e-162	0.79167	0.7955	-0.330066	35.406	44	1373400000	9.1378	818530000	554840000
Q8CG76	Q8CG76	Aflatoxin B1 aldehyde reductase member 2	Akr7a2	>sp|Q8CG76|ARK72_MOUSE Aflatoxin B1 aldehyde reductase member 2 OS=Mus musculus GN=Akr7a2 PE=1 SV=3	1	8	8	6	5	24.5	40.612	367	3.2376e-39	1.6961	1.8233	0.866552	16.259	11	461940000	8.66459	169870000	292060000
O08915;D3YW40	O08915;D3YW40	AH receptor-interacting protein	Aip	>sp|O08915|AIP_MOUSE AH receptor-interacting protein OS=Mus musculus GN=Aip PE=1 SV=1;>tr|D3YW40|D3YW40_MOUSE AH receptor-interacting protein (Fragment) OS=Mus musculus GN=Aip PE=4 SV=1	2	8	6	4	8	35.5	37.605	330	9.7241e-38	0.58016	0.659	-0.60165	43.909	16	700630000	8.84549	442420000	258210000
Q8BGQ7	Q8BGQ7	Alanine--tRNA ligase, cytoplasmic	Aars	>sp|Q8BGQ7|SYAC_MOUSE Alanine--tRNA ligase, cytoplasmic OS=Mus musculus GN=Aars PE=1 SV=1	1	40	40	37	39	46.5	106.91	968	0	0.64741	0.67438	-0.568366	29.624	155	22323000000	10.3488	13441000000	8882100000
A2A4P4;A2A4P3;A2AI35;Q3THG9	A2A4P4;A2A4P3;A2AI35;Q3THG9	Alanyl-tRNA editing protein Aarsd1	Aarsd1	>tr|A2A4P4|A2A4P4_MOUSE Alanyl-tRNA synthetase domain containing 1 OS=Mus musculus GN=Aarsd1 PE=4 SV=1;>tr|A2A4P3|A2A4P3_MOUSE Alanyl-tRNA synthetase domain containing 1 OS=Mus musculus GN=Aarsd1 PE=4 SV=1;>tr|A2AI35|A2AI35_MOUSE Alanyl-tRNA synthetase dom	4	5	4	2	2	14.5	60.506	543	4.0653e-21	1.3425	1.8876	0.916553	50.581	5	92495000	7.96612	45106000	47389000
Q540D7;Q9JII6;B1AXW3	Q540D7;Q9JII6;B1AXW3	Alcohol dehydrogenase [NADP(+)]	Akr1a1	>tr|Q540D7|Q540D7_MOUSE Aldehyde reductase OS=Mus musculus GN=Akr1a1 PE=2 SV=1;>sp|Q9JII6|AK1A1_MOUSE Alcohol dehydrogenase [NADP(+)] OS=Mus musculus GN=Akr1a1 PE=1 SV=3;>tr|B1AXW3|B1AXW3_MOUSE Alcohol dehydrogenase [NADP(+)] (Fragment) OS=Mus musculus GN=	3	17	17	15	15	62.2	36.586	325	3.0824e-283	1.3407	1.3575	0.440952	21.708	52	5595000000	9.7478	2493300000	3101700000
Q64437;Q9D748	Q64437;Q9D748	Alcohol dehydrogenase class 4 mu/sigma chain	Adh7	>sp|Q64437|ADH7_MOUSE Alcohol dehydrogenase class 4 mu/sigma chain OS=Mus musculus GN=Adh7 PE=2 SV=2;>tr|Q9D748|Q9D748_MOUSE Alcohol dehydrogenase 7 (Class IV), mu or sigma polypeptide OS=Mus musculus GN=Adh7 PE=2 SV=1	2	5	4	5	4	21.1	39.904	374	2.7129e-26	0.57388	0.61205	-0.708279	52.169	8	248170000	8.39475	151920000	96246000
P28474;Q6P5I3	P28474;Q6P5I3	Alcohol dehydrogenase class-3	Adh5	>sp|P28474|ADHX_MOUSE Alcohol dehydrogenase class-3 OS=Mus musculus GN=Adh5 PE=1 SV=3;>tr|Q6P5I3|Q6P5I3_MOUSE Alcohol dehydrogenase 5 (Class III), chi polypeptide OS=Mus musculus GN=Adh5 PE=2 SV=2	2	11	10	11	9	29.1	39.547	374	0	1.3251	1.4857	0.571143	26.476	33	4002900000	9.60237	1716500000	2286400000
Q571I9;D3Z0B9;F6RQF0	Q571I9;D3Z0B9	Aldehyde dehydrogenase family 16 member A1	Aldh16a1	>sp|Q571I9|A16A1_MOUSE Aldehyde dehydrogenase family 16 member A1 OS=Mus musculus GN=Aldh16a1 PE=2 SV=2;>tr|D3Z0B9|D3Z0B9_MOUSE Aldehyde dehydrogenase family 16 member A1 OS=Mus musculus GN=Aldh16a1 PE=4 SV=1	3	5	4	4	5	8.5	84.755	802	3.2904e-17	0.70675	0.80623	-0.310737	30.515	8	118080000	8.07218	70214000	47867000
B2RTL5;O35945	B2RTL5;O35945	Aldehyde dehydrogenase, cytosolic 1	Aldh1a7	>tr|B2RTL5|B2RTL5_MOUSE Aldehyde dehydrogenase family 1, subfamily A7 OS=Mus musculus GN=Aldh1a7 PE=2 SV=1;>sp|O35945|AL1A7_MOUSE Aldehyde dehydrogenase, cytosolic 1 OS=Mus musculus GN=Aldh1a7 PE=2 SV=1	2	18	15	1	16	45.3	54.587	501	7.5147e-182	0.15804	0.19256	-2.37662	113.76	24	1753500000	9.24391	1530300000	223230000
P47738;Q544B1;D3YYF3;Q62148;Q3UIA4;Q9JHW9;G3UWP3	P47738;Q544B1	Aldehyde dehydrogenase, mitochondrial	Aldh2	>sp|P47738|ALDH2_MOUSE Aldehyde dehydrogenase, mitochondrial OS=Mus musculus GN=Aldh2 PE=1 SV=1;>tr|Q544B1|Q544B1_MOUSE Aldehyde dehydrogenase 2, mitochondrial, isoform CRA_b OS=Mus musculus GN=Aldh2 PE=2 SV=1	7	27	24	26	21	51.3	56.537	519	0	3.6799	4.3946	2.13573	55.271	86	17899000000	10.2528	3812700000	14086000000
Q571M4;Q8VC28;Q9JLI0	Q571M4;Q8VC28;Q9JLI0	Aldo-keto reductase family 1 member C13	Akr1c13;Akr1c12	>tr|Q571M4|Q571M4_MOUSE MKIAA4014 protein (Fragment) OS=Mus musculus GN=Akr1c13 PE=2 SV=1;>sp|Q8VC28|AK1CD_MOUSE Aldo-keto reductase family 1 member C13 OS=Mus musculus GN=Akr1c13 PE=1 SV=2;>tr|Q9JLI0|Q9JLI0_MOUSE Aldo-keto reductase a OS=Mus musculus GN=A	3	4	4	0	1	19.4	37.288	325	2.9275e-20	0.42328	0.55796	-0.841766	21.103	7	186420000	8.27049	141480000	44941000
Q3U538;Q8K023;Q8K023-2;Q91WR5;D3YWM3;P70694;Q3UEM0;Q3UXL1;G3XA14;D3Z3P8;E0CYR9	Q3U538;Q8K023;Q8K023-2	Aldo-keto reductase family 1 member C18	Akr1c18	>tr|Q3U538|Q3U538_MOUSE Aldo-keto reductase family 1, member C18, isoform CRA_a OS=Mus musculus GN=Akr1c18 PE=2 SV=1;>sp|Q8K023|AKC1H_MOUSE Aldo-keto reductase family 1 member C18 OS=Mus musculus GN=Akr1c18 PE=2 SV=2;>sp|Q8K023-2|AKC1H_MOUSE Isoform 2 of A	11	15	14	2	13	47.7	37.176	323	3.6385e-160	0.058212	0.059727	-4.06547	84.889	31	4315200000	9.635	4013400000	301840000
Q8K157;F6XWR4	Q8K157	Aldose 1-epimerase	Galm	>sp|Q8K157|GALM_MOUSE Aldose 1-epimerase OS=Mus musculus GN=Galm PE=2 SV=1	2	6	5	6	4	28.1	37.798	342	2.2025e-122	1.3193	1.3809	0.465609	21.598	15	1020400000	9.00877	471240000	549200000
P45376;Q3UDY1;G3UW73;F8WJG5;D3YVJ7	P45376;Q3UDY1;G3UW73	Aldose reductase	Akr1b1;Akr1b3;Gm6736	>sp|P45376|ALDR_MOUSE Aldose reductase OS=Mus musculus GN=Akr1b1 PE=1 SV=3;>tr|Q3UDY1|Q3UDY1_MOUSE MCG6067, isoform CRA_b OS=Mus musculus GN=Akr1b3 PE=2 SV=1;>tr|G3UW73|G3UW73_MOUSE MCG129639 OS=Mus musculus GN=Gm6736 PE=4 SV=1	5	11	11	11	11	34.2	35.732	316	7.8907e-261	2.0877	2.1158	1.0812	28.279	36	12597000000	10.1003	4204200000	8392500000
P21300;Q5M9J9	P21300;Q5M9J9	Aldose reductase-related protein 1	Akr1b7	>sp|P21300|ALD1_MOUSE Aldose reductase-related protein 1 OS=Mus musculus GN=Akr1b7 PE=2 SV=4;>tr|Q5M9J9|Q5M9J9_MOUSE Aldo-keto reductase family 1, member B7 OS=Mus musculus GN=Akr1b7 PE=2 SV=1	2	3	3	3	3	8.2	35.988	316	4.7913e-09	1.8461	1.9246	0.944559	4.7807	3	448230000	8.6515	186350000	261880000
P45377;G5E895;D3Z494	P45377	Aldose reductase-related protein 2	Akr1b8	>sp|P45377|ALD2_MOUSE Aldose reductase-related protein 2 OS=Mus musculus GN=Akr1b8 PE=1 SV=2	3	7	7	7	7	27.5	36.12	316	0	1.787	1.7698	0.823586	20.791	28	4191400000	9.62236	1404400000	2787000000
Q80Y20;Q80Y20-2;E9Q1U9;Q80Y20-3;Q9D4T6	Q80Y20;Q80Y20-2;E9Q1U9	Alkylated DNA repair protein alkB homolog 8	Alkbh8	>sp|Q80Y20|ALKB8_MOUSE Alkylated DNA repair protein alkB homolog 8 OS=Mus musculus GN=Alkbh8 PE=2 SV=1;>sp|Q80Y20-2|ALKB8_MOUSE Isoform 2 of Alkylated DNA repair protein alkB homolog 8 OS=Mus musculus GN=Alkbh8;>tr|E9Q1U9|E9Q1U9_MOUSE Alkylated DNA repair	5	11	6	7	0	20.3	74.767	664	8.7442e-55	4.761	5.7734	2.52942	63.153	10	315170000	8.49854	43768000	271410000
Q8R2U4;A2APZ3	Q8R2U4;A2APZ3	Alpha N-terminal protein methyltransferase 1A	Mettl11a	>sp|Q8R2U4|NTM1A_MOUSE Alpha N-terminal protein methyltransferase 1A OS=Mus musculus GN=Mettl11a PE=2 SV=3;>tr|A2APZ3|A2APZ3_MOUSE Alpha N-terminal protein methyltransferase 1A (Fragment) OS=Mus musculus GN=Mettl11a PE=4 SV=1	2	1	1	1	1	6.3	25.42	223	1.6894e-09	1.574	1.3776	0.462157	7.4112	3	55457000	7.74396	20987000	34470000
D3YW52;Q61838	D3YW52;Q61838	Alpha-2-macroglobulin;Alpha-2-macroglobulin 165 kDa subunit;Alpha-2-macroglobulin 35 kDa subunit	Pzp;A2m	>tr|D3YW52|D3YW52_MOUSE Protein Pzp OS=Mus musculus GN=Pzp PE=4 SV=1;>sp|Q61838|A2M_MOUSE Alpha-2-macroglobulin OS=Mus musculus GN=A2m PE=1 SV=3	2	3	3	3	3	1.7	167.28	1507	2.5539e-13	2.0222	2.1443	1.10051	15.507	7	5116900000	9.70901	1754900000	3362000000
Q7TPR4;A1BN54;O88990	Q7TPR4;A1BN54	Alpha-actinin-1	Actn1	>sp|Q7TPR4|ACTN1_MOUSE Alpha-actinin-1 OS=Mus musculus GN=Actn1 PE=1 SV=1;>tr|A1BN54|A1BN54_MOUSE Alpha actinin 1a OS=Mus musculus GN=Actn1 PE=2 SV=1	3	44	43	38	40	57.5	103.07	892	0	0.73201	0.75829	-0.399178	35.394	102	11478000000	10.0599	6860500000	4617100000
P57780;Q3ULT2;E9Q2W9;D3Z0L8;D3Z761	P57780;Q3ULT2;E9Q2W9	Alpha-actinin-4	Actn4	>sp|P57780|ACTN4_MOUSE Alpha-actinin-4 OS=Mus musculus GN=Actn4 PE=1 SV=1;>tr|Q3ULT2|Q3ULT2_MOUSE Actinin alpha 4 OS=Mus musculus GN=Actn4 PE=2 SV=1;>tr|E9Q2W9|E9Q2W9_MOUSE Alpha-actinin-4 (Fragment) OS=Mus musculus GN=Actn4 PE=4 SV=1	5	56	52	49	52	67.7	104.98	912	0	0.55194	0.56871	-0.814235	34.381	219	37996000000	10.5797	24691000000	13305000000
Q9QYC0;F8WGR0;F8WHZ9;Q9QYC0-2;E9Q1K3;F6V4G5;F6RDR0;Q9QYB8;Q9QYB8-2;D3Z0T1	Q9QYC0;F8WGR0;F8WHZ9;Q9QYC0-2;E9Q1K3	Alpha-adducin	Add1	>sp|Q9QYC0|ADDA_MOUSE Alpha-adducin OS=Mus musculus GN=Add1 PE=1 SV=2;>tr|F8WGR0|F8WGR0_MOUSE Alpha-adducin OS=Mus musculus GN=Add1 PE=4 SV=1;>tr|F8WHZ9|F8WHZ9_MOUSE Alpha-adducin OS=Mus musculus GN=Add1 PE=4 SV=1;>sp|Q9QYC0-2|ADDA_MOUSE Isoform 2 of Alpha	10	8	8	7	6	16.3	80.646	735	2.4165e-155	1.1891	1.2459	0.317188	23.293	14	503140000	8.70169	236020000	267120000
Q9DBF1;Q9DBF1-2;G3UYR8;G3UY72;E9Q1H3;E9Q1G1	Q9DBF1;Q9DBF1-2;G3UYR8;G3UY72	Alpha-aminoadipic semialdehyde dehydrogenase	Aldh7a1	>sp|Q9DBF1|AL7A1_MOUSE Alpha-aminoadipic semialdehyde dehydrogenase OS=Mus musculus GN=Aldh7a1 PE=1 SV=4;>sp|Q9DBF1-2|AL7A1_MOUSE Isoform 2 of Alpha-aminoadipic semialdehyde dehydrogenase OS=Mus musculus GN=Aldh7a1;>tr|G3UYR8|G3UYR8_MOUSE Alpha-aminoadipic	6	7	6	5	4	20.6	58.861	539	5.8052e-48	1.317	1.5393	0.622274	28.774	10	309260000	8.49032	128960000	180310000
P61164	P61164	Alpha-centractin	Actr1a	>sp|P61164|ACTZ_MOUSE Alpha-centractin OS=Mus musculus GN=Actr1a PE=2 SV=1	1	11	9	10	11	42.3	42.613	376	3.041e-215	0.59652	0.60701	-0.720208	22.178	30	1994300000	9.29979	1382000000	612300000
P23927;Q52L78;F8WJ07	P23927;Q52L78;F8WJ07	Alpha-crystallin B chain	Cryab	>sp|P23927|CRYAB_MOUSE Alpha-crystallin B chain OS=Mus musculus GN=Cryab PE=1 SV=2;>tr|Q52L78|Q52L78_MOUSE Cryab protein OS=Mus musculus GN=Cryab PE=2 SV=1;>tr|F8WJ07|F8WJ07_MOUSE Alpha-crystallin B chain OS=Mus musculus GN=Cryab PE=3 SV=1	3	7	6	6	4	38.9	20.069	175	1.1452e-19	6.1258	6.2158	2.63594	119.04	9	607350000	8.78344	152480000	454860000
E9Q827;P60840;P60840-2;P56212;P56212-2;E9Q4B9	E9Q827;P60840;P60840-2;P56212;P56212-2;E9Q4B9	Alpha-endosulfine;cAMP-regulated phosphoprotein 19	Arpp19;Ensa	>tr|E9Q827|E9Q827_MOUSE cAMP-regulated phosphoprotein 19 OS=Mus musculus GN=Arpp19 PE=4 SV=1;>sp|P60840|ENSA_MOUSE Alpha-endosulfine OS=Mus musculus GN=Ensa PE=1 SV=1;>sp|P60840-2|ENSA_MOUSE Isoform 2 of Alpha-endosulfine OS=Mus musculus GN=Ensa;>sp|P56212	6	1	1	1	1	7.6	16.086	145	9.9404e-11	1.3221	1.2811	0.357383	10.454	3	527150000	8.72193	240910000	286240000
P17182;Q5FW97;Q6PHC1;B0QZL1;B1ARR7;B1ARR6	P17182;Q5FW97;Q6PHC1	Alpha-enolase;Enolase	Eno1	>sp|P17182|ENOA_MOUSE Alpha-enolase OS=Mus musculus GN=Eno1 PE=1 SV=3;>tr|Q5FW97|Q5FW97_MOUSE Enolase 1, alpha non-neuron OS=Mus musculus GN=Eno1 PE=2 SV=1;>tr|Q6PHC1|Q6PHC1_MOUSE Enolase OS=Mus musculus GN=Eno1 PE=2 SV=1	6	28	28	27	27	76	47.14	434	0	1.007	0.97892	-0.0307371	29.047	235	168790000000	11.2273	85198000000	83595000000
Q8BGZ6;P51569;A2BDV6	Q8BGZ6;P51569	Alpha-galactosidase A	Gla	>tr|Q8BGZ6|Q8BGZ6_MOUSE Alpha-galactosidase A OS=Mus musculus GN=Gla PE=2 SV=1;>sp|P51569|AGAL_MOUSE Alpha-galactosidase A OS=Mus musculus GN=Gla PE=1 SV=1	3	5	5	5	5	13.3	47.844	421	2.9801e-16	1.2101	1.1213	0.165172	46.951	9	233790000	8.36883	106000000	127790000
Q8BGW1;Q8BGW1-2;Q8BGW1-3;Q8BGW1-4;E9Q1E4;D3Z127	Q8BGW1;Q8BGW1-2;Q8BGW1-3;Q8BGW1-4;E9Q1E4	Alpha-ketoglutarate-dependent dioxygenase FTO	Fto	>sp|Q8BGW1|FTO_MOUSE Alpha-ketoglutarate-dependent dioxygenase FTO OS=Mus musculus GN=Fto PE=1 SV=1;>sp|Q8BGW1-2|FTO_MOUSE Isoform 2 of Alpha-ketoglutarate-dependent dioxygenase FTO OS=Mus musculus GN=Fto;>sp|Q8BGW1-3|FTO_MOUSE Isoform 3 of Alpha-ketogluta	6	6	5	4	4	18.3	58.006	502	1.7887e-81	1.0151	1.0937	0.129217	15.549	9	192450000	8.28432	98331000	94116000
Q9EPC1;Q3UF75	Q9EPC1;Q3UF75	Alpha-parvin	Parva	>sp|Q9EPC1|PARVA_MOUSE Alpha-parvin OS=Mus musculus GN=Parva PE=1 SV=1;>tr|Q3UF75|Q3UF75_MOUSE Alpha-parvin OS=Mus musculus GN=Parva PE=2 SV=1	2	10	10	8	9	28.5	42.329	372	1.4378e-197	0.52001	0.55832	-0.840836	33.035	29	1676300000	9.22435	1131500000	544880000
Q8CIH9	Q8CIH9	Amidophosphoribosyltransferase	Ppat	>tr|Q8CIH9|Q8CIH9_MOUSE Amidophosphoribosyltransferase OS=Mus musculus GN=Ppat PE=2 SV=1	1	5	4	3	3	11.4	57.402	517	5.7422e-44	1.1171	1.3885	0.473527	48.778	5	185560000	8.26848	97561000	87995000
Q3UZG4;P31230	Q3UZG4;P31230	Aminoacyl tRNA synthase complex-interacting multifunctional protein 1;Endothelial monocyte-activating polypeptide 2	Aimp1	>tr|Q3UZG4|Q3UZG4_MOUSE Aminoacyl tRNA synthase complex-interacting multifunctional protein 1 OS=Mus musculus GN=Aimp1 PE=2 SV=1;>sp|P31230|AIMP1_MOUSE Aminoacyl tRNA synthase complex-interacting multifunctional protein 1 OS=Mus musculus GN=Aimp1 PE=1 SV=2	2	10	10	8	9	42.3	35.166	319	3.7201e-107	0.88103	0.89323	-0.162896	17.967	22	1405100000	9.14771	735800000	669290000
Q8R010;Q8R3V2	Q8R010;Q8R3V2	Aminoacyl tRNA synthase complex-interacting multifunctional protein 2	Aimp2	>sp|Q8R010|AIMP2_MOUSE Aminoacyl tRNA synthase complex-interacting multifunctional protein 2 OS=Mus musculus GN=Aimp2 PE=1 SV=2;>tr|Q8R3V2|Q8R3V2_MOUSE Aminoacyl tRNA synthase complex-interacting multifunctional protein 2 OS=Mus musculus GN=Aimp2 PE=2 SV=1	2	6	5	5	6	34.4	35.377	320	2.3585e-132	0.9315	0.8744	-0.193635	20.001	17	726950000	8.8615	373230000	353720000
Q99JW2	Q99JW2	Aminoacylase-1	Acy1	>sp|Q99JW2|ACY1_MOUSE Aminoacylase-1 OS=Mus musculus GN=Acy1 PE=1 SV=1	1	10	8	9	7	31.9	45.78	408	1.1784e-146	0.67218	0.85576	-0.224722	24.376	15	426910000	8.63034	251760000	175150000
Q8VCT3;E9PYF1	Q8VCT3;E9PYF1	Aminopeptidase B	Rnpep	>sp|Q8VCT3|AMPB_MOUSE Aminopeptidase B OS=Mus musculus GN=Rnpep PE=2 SV=2;>tr|E9PYF1|E9PYF1_MOUSE Aminopeptidase B OS=Mus musculus GN=Rnpep PE=4 SV=1	2	13	13	13	11	27.7	72.415	650	1.2169e-120	0.89608	0.90438	-0.144999	40.384	28	1014100000	9.00608	554460000	459610000
A2AE27;Q9DBT5;F7ATG4;F7D159;A2AE25	A2AE27;Q9DBT5	AMP deaminase 2	Ampd2	>tr|A2AE27|A2AE27_MOUSE AMP deaminase 2 OS=Mus musculus GN=Ampd2 PE=4 SV=1;>sp|Q9DBT5|AMPD2_MOUSE AMP deaminase 2 OS=Mus musculus GN=Ampd2 PE=1 SV=1	5	6	4	3	1	8	94.695	824	1.8034e-09	1.451	1.5853	0.664756	53.32	4	101830000	8.00788	36980000	64848000
B1AYC9;Q8R5A3	B1AYC9;Q8R5A3	Amyloid beta A4 precursor protein-binding family B member 1-interacting protein	Apbb1ip	>tr|B1AYC9|B1AYC9_MOUSE Amyloid beta (A4) protein-binding, family B, member 1 interacting protein OS=Mus musculus GN=Apbb1ip PE=4 SV=1;>sp|Q8R5A3|AB1IP_MOUSE Amyloid beta A4 precursor protein-binding family B member 1-interacting protein OS=Mus musculus GN	2	10	10	10	7	18.2	74.318	670	2.3104e-50	1.3034	1.7099	0.773912	22.253	24	1009500000	9.00411	443260000	566260000
P12023;Q3TWF3;E9PWY4;E9QL91;P12023-3;P12023-2;Q6GR78	P12023;Q3TWF3;E9PWY4;E9QL91;P12023-3;P12023-2;Q6GR78	Amyloid beta A4 protein;N-APP;Soluble APP-alpha;Soluble APP-beta;C99;Beta-amyloid protein 42;Beta-amyloid protein 40;C83;P3(42);P3(40);C80;Gamma-secretase C-terminal fragment 59;Gamma-secretase C-terminal fragment 57;Gamma-secretase C-terminal fragment 50;C31	App	>sp|P12023|A4_MOUSE Amyloid beta A4 protein OS=Mus musculus GN=App PE=1 SV=3;>tr|Q3TWF3|Q3TWF3_MOUSE P3(42) OS=Mus musculus GN=App PE=2 SV=1;>tr|E9PWY4|E9PWY4_MOUSE P3(42) OS=Mus musculus GN=App PE=4 SV=1;>tr|E9QL91|E9QL91_MOUSE P3(42) OS=Mus musculus GN=A	7	6	3	4	6	8.2	86.721	770	5.0542e-13	1.6482	1.8889	0.917546	22.557	4	89264000	7.95068	27679000	61585000
Q61482;Q60709;Q06335;Q06335-2;E9PVK2;E9PUY3;E9Q2B5	Q61482;Q60709;Q06335;Q06335-2;E9PVK2	Amyloid-like protein 2	Aplp2	>tr|Q61482|Q61482_MOUSE Amyloid-like protein 2 OS=Mus musculus GN=Aplp2 PE=2 SV=1;>tr|Q60709|Q60709_MOUSE Amyloid-like protein 2 OS=Mus musculus GN=Aplp2 PE=2 SV=1;>sp|Q06335|APLP2_MOUSE Amyloid-like protein 2 OS=Mus musculus GN=Aplp2 PE=1 SV=4;>sp|Q06335-	7	9	3	7	8	14	86.716	763	5.4039e-21	1.3741	2.0222	1.01593	56.031	4	80920000	7.90806	38019000	42901000
Q8WTY4;E0CYY1;F7BWP1	Q8WTY4;E0CYY1	Anamorsin	Ciapin1	>sp|Q8WTY4|CPIN1_MOUSE Anamorsin OS=Mus musculus GN=Ciapin1 PE=1 SV=1;>tr|E0CYY1|E0CYY1_MOUSE Anamorsin (Fragment) OS=Mus musculus GN=Ciapin1 PE=4 SV=1	3	5	5	5	5	33.3	33.429	309	4.2823e-218	1.1684	1.2303	0.29901	19.161	19	1487300000	9.1724	688000000	799300000
P53995;A2ATQ5	P53995	Anaphase-promoting complex subunit 1	Anapc1	>sp|P53995|APC1_MOUSE Anaphase-promoting complex subunit 1 OS=Mus musculus GN=Anapc1 PE=1 SV=2	2	4	2	4	2	3.3	215.99	1944	3.0952e-07	1.2459	1.2106	0.275722	29.894	4	59719000	7.77611	21036000	38683000
Q3TM92;Q91W96	Q3TM92;Q91W96	Anaphase-promoting complex subunit 4	Anapc4	>tr|Q3TM92|Q3TM92_MOUSE Anaphase promoting complex subunit 4, isoform CRA_b OS=Mus musculus GN=Anapc4 PE=2 SV=1;>sp|Q91W96|APC4_MOUSE Anaphase-promoting complex subunit 4 OS=Mus musculus GN=Anapc4 PE=2 SV=1	2	5	3	2	3	9	91.707	807	2.3595e-13	0.71302	1.0591	0.0828388	69.928	3	86722000	7.93813	54596000	32126000
Q9EP71	Q9EP71	Ankycorbin	Rai14	>sp|Q9EP71|RAI14_MOUSE Ankycorbin OS=Mus musculus GN=Rai14 PE=1 SV=1	1	21	17	20	15	25.3	108.85	979	9.8743e-136	1.9822	2.3515	1.23358	33.416	28	939200000	8.97276	280740000	658460000
Q810B6;Q810B6-2	Q810B6	Ankyrin repeat and FYVE domain-containing protein 1	Ankfy1	>sp|Q810B6|ANFY1_MOUSE Ankyrin repeat and FYVE domain-containing protein 1 OS=Mus musculus GN=Ankfy1 PE=2 SV=2	2	13	7	10	9	16.2	128.65	1169	1.2028e-61	0.71327	1.0399	0.0564448	69.581	11	244370000	8.38805	117460000	126910000
Q6P1H6;Q6P1H6-2;Q6P1H6-3	Q6P1H6;Q6P1H6-2;Q6P1H6-3	Ankyrin repeat and LEM domain-containing protein 2	Ankle2	>sp|Q6P1H6|ANKL2_MOUSE Ankyrin repeat and LEM domain-containing protein 2 OS=Mus musculus GN=Ankle2 PE=2 SV=2;>sp|Q6P1H6-2|ANKL2_MOUSE Isoform 2 of Ankyrin repeat and LEM domain-containing protein 2 OS=Mus musculus GN=Ankle2;>sp|Q6P1H6-3|ANKL2_MOUSE Isofor	3	2	2	2	0	3.3	106.2	964	7.9703e-05	1.0043	1.4624	0.548338	45.787	2	28366000	7.4528	13423000	14943000
Q3TPE9;Q3TPE9-2	Q3TPE9;Q3TPE9-2	Ankyrin repeat and MYND domain-containing protein 2	Ankmy2	>sp|Q3TPE9|ANKY2_MOUSE Ankyrin repeat and MYND domain-containing protein 2 OS=Mus musculus GN=Ankmy2 PE=1 SV=1;>sp|Q3TPE9-2|ANKY2_MOUSE Isoform 2 of Ankyrin repeat and MYND domain-containing protein 2 OS=Mus musculus GN=Ankmy2	2	1	1	1	0	4.3	48.774	440	3.5901e-51	0.89781	0.82092	-0.284686	11.275	2	28784000	7.45915	13933000	14851000
A2APZ5;Q91ZU1	A2APZ5;Q91ZU1	Ankyrin repeat and SOCS box protein 6	Asb6	>tr|A2APZ5|A2APZ5_MOUSE Ankyrin repeat and SOCS box-containing protein 6 OS=Mus musculus GN=Asb6 PE=4 SV=1;>sp|Q91ZU1|ASB6_MOUSE Ankyrin repeat and SOCS box protein 6 OS=Mus musculus GN=Asb6 PE=1 SV=1	2	1	1	1	1	2.6	46.276	418	0.00023405	2.6314	2.5251	1.33634	19.913	3	45357000	7.65664	15165000	30192000
P10107;Q4FJV4;E9QA30	P10107;Q4FJV4;E9QA30	Annexin A1;Annexin	Anxa1	>sp|P10107|ANXA1_MOUSE Annexin A1 OS=Mus musculus GN=Anxa1 PE=1 SV=2;>tr|Q4FJV4|Q4FJV4_MOUSE Annexin OS=Mus musculus GN=Anxa1 PE=2 SV=1;>tr|E9QA30|E9QA30_MOUSE Annexin OS=Mus musculus GN=Anxa1 PE=3 SV=1	3	21	19	21	18	61.6	38.734	346	0	1.6723	1.6871	0.754545	20.341	74	16864000000	10.227	6506100000	10358000000
P97384;D3Z7U0	P97384;D3Z7U0	Annexin A11;Annexin	Anxa11	>sp|P97384|ANX11_MOUSE Annexin A11 OS=Mus musculus GN=Anxa11 PE=1 SV=2;>tr|D3Z7U0|D3Z7U0_MOUSE Annexin OS=Mus musculus GN=Anxa11 PE=3 SV=1	2	7	2	7	2	14.3	54.079	503	1.5989e-27	4.3212	5.4146	2.43685	75.37	5	97511000	7.98905	20274000	77238000
P07356;Q542G9;B0V2N5;B0V2N7;B0V2N8;REV__Q8BND4;REV__F6WNG1	P07356;Q542G9;B0V2N5;B0V2N7;B0V2N8	Annexin A2;Annexin	Anxa2	>sp|P07356|ANXA2_MOUSE Annexin A2 OS=Mus musculus GN=Anxa2 PE=1 SV=2;>tr|Q542G9|Q542G9_MOUSE Annexin OS=Mus musculus GN=Anxa2 PE=2 SV=1;>tr|B0V2N5|B0V2N5_MOUSE Annexin (Fragment) OS=Mus musculus GN=Anxa2 PE=3 SV=1;>tr|B0V2N7|B0V2N7_MOUSE Annexin (Fragment)	7	23	21	20	22	60.5	38.676	339	0	3.5299	3.8967	1.96225	37.389	58	6162800000	9.78978	1385100000	4777700000
O35639	O35639	Annexin A3	Anxa3	>sp|O35639|ANXA3_MOUSE Annexin A3 OS=Mus musculus GN=Anxa3 PE=1 SV=4	1	25	23	24	21	67.2	36.384	323	0	1.8142	1.9597	0.970633	41.961	68	10495000000	10.021	3715400000	6780000000
P97429;D3Z0S1;F7ANV6;E9Q073;P14824;F8WIT2	P97429;D3Z0S1;F7ANV6	Annexin A4;Annexin	Anxa4	>sp|P97429|ANXA4_MOUSE Annexin A4 OS=Mus musculus GN=Anxa4 PE=2 SV=4;>tr|D3Z0S1|D3Z0S1_MOUSE Annexin (Fragment) OS=Mus musculus GN=Anxa4 PE=3 SV=1;>tr|F7ANV6|F7ANV6_MOUSE Annexin (Fragment) OS=Mus musculus GN=Anxa4 PE=3 SV=1	6	13	9	12	12	53.9	35.915	319	0	3.8745	4.6399	2.21409	76.895	22	885380000	8.94713	190300000	695080000
P48036	P48036	Annexin A5	Anxa5	>sp|P48036|ANXA5_MOUSE Annexin A5 OS=Mus musculus GN=Anxa5 PE=1 SV=1	1	24	24	23	24	69.9	35.752	319	0	1.7958	1.8093	0.855432	24.354	81	13260000000	10.1225	4837500000	8422700000
O35640;Q921D0	O35640;Q921D0	Annexin A8;Annexin	Anxa8	>sp|O35640|ANXA8_MOUSE Annexin A8 OS=Mus musculus GN=Anxa8 PE=2 SV=2;>tr|Q921D0|Q921D0_MOUSE Annexin OS=Mus musculus GN=Anxa8 PE=2 SV=1	2	8	2	7	6	30.9	36.724	327	1.3854e-102	0.58616	0.56385	-0.826617	43.688	3	88214000	7.94554	44454000	43760000
F8WGC2;Q07076	F8WGC2;Q07076	Annexin;Annexin A7	Anxa7	>tr|F8WGC2|F8WGC2_MOUSE Annexin OS=Mus musculus GN=Anxa7 PE=3 SV=1;>sp|Q07076|ANXA7_MOUSE Annexin A7 OS=Mus musculus GN=Anxa7 PE=2 SV=2	2	7	4	7	4	17.1	52.27	485	1.0872e-43	3.1332	3.0253	1.59708	71.436	7	271830000	8.4343	76452000	195380000
O35643;Q8CC13;Q5SVG4;Q5SVG5;Q5SWR0	O35643;Q8CC13;Q5SVG4;Q5SVG5	AP-1 complex subunit beta-1	Ap1b1	>sp|O35643|AP1B1_MOUSE AP-1 complex subunit beta-1 OS=Mus musculus GN=Ap1b1 PE=1 SV=2;>tr|Q8CC13|Q8CC13_MOUSE AP-1 complex subunit beta-1 OS=Mus musculus GN=Ap1b1 PE=2 SV=1;>tr|Q5SVG4|Q5SVG4_MOUSE AP-1 complex subunit beta-1 OS=Mus musculus GN=Ap1b1 PE=2 S	5	29	24	22	26	45.4	103.93	943	0	0.97897	1.0045	0.00647756	47.677	71	4326000000	9.63609	1976700000	2349300000
Q8CBB7;P22892	Q8CBB7;P22892	AP-1 complex subunit gamma-1	Ap1g1	>tr|Q8CBB7|Q8CBB7_MOUSE AP-1 complex subunit gamma-1 OS=Mus musculus GN=Ap1g1 PE=2 SV=1;>sp|P22892|AP1G1_MOUSE AP-1 complex subunit gamma-1 OS=Mus musculus GN=Ap1g1 PE=1 SV=3	2	11	10	8	9	23.2	91.721	825	5.3849e-59	0.78849	0.7626	-0.391002	26.955	19	651480000	8.8139	359110000	292370000
P35585;Q3UG16;Q9WVP1-2;Q9WVP1	P35585;Q3UG16	AP-1 complex subunit mu-1	Ap1m1	>sp|P35585|AP1M1_MOUSE AP-1 complex subunit mu-1 OS=Mus musculus GN=Ap1m1 PE=1 SV=3;>tr|Q3UG16|Q3UG16_MOUSE Adaptor-related protein complex AP-1, mu subunit 1 OS=Mus musculus GN=Ap1m1 PE=2 SV=1	4	13	9	7	10	38.1	48.542	423	4.3466e-44	0.7636	0.8435	-0.24554	35.487	14	508010000	8.70587	290170000	217840000
P17426;P17426-2;F6TPX8;E9PWD0	P17426;P17426-2	AP-2 complex subunit alpha-1	Ap2a1	>sp|P17426|AP2A1_MOUSE AP-2 complex subunit alpha-1 OS=Mus musculus GN=Ap2a1 PE=1 SV=1;>sp|P17426-2|AP2A1_MOUSE Isoform B of AP-2 complex subunit alpha-1 OS=Mus musculus GN=Ap2a1	4	16	14	14	14	22.2	107.66	977	4.2191e-96	1.0806	1.2005	0.263635	30.664	23	468390000	8.67061	231070000	237320000
P17427	P17427	AP-2 complex subunit alpha-2	Ap2a2	>sp|P17427|AP2A2_MOUSE AP-2 complex subunit alpha-2 OS=Mus musculus GN=Ap2a2 PE=1 SV=2	1	21	17	17	17	32.8	104.02	938	5.0535e-222	0.92923	0.98761	-0.0179867	27.246	43	1572100000	9.19648	851900000	720210000
Q5SWR1;Q9DBG3-2;Q9DBG3;H3BKM0;H3BIY9;H3BJ06	Q5SWR1;Q9DBG3-2;Q9DBG3;H3BKM0;H3BIY9	AP-2 complex subunit beta	Ap2b1	>tr|Q5SWR1|Q5SWR1_MOUSE Adaptor-related protein complex 2, beta 1 subunit OS=Mus musculus GN=Ap2b1 PE=2 SV=1;>sp|Q9DBG3-2|AP2B1_MOUSE Isoform 2 of AP-2 complex subunit beta OS=Mus musculus GN=Ap2b1;>sp|Q9DBG3|AP2B1_MOUSE AP-2 complex subunit beta OS=Mus mu	6	27	23	23	24	36.2	105.72	951	1.2347e-253	1.0535	1.1174	0.160146	29.347	33	1625800000	9.21107	817550000	808300000
P84091;Q5FWI9;Q3TWV4	P84091;Q5FWI9;Q3TWV4	AP-2 complex subunit mu	Ap2m1	>sp|P84091|AP2M1_MOUSE AP-2 complex subunit mu OS=Mus musculus GN=Ap2m1 PE=1 SV=1;>tr|Q5FWI9|Q5FWI9_MOUSE Adaptor protein complex AP-2, mu1 OS=Mus musculus GN=Ap2m1 PE=2 SV=1;>tr|Q3TWV4|Q3TWV4_MOUSE AP-2 complex subunit mu OS=Mus musculus GN=Ap2m1 PE=2 SV=	3	11	9	9	8	26.9	49.654	435	5.3349e-28	1.0358	1.0387	0.054779	16.028	16	759150000	8.88033	386020000	373130000
Q9Z1T1;E9PV25;Q9JME5	Q9Z1T1;E9PV25	AP-3 complex subunit beta-1	Ap3b1	>sp|Q9Z1T1|AP3B1_MOUSE AP-3 complex subunit beta-1 OS=Mus musculus GN=Ap3b1 PE=1 SV=2;>tr|E9PV25|E9PV25_MOUSE AP-3 complex subunit beta-1 OS=Mus musculus GN=Ap3b1 PE=4 SV=1	3	23	20	16	23	25.2	122.74	1105	2.6669e-202	0.59409	0.72848	-0.457039	25.662	39	1583600000	9.19965	985690000	597870000
O54774	O54774	AP-3 complex subunit delta-1	Ap3d1	>sp|O54774|AP3D1_MOUSE AP-3 complex subunit delta-1 OS=Mus musculus GN=Ap3d1 PE=1 SV=1	1	19	15	12	16	19.6	135.08	1199	9.1332e-147	0.55746	0.58907	-0.763489	32.933	30	1359300000	9.13332	872970000	486320000
Q9JKC8;H7BWY2;Q8R2R9;D3YXV9	Q9JKC8;H7BWY2	AP-3 complex subunit mu-1	Ap3m1	>sp|Q9JKC8|AP3M1_MOUSE AP-3 complex subunit mu-1 OS=Mus musculus GN=Ap3m1 PE=1 SV=1;>tr|H7BWY2|H7BWY2_MOUSE AP-3 complex subunit mu-1 OS=Mus musculus GN=Ap3m1 PE=4 SV=1	4	9	7	7	9	36.1	46.936	418	9.6759e-94	0.66556	0.64861	-0.624577	24.074	14	446070000	8.6494	272600000	173470000
G3XA56;Q3U8S0;Q9DCR2	G3XA56;Q3U8S0;Q9DCR2	AP-3 complex subunit sigma-1	Ap3s1-ps2;Ap3s1	>tr|G3XA56|G3XA56_MOUSE MCG14657 OS=Mus musculus GN=Ap3s1-ps2 PE=4 SV=1;>tr|Q3U8S0|Q3U8S0_MOUSE Adaptor-related protein complex 3, sigma 1 subunit OS=Mus musculus GN=Ap3s1 PE=2 SV=1;>sp|Q9DCR2|AP3S1_MOUSE AP-3 complex subunit sigma-1 OS=Mus musculus GN=Ap3	3	5	5	3	4	27.5	21.793	193	1.6243e-15	0.46661	0.58081	-0.783862	30.331	13	447740000	8.65103	284730000	163010000
Q3UHJ0;Q3UHJ0-2	Q3UHJ0;Q3UHJ0-2	AP2-associated protein kinase 1	Aak1	>sp|Q3UHJ0|AAK1_MOUSE AP2-associated protein kinase 1 OS=Mus musculus GN=Aak1 PE=1 SV=2;>sp|Q3UHJ0-2|AAK1_MOUSE Isoform 2 of AP2-associated protein kinase 1 OS=Mus musculus GN=Aak1	2	8	6	6	7	11.2	103.35	959	2.0879e-51	0.77491	0.73973	-0.434929	24.282	7	101270000	8.00548	60766000	40503000
O35841	O35841	Apoptosis inhibitor 5	Api5	>sp|O35841|API5_MOUSE Apoptosis inhibitor 5 OS=Mus musculus GN=Api5 PE=2 SV=2	1	15	13	13	14	30.2	56.784	504	2.8608e-224	1.0683	1.27	0.344828	35.712	29	1689800000	9.22784	850540000	839270000
Q07813;Q544Z6;Q8K3J2	Q07813;Q544Z6;Q8K3J2	Apoptosis regulator BAX	Bax	>sp|Q07813|BAX_MOUSE Apoptosis regulator BAX OS=Mus musculus GN=Bax PE=1 SV=1;>tr|Q544Z6|Q544Z6_MOUSE Bcl2-associated X protein, isoform CRA_b OS=Mus musculus GN=Bax PE=2 SV=1;>tr|Q8K3J2|Q8K3J2_MOUSE Apoptosis regulator BAX OS=Mus musculus GN=Bax PE=2 SV=1	3	6	6	4	5	32.8	21.394	192	1.2727e-123	1.0577	1.0375	0.0531113	15.165	15	900040000	8.95426	470360000	429670000
O88879;G3XA09;O88879-2	O88879;G3XA09;O88879-2	Apoptotic protease-activating factor 1	Apaf1	>sp|O88879|APAF_MOUSE Apoptotic protease-activating factor 1 OS=Mus musculus GN=Apaf1 PE=1 SV=3;>tr|G3XA09|G3XA09_MOUSE Apoptotic peptidase activating factor 1, isoform CRA_a OS=Mus musculus GN=Apaf1 PE=4 SV=1;>sp|O88879-2|APAF_MOUSE Isoform 2 of Apoptotic	3	4	3	2	3	3.9	141	1249	5.962e-34	1.305	1.2385	0.308594	64.507	6	89762000	7.95309	44601000	45161000
Q68FF6;Q5F258	Q68FF6;Q5F258	ARF GTPase-activating protein GIT1	Git1	>sp|Q68FF6|GIT1_MOUSE ARF GTPase-activating protein GIT1 OS=Mus musculus GN=Git1 PE=1 SV=1;>tr|Q5F258|Q5F258_MOUSE ARF GTPase-activating protein GIT1 OS=Mus musculus GN=Git1 PE=2 SV=1	2	4	4	1	2	7	85.299	770	5.79e-33	1.5293	1.3919	0.477056	45.997	5	95030000	7.97786	32948000	62082000
Q8K2K6;Q8K2K6-1;Q8K2K6-3;Q8K2K6-2	Q8K2K6;Q8K2K6-1;Q8K2K6-3;Q8K2K6-2	Arf-GAP domain and FG repeat-containing protein 1	Agfg1	>sp|Q8K2K6|AGFG1_MOUSE Arf-GAP domain and FG repeat-containing protein 1 OS=Mus musculus GN=Agfg1 PE=1 SV=2;>sp|Q8K2K6-1|AGFG1_MOUSE Isoform 1 of Arf-GAP domain and FG repeat-containing protein 1 OS=Mus musculus GN=Agfg1;>sp|Q8K2K6-3|AGFG1_MOUSE Isoform 3	4	6	5	5	4	18.4	58.042	561	8.5428e-32	1.1132	1.2434	0.31429	38.137	10	362260000	8.55902	178930000	183330000
D4AFX6;Q6ZQK5;Q6ZQK5-2;H7BX80	D4AFX6;Q6ZQK5;Q6ZQK5-2;H7BX80	Arf-GAP with coiled-coil, ANK repeat and PH domain-containing protein 2	Acap2	>tr|D4AFX6|D4AFX6_MOUSE Arf-GAP with coiled-coil, ANK repeat and PH domain-containing protein 2 OS=Mus musculus GN=Acap2 PE=2 SV=1;>sp|Q6ZQK5|ACAP2_MOUSE Arf-GAP with coiled-coil, ANK repeat and PH domain-containing protein 2 OS=Mus musculus GN=Acap2 PE=1	4	9	7	6	8	14.4	88.085	777	1.0074e-61	0.773	0.94894	-0.0756112	56.352	12	393440000	8.59488	184080000	209360000
F8VQE9;Q8VHH5;Q8BXK8;E9Q3K3;Q8K0K1	F8VQE9;Q8VHH5;Q8BXK8;E9Q3K3;Q8K0K1	Arf-GAP with GTPase, ANK repeat and PH domain-containing protein 3;Arf-GAP with GTPase, ANK repeat and PH domain-containing protein 1	Agap3;Agap1	>tr|F8VQE9|F8VQE9_MOUSE Arf-GAP with GTPase, ANK repeat and PH domain-containing protein 3 OS=Mus musculus GN=Agap3 PE=4 SV=1;>sp|Q8VHH5|AGAP3_MOUSE Arf-GAP with GTPase, ANK repeat and PH domain-containing protein 3 OS=Mus musculus GN=Agap3 PE=1 SV=1;>sp|Q	5	2	2	2	2	3.8	97.694	910	1.0424e-28	2.3023	2.2099	1.14398	12.411	5	48451000	7.6853	13441000	35010000
Q4LDD4;Q4LDD4-2;Q4LDD4-3;F6XBJ8;E9PUB0;D3YWW7	Q4LDD4;Q4LDD4-2;Q4LDD4-3;F6XBJ8;E9PUB0	Arf-GAP with Rho-GAP domain, ANK repeat and PH domain-containing protein 1	Arap1	>sp|Q4LDD4|ARAP1_MOUSE Arf-GAP with Rho-GAP domain, ANK repeat and PH domain-containing protein 1 OS=Mus musculus GN=Arap1 PE=2 SV=2;>sp|Q4LDD4-2|ARAP1_MOUSE Isoform 2 of Arf-GAP with Rho-GAP domain, ANK repeat and PH domain-containing protein 1 OS=Mus mus	6	6	2	3	2	6.2	162.27	1452	1.2312e-12	0.57991	0.8774	-0.188693	176.08	2	56346000	7.75086	27422000	28924000
Q505F0;Q9QWY8;H3BJY2;H3BLA8;Q9QWY8-3;Q9QWY8-4;E9QN63;H3BL41;E9QMJ1;H3BJZ8;Q9QWY8-2;H3BKE6;H3BKD4;E9QMI7;H3BK40;E9PX52;E9Q3P3;Q7SIG6;D3YX85;Q7SIG6-2;H3BJM7	Q505F0;Q9QWY8;H3BJY2;H3BLA8;Q9QWY8-3;Q9QWY8-4;E9QN63;H3BL41;E9QMJ1;H3BJZ8;Q9QWY8-2;H3BKE6;H3BKD4;E9QMI7	Arf-GAP with SH3 domain, ANK repeat and PH domain-containing protein 1	Asap1	>tr|Q505F0|Q505F0_MOUSE Arf-GAP with SH3 domain, ANK repeat and PH domain-containing protein 1 OS=Mus musculus GN=Asap1 PE=2 SV=1;>sp|Q9QWY8|ASAP1_MOUSE Arf-GAP with SH3 domain, ANK repeat and PH domain-containing protein 1 OS=Mus musculus GN=Asap1 PE=1 SV	21	11	8	5	8	12.6	127.42	1147	9.8162e-84	0.62267	0.66113	-0.596994	54.075	15	709740000	8.8511	500470000	209270000
Q9D0I9	Q9D0I9	Arginine--tRNA ligase, cytoplasmic	Rars	>sp|Q9D0I9|SYRC_MOUSE Arginine--tRNA ligase, cytoplasmic OS=Mus musculus GN=Rars PE=2 SV=2	1	28	27	27	27	47.3	75.673	660	0	0.94283	0.97829	-0.0316659	31.152	89	10833000000	10.0347	5404400000	5428600000
Q91YI0;E0CXM2;F7D439;E0CY49;E0CYV3	Q91YI0;E0CXM2;F7D439;E0CY49	Argininosuccinate lyase	Asl	>sp|Q91YI0|ARLY_MOUSE Argininosuccinate lyase OS=Mus musculus GN=Asl PE=2 SV=1;>tr|E0CXM2|E0CXM2_MOUSE Uncharacterized protein OS=Mus musculus GN=Asl PE=3 SV=1;>tr|F7D439|F7D439_MOUSE Argininosuccinate lyase (Fragment) OS=Mus musculus GN=Asl PE=4 SV=1;>tr|	5	14	7	12	5	41.4	51.739	464	6.8683e-82	2.3968	2.3037	1.20395	102.69	12	456660000	8.65959	236820000	219840000
P16460;Q3UJ34	P16460;Q3UJ34	Argininosuccinate synthase	Ass1	>sp|P16460|ASSY_MOUSE Argininosuccinate synthase OS=Mus musculus GN=Ass1 PE=1 SV=1;>tr|Q3UJ34|Q3UJ34_MOUSE Argininosuccinate synthetase 1 OS=Mus musculus GN=Ass1 PE=2 SV=1	2	26	19	24	26	65.3	46.584	412	0	0.31629	0.32127	-1.63814	45.605	71	8911600000	9.94996	6842800000	2068800000
Q80YP1;Q9Z2A5;Q9Z2A5-2;Q4FCQ7	Q80YP1;Q9Z2A5;Q9Z2A5-2;Q4FCQ7	Arginyl-tRNA--protein transferase 1	Ate1	>tr|Q80YP1|Q80YP1_MOUSE Ate1 protein OS=Mus musculus GN=Ate1 PE=2 SV=1;>sp|Q9Z2A5|ATE1_MOUSE Arginyl-tRNA--protein transferase 1 OS=Mus musculus GN=Ate1 PE=1 SV=2;>sp|Q9Z2A5-2|ATE1_MOUSE Isoform ATE1-2 of Arginyl-tRNA--protein transferase 1 OS=Mus musculus	4	2	2	2	2	3.9	59.047	516	5.6585e-05	0.94109	1.1746	0.23217	62.527	2	61959000	7.7921	30181000	31778000
Q8BNU0;Q8BNU0-2;D3Z3J0	Q8BNU0;Q8BNU0-2	Armadillo repeat-containing protein 6	Armc6	>sp|Q8BNU0|ARMC6_MOUSE Armadillo repeat-containing protein 6 OS=Mus musculus GN=Armc6 PE=2 SV=1;>sp|Q8BNU0-2|ARMC6_MOUSE Isoform 2 of Armadillo repeat-containing protein 6 OS=Mus musculus GN=Armc6	3	5	2	1	4	20.1	50.683	468	2.9536e-31	0.69833	0.81621	-0.292988	39.335	2	40203000	7.60426	27053000	13150000
Q91WU5	Q91WU5	Arsenite methyltransferase	As3mt	>sp|Q91WU5|AS3MT_MOUSE Arsenite methyltransferase OS=Mus musculus GN=As3mt PE=2 SV=2	1	9	8	7	5	28.2	41.793	376	4.7756e-48	7.6096	8.041	3.00737	77.064	15	522090000	8.71775	76840000	445250000
P50295;Q78ZC4	P50295;Q78ZC4	Arylamine N-acetyltransferase 2	Nat2	>sp|P50295|ARY2_MOUSE Arylamine N-acetyltransferase 2 OS=Mus musculus GN=Nat2 PE=1 SV=1;>tr|Q78ZC4|Q78ZC4_MOUSE Arylamine N-acetyltransferase 2 OS=Mus musculus GN=Nat2 PE=2 SV=1	2	5	3	2	2	21.4	33.701	290	1.1324e-16	1.2793	1.478	0.563646	29.693	4	106990000	8.02934	52006000	54989000
P50428;F6QGM0	P50428;F6QGM0	Arylsulfatase A	Arsa	>sp|P50428|ARSA_MOUSE Arylsulfatase A OS=Mus musculus GN=Arsa PE=2 SV=2;>tr|F6QGM0|F6QGM0_MOUSE Arylsulfatase A (Fragment) OS=Mus musculus GN=Arsa PE=4 SV=1	2	2	2	2	1	6.9	53.748	506	1.7001e-19	0.96357	0.9129	-0.131471	40.037	3	43786000	7.64134	27574000	16212000
P50429;P50429-2	P50429;P50429-2	Arylsulfatase B	Arsb	>sp|P50429|ARSB_MOUSE Arylsulfatase B OS=Mus musculus GN=Arsb PE=2 SV=3;>sp|P50429-2|ARSB_MOUSE Isoform 2 of Arylsulfatase B OS=Mus musculus GN=Arsb	2	10	10	8	7	19.7	59.646	534	6.8803e-32	1.0087	1.0737	0.102591	67.187	19	546860000	8.73788	262060000	284800000
Q61024;D3Z0C2;D3YYR0;D3Z028	Q61024	Asparagine synthetase [glutamine-hydrolyzing]	Asns	>sp|Q61024|ASNS_MOUSE Asparagine synthetase [glutamine-hydrolyzing] OS=Mus musculus GN=Asns PE=2 SV=3	4	22	21	22	22	41	64.282	561	0	0.59405	0.64049	-0.642752	29.634	67	8448500000	9.92678	4884000000	3564400000
Q8BP47	Q8BP47	Asparagine--tRNA ligase, cytoplasmic	Nars	>sp|Q8BP47|SYNC_MOUSE Asparagine--tRNA ligase, cytoplasmic OS=Mus musculus GN=Nars PE=1 SV=2	1	20	18	16	16	32.2	64.279	559	0	0.73976	0.76712	-0.382476	45.812	53	6527300000	9.81473	3914200000	2613100000
P05201;F7ALS6	P05201	Aspartate aminotransferase, cytoplasmic	Got1	>sp|P05201|AATC_MOUSE Aspartate aminotransferase, cytoplasmic OS=Mus musculus GN=Got1 PE=1 SV=3	2	18	18	17	17	51.3	46.247	413	0	0.79319	0.83814	-0.254737	71.229	55	9425600000	9.97431	5551100000	3874600000
P05202	P05202	Aspartate aminotransferase, mitochondrial	Got2	>sp|P05202|AATM_MOUSE Aspartate aminotransferase, mitochondrial OS=Mus musculus GN=Got2 PE=1 SV=1	1	16	15	15	16	38.4	47.411	430	4.0299e-287	1.1766	1.1419	0.191436	23.204	45	6570000000	9.81757	3117100000	3452900000
Q922B2;Q8BJY7	Q922B2	Aspartate--tRNA ligase, cytoplasmic	Dars	>sp|Q922B2|SYDC_MOUSE Aspartate--tRNA ligase, cytoplasmic OS=Mus musculus GN=Dars PE=2 SV=2	2	19	17	14	17	45.7	57.147	501	3.0767e-106	0.779	0.79242	-0.335663	26.613	42	3229200000	9.50909	1796700000	1432500000
Q9Z2W0;Q8BPW9	Q9Z2W0;Q8BPW9	Aspartyl aminopeptidase	Dnpep	>sp|Q9Z2W0|DNPEP_MOUSE Aspartyl aminopeptidase OS=Mus musculus GN=Dnpep PE=2 SV=2;>tr|Q8BPW9|Q8BPW9_MOUSE Uncharacterized protein OS=Mus musculus GN=Dnpep PE=2 SV=1	2	10	8	10	10	33.2	52.206	473	5.7882e-125	1.0275	1.0764	0.106214	21.526	23	1456500000	9.16331	739090000	717430000
A2AL84;Q8BSY0;A2AL85;E9Q6M2;Q8CBM2	A2AL84;Q8BSY0;A2AL85;E9Q6M2;Q8CBM2	Aspartyl/asparaginyl beta-hydroxylase	Asph	>tr|A2AL84|A2AL84_MOUSE Aspartate-beta-hydroxylase OS=Mus musculus GN=Asph PE=4 SV=1;>sp|Q8BSY0|ASPH_MOUSE Aspartyl/asparaginyl beta-hydroxylase OS=Mus musculus GN=Asph PE=2 SV=1;>tr|A2AL85|A2AL85_MOUSE Aspartate-beta-hydroxylase OS=Mus musculus GN=Asph PE	5	3	2	2	0	6.1	83.041	741	3.0492e-09	0.99524	1.1493	0.200755	15.653	4	65237000	7.81449	36927000	28310000
Q62048;D3Z375;Q62048-2	Q62048;D3Z375	Astrocytic phosphoprotein PEA-15	Pea15;Pea15a	>sp|Q62048|PEA15_MOUSE Astrocytic phosphoprotein PEA-15 OS=Mus musculus GN=Pea15 PE=1 SV=1;>tr|D3Z375|D3Z375_MOUSE Protein Pea15a (Fragment) OS=Mus musculus GN=Pea15a PE=4 SV=1	3	7	5	6	7	54.6	15.054	130	2.1811e-203	1.6268	1.9075	0.931683	46.087	18	1031600000	9.01351	389990000	641650000
P28658;F8WGN7	P28658;F8WGN7	Ataxin-10	Atxn10	>sp|P28658|ATX10_MOUSE Ataxin-10 OS=Mus musculus GN=Atxn10 PE=1 SV=2;>tr|F8WGN7|F8WGN7_MOUSE Ataxin-10 OS=Mus musculus GN=Atxn10 PE=4 SV=1	2	16	16	16	15	37.9	53.706	475	6.9473e-292	1.7591	1.7521	0.809085	21.962	50	4579100000	9.66078	1724800000	2854300000
E9QM77;O70305;E9QQ60;O70305-2;E9QQ61;O70305-3;F6U2C2;F7B6X4;E9PZC0	E9QM77;O70305;E9QQ60;O70305-2;E9QQ61;O70305-3;F6U2C2;F7B6X4	Ataxin-2	Atxn2	>tr|E9QM77|E9QM77_MOUSE Ataxin-2 OS=Mus musculus GN=Atxn2 PE=4 SV=1;>sp|O70305|ATX2_MOUSE Ataxin-2 OS=Mus musculus GN=Atxn2 PE=1 SV=1;>tr|E9QQ60|E9QQ60_MOUSE Ataxin-2 OS=Mus musculus GN=Atxn2 PE=4 SV=1;>sp|O70305-2|ATX2_MOUSE Isoform 2 of Ataxin-2 OS=Mus m	9	7	6	5	2	7.2	136.46	1286	9.4484e-23	1.2589	1.4372	0.523261	35.337	10	209410000	8.321	99248000	110160000
Q7TQH0-2;Q3TGG2;Q7TQH0;Q7TQH0-3;E9Q5Q0	Q7TQH0-2;Q3TGG2;Q7TQH0;Q7TQH0-3;E9Q5Q0	Ataxin-2-like protein	Atxn2l	>sp|Q7TQH0-2|ATX2L_MOUSE Isoform 2 of Ataxin-2-like protein OS=Mus musculus GN=Atxn2l;>tr|Q3TGG2|Q3TGG2_MOUSE Ataxin-2-like protein OS=Mus musculus GN=Atxn2l PE=2 SV=1;>sp|Q7TQH0|ATX2L_MOUSE Ataxin-2-like protein OS=Mus musculus GN=Atxn2l PE=1 SV=1;>sp|Q7T	5	13	10	7	10	15.1	113.04	1074	2.0114e-125	1.3425	1.321	0.40163	21.58	14	604010000	8.78104	263140000	340870000
Q03265;D3Z6F5;D6RJ16	Q03265;D3Z6F5	ATP synthase subunit alpha, mitochondrial;ATP synthase subunit alpha	Atp5a1	>sp|Q03265|ATPA_MOUSE ATP synthase subunit alpha, mitochondrial OS=Mus musculus GN=Atp5a1 PE=1 SV=1;>tr|D3Z6F5|D3Z6F5_MOUSE ATP synthase subunit alpha OS=Mus musculus GN=Atp5a1 PE=3 SV=1	3	22	21	20	20	49.7	59.752	553	1.5603e-158	0.65764	0.79272	-0.335117	38.336	51	2981300000	9.47441	1741400000	1239900000
P56480	P56480	ATP synthase subunit beta, mitochondrial	Atp5b	>sp|P56480|ATPB_MOUSE ATP synthase subunit beta, mitochondrial OS=Mus musculus GN=Atp5b PE=1 SV=2	1	21	20	19	20	63.5	56.3	529	0	0.67774	0.7364	-0.441438	27.159	61	5854800000	9.76751	3547900000	2306900000
Q4FK74;Q9D3D9;D3Z7S4	Q4FK74;Q9D3D9	ATP synthase subunit delta, mitochondrial	Atp5d	>tr|Q4FK74|Q4FK74_MOUSE ATP synthase, H+ transporting, mitochondrial F1 complex, delta subunit, isoform CRA_c OS=Mus musculus GN=Atp5d PE=2 SV=1;>sp|Q9D3D9|ATPD_MOUSE ATP synthase subunit delta, mitochondrial OS=Mus musculus GN=Atp5d PE=1 SV=1	3	3	3	3	2	37.5	17.6	168	3.4308e-08	0.60944	0.62341	-0.681747	18.927	6	242150000	8.38408	150440000	91705000
P61222;Q3UHY8	P61222;Q3UHY8	ATP-binding cassette sub-family E member 1	Abce1	>sp|P61222|ABCE1_MOUSE ATP-binding cassette sub-family E member 1 OS=Mus musculus GN=Abce1 PE=2 SV=1;>tr|Q3UHY8|Q3UHY8_MOUSE ATP-binding cassette, sub-family E (OABP), member 1 OS=Mus musculus GN=Abce1 PE=2 SV=1	2	18	18	16	18	39.4	67.314	599	0	0.78843	0.8478	-0.238204	25.305	50	2394400000	9.3792	1392100000	1002300000
Q6P542	Q6P542	ATP-binding cassette sub-family F member 1	Abcf1	>sp|Q6P542|ABCF1_MOUSE ATP-binding cassette sub-family F member 1 OS=Mus musculus GN=Abcf1 PE=1 SV=1	1	5	5	2	3	8.4	94.944	837	4.4629e-17	1.2506	1.2978	0.376068	12.303	7	121790000	8.08561	58761000	63027000
Q8K268	Q8K268	ATP-binding cassette sub-family F member 3	Abcf3	>sp|Q8K268|ABCF3_MOUSE ATP-binding cassette sub-family F member 3 OS=Mus musculus GN=Abcf3 PE=2 SV=1	1	2	2	2	2	4.8	79.864	709	1.7104e-24	0.59633	0.87995	-0.184507	14.667	2	60228000	7.7798	41055000	19173000
Q9CQ28;Q9CQ28-2	Q9CQ28;Q9CQ28-2	ATP-binding domain-containing protein 4	Atpbd4	>sp|Q9CQ28|ATBD4_MOUSE ATP-binding domain-containing protein 4 OS=Mus musculus GN=Atpbd4 PE=2 SV=1;>sp|Q9CQ28-2|ATBD4_MOUSE Isoform 2 of ATP-binding domain-containing protein 4 OS=Mus musculus GN=Atpbd4	2	2	2	2	2	11.6	29.922	267	5.7524e-19	1.0624	1.0996	0.136979	11.622	4	67199000	7.82736	29437000	37762000
Q3V117;A2A4H2;Q91V92;Q3TS02	Q3V117;A2A4H2;Q91V92	ATP-citrate synthase	Acly	>tr|Q3V117|Q3V117_MOUSE ATP citrate lyase OS=Mus musculus GN=Acly PE=2 SV=1;>tr|A2A4H2|A2A4H2_MOUSE ATP citrate lyase OS=Mus musculus GN=Acly PE=4 SV=1;>sp|Q91V92|ACLY_MOUSE ATP-citrate synthase OS=Mus musculus GN=Acly PE=1 SV=1	4	49	46	43	46	49.7	120.79	1101	0	1.0585	1.0789	0.109561	43.426	149	21672000000	10.3359	10427000000	11244000000
Q9CZ42;Q9CZ42-3;Q9CZ42-2	Q9CZ42;Q9CZ42-3;Q9CZ42-2	ATP-dependent (S)-NAD(P)H-hydrate dehydratase	Carkd	>sp|Q9CZ42|NNRD_MOUSE ATP-dependent (S)-NAD(P)H-hydrate dehydratase OS=Mus musculus GN=Carkd PE=1 SV=1;>sp|Q9CZ42-3|NNRD_MOUSE Isoform 3 of ATP-dependent (S)-NAD(P)H-hydrate dehydratase OS=Mus musculus GN=Carkd;>sp|Q9CZ42-2|NNRD_MOUSE Isoform 2 of ATP-depe	3	5	4	4	4	22.2	36.717	343	1.4989e-19	1.1426	1.3056	0.384713	58.492	6	192700000	8.28488	122820000	69878000
Q91VR5	Q91VR5	ATP-dependent RNA helicase DDX1	Ddx1	>sp|Q91VR5|DDX1_MOUSE ATP-dependent RNA helicase DDX1 OS=Mus musculus GN=Ddx1 PE=1 SV=1	1	14	14	9	10	29.2	82.499	740	5.0614e-304	1.1647	1.261	0.334568	38.469	30	1594800000	9.20271	681070000	913700000
Q61655;Q8BZY3;Q8R3C7;Q9QY15;Q9QY15-2	Q61655;Q8BZY3;Q8R3C7	ATP-dependent RNA helicase DDX19A	Ddx19a;Ddx19b	>sp|Q61655|DD19A_MOUSE ATP-dependent RNA helicase DDX19A OS=Mus musculus GN=Ddx19a PE=2 SV=2;>tr|Q8BZY3|Q8BZY3_MOUSE Protein Ddx19b OS=Mus musculus GN=Ddx19b PE=2 SV=1;>tr|Q8R3C7|Q8R3C7_MOUSE DEAD (Asp-Glu-Ala-Asp) box polypeptide 19b OS=Mus musculus GN=Dd	5	10	7	6	10	32.6	53.932	478	7.2764e-57	0.78165	0.8147	-0.295659	50.16	14	427100000	8.63053	225990000	201110000
Q8VDW0;Q3UAF1;D6RHT5;Q8VDW0-2	Q8VDW0;Q3UAF1	ATP-dependent RNA helicase DDX39A	Ddx39a;Ddx39	>sp|Q8VDW0|DX39A_MOUSE ATP-dependent RNA helicase DDX39A OS=Mus musculus GN=Ddx39a PE=2 SV=1;>tr|Q3UAF1|Q3UAF1_MOUSE Protein Ddx39 OS=Mus musculus GN=Ddx39 PE=2 SV=1	4	17	16	16	17	37	49.067	427	0	0.95348	0.94491	-0.0817512	28.232	62	8274800000	9.91776	3971900000	4303000000
Q3TQX5;Q62167;B9EIA2;P16381;Q62095	Q3TQX5;Q62167;B9EIA2;P16381;Q62095	ATP-dependent RNA helicase DDX3X;Putative ATP-dependent RNA helicase Pl10;ATP-dependent RNA helicase DDX3Y	Ddx3x;D1Pas1;Ddx3y	>tr|Q3TQX5|Q3TQX5_MOUSE DEAD/H (Asp-Glu-Ala-Asp/His) box polypeptide 3, X-linked OS=Mus musculus GN=Ddx3x PE=2 SV=1;>sp|Q62167|DDX3X_MOUSE ATP-dependent RNA helicase DDX3X OS=Mus musculus GN=Ddx3x PE=1 SV=3;>tr|B9EIA2|B9EIA2_MOUSE DNA segment, Chr 1, Paste	5	18	16	16	15	33.7	73.101	662	1.5328e-127	1.3168	1.2734	0.348686	32.83	34	1778100000	9.24996	838030000	940090000
Q810A7;Q810A7-2	Q810A7;Q810A7-2	ATP-dependent RNA helicase DDX42	Ddx42	>sp|Q810A7|DDX42_MOUSE ATP-dependent RNA helicase DDX42 OS=Mus musculus GN=Ddx42 PE=1 SV=3;>sp|Q810A7-2|DDX42_MOUSE Isoform 2 of ATP-dependent RNA helicase DDX42 OS=Mus musculus GN=Ddx42	2	14	9	11	7	19.2	101.96	929	7.7593e-157	1.3161	1.674	0.7433	31.265	10	308490000	8.48924	120770000	187720000
O54984	O54984	ATPase Asna1	Asna1	>sp|O54984|ASNA_MOUSE ATPase Asna1 OS=Mus musculus GN=Asna1 PE=1 SV=2	1	11	8	10	10	37.9	38.822	348	9.4746e-131	0.82774	1.1516	0.20364	28.112	19	1248400000	9.09635	638810000	609590000
O35143;Q9D879;E9PV44	O35143;Q9D879;E9PV44	ATPase inhibitor, mitochondrial	Atpif1	>sp|O35143|ATIF1_MOUSE ATPase inhibitor, mitochondrial OS=Mus musculus GN=Atpif1 PE=2 SV=1;>tr|Q9D879|Q9D879_MOUSE ATPase inhibitor, mitochondrial OS=Mus musculus GN=Atpif1 PE=2 SV=1;>tr|E9PV44|E9PV44_MOUSE ATPase inhibitor, mitochondrial OS=Mus musculus G	3	4	4	2	2	34	12.145	106	8.6753e-08	1.0706	1.0421	0.0594937	14.296	6	122910000	8.08959	62411000	60498000
Q8C4Q6;Q8C4Q6-2	Q8C4Q6;Q8C4Q6-2	Axin interactor, dorsalization-associated protein	Aida	>sp|Q8C4Q6|AIDA_MOUSE Axin interactor, dorsalization-associated protein OS=Mus musculus GN=Aida PE=1 SV=1;>sp|Q8C4Q6-2|AIDA_MOUSE Isoform 2 of Axin interactor, dorsalization-associated protein OS=Mus musculus GN=Aida	2	3	3	1	1	12.8	34.888	305	2.0315e-06	1.1011	1.0122	0.0174944	83.574	4	149050000	8.17333	91144000	57907000
O88738;O88738-2;O88738-3;H9KUX8	O88738;O88738-2;O88738-3;H9KUX8	Baculoviral IAP repeat-containing protein 6	Birc6	>sp|O88738|BIRC6_MOUSE Baculoviral IAP repeat-containing protein 6 OS=Mus musculus GN=Birc6 PE=1 SV=2;>sp|O88738-2|BIRC6_MOUSE Isoform 2 of Baculoviral IAP repeat-containing protein 6 OS=Mus musculus GN=Birc6;>sp|O88738-3|BIRC6_MOUSE Isoform 3 of Baculovir	4	16	13	9	12	5.3	532.16	4882	9.2893e-54	0.52203	0.59943	-0.738337	38.51	19	422730000	8.62606	286670000	136060000
F6TCF9;Q60739;Q60739-2	F6TCF9;Q60739;Q60739-2	BAG family molecular chaperone regulator 1	Bag1	>tr|F6TCF9|F6TCF9_MOUSE BAG family molecular chaperone regulator 1 OS=Mus musculus GN=Bag1 PE=4 SV=1;>sp|Q60739|BAG1_MOUSE BAG family molecular chaperone regulator 1 OS=Mus musculus GN=Bag1 PE=1 SV=3;>sp|Q60739-2|BAG1_MOUSE Isoform 2 of BAG family molecula	3	5	3	4	3	17.2	39.696	355	7.9367e-36	1.2709	1.2787	0.354678	28.343	7	130940000	8.11707	55201000	75743000
Q91YN9	Q91YN9	BAG family molecular chaperone regulator 2	Bag2	>sp|Q91YN9|BAG2_MOUSE BAG family molecular chaperone regulator 2 OS=Mus musculus GN=Bag2 PE=1 SV=1	1	4	4	2	2	28.6	23.473	210	1.0749e-17	1.5685	1.4422	0.528271	17.08	9	360340000	8.55671	145390000	214940000
Q9JLV1	Q9JLV1	BAG family molecular chaperone regulator 3	Bag3	>sp|Q9JLV1|BAG3_MOUSE BAG family molecular chaperone regulator 3 OS=Mus musculus GN=Bag3 PE=1 SV=2	1	15	13	13	13	34.8	61.859	577	1.4318e-114	0.97812	1.0156	0.0223323	21.091	25	1471000000	9.16761	742410000	728550000
A2AUK5;Q9Z2H5;A2AUK8;Q9Z2H5-2;Q9Z2H5-3;A2AUK7;E9PV14;A2AUK6;E9QMK1	A2AUK5;Q9Z2H5;A2AUK8;Q9Z2H5-2;Q9Z2H5-3;A2AUK7;E9PV14;A2AUK6	Band 4.1-like protein 1	Epb4.1l1;Epb41l1	>tr|A2AUK5|A2AUK5_MOUSE Erythrocyte protein band 4.1-like 1 OS=Mus musculus GN=Epb4.1l1 PE=4 SV=1;>sp|Q9Z2H5|E41L1_MOUSE Band 4.1-like protein 1 OS=Mus musculus GN=Epb41l1 PE=1 SV=2;>tr|A2AUK8|A2AUK8_MOUSE Erythrocyte protein band 4.1-like 1 OS=Mus musculu	9	6	6	5	2	8.1	98.314	879	2.654e-21	2.0192	1.883	0.913033	98.141	8	218510000	8.33947	78132000	140380000
G3X9B8;O70318	G3X9B8;O70318	Band 4.1-like protein 2	Epb4.1l2;Epb41l2	>tr|G3X9B8|G3X9B8_MOUSE Erythrocyte protein band 4.1-like 2, isoform CRA_b OS=Mus musculus GN=Epb4.1l2 PE=4 SV=1;>sp|O70318|E41L2_MOUSE Band 4.1-like protein 2 OS=Mus musculus GN=Epb41l2 PE=1 SV=1	2	21	19	12	13	29	109.94	988	3.3831e-109	0.37106	0.4142	-1.2716	55.606	30	721890000	8.85847	496210000	225680000
Q9WV92-2;Q9WV92;Q9WV92-3;Q9WV92-5;Q9WV92-4;Q9WV92-6;E9PV52;F7BUB8	Q9WV92-2;Q9WV92;Q9WV92-3;Q9WV92-5;Q9WV92-4;Q9WV92-6;E9PV52	Band 4.1-like protein 3	Epb41l3;Epb4.1l3	>sp|Q9WV92-2|E41L3_MOUSE Isoform 2 of Band 4.1-like protein 3 OS=Mus musculus GN=Epb41l3;>sp|Q9WV92|E41L3_MOUSE Band 4.1-like protein 3 OS=Mus musculus GN=Epb41l3 PE=1 SV=1;>sp|Q9WV92-3|E41L3_MOUSE Isoform 3 of Band 4.1-like protein 3 OS=Mus musculus GN=Ep	8	23	21	18	17	32.1	104.56	939	2.508e-230	0.87938	1.2554	0.328147	78.11	3	123010000	8.08994	46450000	76557000
E9PZ16;B1B0C7;Q05793;E9QL02;Q3UHH3	E9PZ16;B1B0C7;Q05793;E9QL02;Q3UHH3	Basement membrane-specific heparan sulfate proteoglycan core protein;Endorepellin;LG3 peptide	Hspg2	>tr|E9PZ16|E9PZ16_MOUSE Basement membrane-specific heparan sulfate proteoglycan core protein OS=Mus musculus GN=Hspg2 PE=4 SV=1;>tr|B1B0C7|B1B0C7_MOUSE Basement membrane-specific heparan sulfate proteoglycan core protein OS=Mus musculus GN=Hspg2 PE=4 SV=1;	5	7	7	5	4	2.6	469.78	4383	4.9838e-26	0.82453	0.83552	-0.259254	44.816	9	63195000	7.80068	38087000	25109000
Q9CQC6	Q9CQC6	Basic leucine zipper and W2 domain-containing protein 1	Bzw1	>sp|Q9CQC6|BZW1_MOUSE Basic leucine zipper and W2 domain-containing protein 1 OS=Mus musculus GN=Bzw1 PE=1 SV=1	1	19	19	16	16	55.6	48.043	419	3.3864e-208	1.0791	1.0861	0.119157	64.907	48	5403600000	9.73268	2848200000	2555400000
Q91VK1	Q91VK1	Basic leucine zipper and W2 domain-containing protein 2	Bzw2	>sp|Q91VK1|BZW2_MOUSE Basic leucine zipper and W2 domain-containing protein 2 OS=Mus musculus GN=Bzw2 PE=1 SV=1	1	6	6	5	3	18.4	48.063	419	2.8645e-34	0.87658	0.90967	-0.136585	39.935	10	349950000	8.54401	180570000	169380000
P59017	P59017	Bcl-2-like protein 13	Bcl2l13	>sp|P59017|B2L13_MOUSE Bcl-2-like protein 13 OS=Mus musculus GN=Bcl2l13 PE=1 SV=2	1	3	3	3	3	10.4	46.719	434	1.0461e-55	0.89243	1.0839	0.116232	25.363	3	57805000	7.76197	33712000	24092000
Q61337;D3YZR8;Q3U9H3;F7ABX5	Q61337;D3YZR8;Q3U9H3;F7ABX5	Bcl2 antagonist of cell death	Bad	>sp|Q61337|BAD_MOUSE Bcl2 antagonist of cell death OS=Mus musculus GN=Bad PE=1 SV=1;>tr|D3YZR8|D3YZR8_MOUSE Bcl2 antagonist of cell death OS=Mus musculus GN=Bad PE=4 SV=1;>tr|Q3U9H3|Q3U9H3_MOUSE Bcl-associated death promoter, isoform CRA_a OS=Mus musculus	4	1	1	1	1	7.8	22.08	204	7.526e-07	0.34322	0.45987	-1.1207	15.42	3	9558500	6.98039	7129000	2429500
G5E8U9;O54940;Q91VL0	G5E8U9;O54940;Q91VL0	BCL2/adenovirus E1B 19 kDa protein-interacting protein 2	Bnip2	>tr|G5E8U9|G5E8U9_MOUSE BCL2/adenovirus E1B 19 kDa protein-interacting protein 2 OS=Mus musculus GN=Bnip2 PE=4 SV=1;>sp|O54940|BNIP2_MOUSE BCL2/adenovirus E1B 19 kDa protein-interacting protein 2 OS=Mus musculus GN=Bnip2 PE=1 SV=2;>tr|Q91VL0|Q91VL0_MOUSE B	3	2	2	1	1	5.7	39.79	348	3.2374e-13	0.78271	0.72269	-0.468551	30.354	3	82210000	7.91492	50892000	31318000
P01887;Q91XJ8	P01887;Q91XJ8	Beta-2-microglobulin	B2m	>sp|P01887|B2MG_MOUSE Beta-2-microglobulin OS=Mus musculus GN=B2m PE=1 SV=1;>tr|Q91XJ8|Q91XJ8_MOUSE Beta-2 microglobulin OS=Mus musculus GN=B2m PE=1 SV=1	2	2	2	2	2	15.1	13.823	119	1.7396e-06	0.57758	0.53901	-0.891616	17.748	5	461480000	8.66415	306440000	155040000
Q8BFZ3	Q8BFZ3	Beta-actin-like protein 2	Actbl2	>sp|Q8BFZ3|ACTBL_MOUSE Beta-actin-like protein 2 OS=Mus musculus GN=Actbl2 PE=1 SV=1	1	10	9	8	10	27.9	42.004	376	0	0.64735	0.58939	-0.762706	30.041	2	32517000	7.51211	20593000	11924000
A2ACD3;Q9CWL8	A2ACD3;Q9CWL8	Beta-catenin-like protein 1	Ctnnbl1	>tr|A2ACD3|A2ACD3_MOUSE Catenin, beta like 1 OS=Mus musculus GN=Ctnnbl1 PE=4 SV=1;>sp|Q9CWL8|CTBL1_MOUSE Beta-catenin-like protein 1 OS=Mus musculus GN=Ctnnbl1 PE=1 SV=1	2	4	3	2	3	8.3	64.979	563	4.0753e-25	0.88133	0.98175	-0.0265724	25.998	6	154790000	8.18974	80947000	73838000
Q8R5C5;E0CYB4;E0CZD4	Q8R5C5	Beta-centractin	Actr1b	>sp|Q8R5C5|ACTY_MOUSE Beta-centractin OS=Mus musculus GN=Actr1b PE=1 SV=1	3	10	9	8	10	46.3	42.281	376	1.6388e-243	0.49473	0.70722	-0.499769	24.627	10	698560000	8.8442	421600000	276960000
P21550;Q5SX58;Q5SX59;Q5SX60;Q5SX61	P21550;Q5SX58;Q5SX59	Beta-enolase;Enolase	Eno3	>sp|P21550|ENOB_MOUSE Beta-enolase OS=Mus musculus GN=Eno3 PE=1 SV=3;>tr|Q5SX58|Q5SX58_MOUSE Enolase 3, beta muscle OS=Mus musculus GN=Eno3 PE=2 SV=1;>tr|Q5SX59|Q5SX59_MOUSE Enolase (Fragment) OS=Mus musculus GN=Eno3 PE=2 SV=1	5	17	13	17	15	51.6	47.024	434	0	1.7873	2.0819	1.0579	37.076	33	1724800000	9.23674	786820000	938020000
P23780;Q3TAW7;E9PVK3;F7AF87	P23780;Q3TAW7;E9PVK3;F7AF87	Beta-galactosidase	Glb1	>sp|P23780|BGAL_MOUSE Beta-galactosidase OS=Mus musculus GN=Glb1 PE=2 SV=1;>tr|Q3TAW7|Q3TAW7_MOUSE Beta-galactosidase OS=Mus musculus GN=Glb1 PE=2 SV=1;>tr|E9PVK3|E9PVK3_MOUSE Beta-galactosidase OS=Mus musculus GN=Glb1 PE=3 SV=1;>tr|F7AF87|F7AF87_MOUSE Bet	4	9	4	8	5	16.7	73.12	647	1.0559e-21	1.1832	1.1792	0.237808	30.821	6	147500000	8.16879	72433000	75066000
P12265;Q6IR10;Q99KJ6;Q8BPE3	P12265;Q6IR10	Beta-glucuronidase	Gusb	>sp|P12265|BGLR_MOUSE Beta-glucuronidase OS=Mus musculus GN=Gusb PE=2 SV=1;>tr|Q6IR10|Q6IR10_MOUSE Beta-glucuronidase OS=Mus musculus GN=Gusb PE=2 SV=1	4	3	2	2	3	7.1	74.238	648	8.6514e-27	1.0718	1.2745	0.349931	14.106	3	61054000	7.78571	33464000	27589000
P29416;E9PW67	P29416;E9PW67	Beta-hexosaminidase subunit alpha	Hexa	>sp|P29416|HEXA_MOUSE Beta-hexosaminidase subunit alpha OS=Mus musculus GN=Hexa PE=2 SV=2;>tr|E9PW67|E9PW67_MOUSE Beta-hexosaminidase subunit alpha OS=Mus musculus GN=Hexa PE=4 SV=1	2	7	6	5	6	16.1	60.612	528	6.3116e-42	0.45813	0.55414	-0.851678	30.239	10	315430000	8.4989	223180000	92253000
P20060;Q3TXR9	P20060;Q3TXR9	Beta-hexosaminidase subunit beta	Hexb	>sp|P20060|HEXB_MOUSE Beta-hexosaminidase subunit beta OS=Mus musculus GN=Hexb PE=2 SV=2;>tr|Q3TXR9|Q3TXR9_MOUSE Putative uncharacterized protein OS=Mus musculus GN=Hexb PE=2 SV=1	2	8	6	3	7	20	61.115	536	4.7037e-23	0.78994	0.98861	-0.0165266	20.995	10	466340000	8.6687	254090000	212260000
Q99KR3	Q99KR3	Beta-lactamase-like protein 2	Lactb2	>sp|Q99KR3|LACB2_MOUSE Beta-lactamase-like protein 2 OS=Mus musculus GN=Lactb2 PE=1 SV=1	1	5	4	4	3	17.7	32.754	288	2.061e-18	0.67007	0.84478	-0.243352	40.2	9	630490000	8.79968	381120000	249370000
Q3UGT9;Q9ES46	Q3UGT9;Q9ES46	Beta-parvin	Parvb	>tr|Q3UGT9|Q3UGT9_MOUSE Parvin, beta OS=Mus musculus GN=Parvb PE=2 SV=1;>sp|Q9ES46|PARVB_MOUSE Beta-parvin OS=Mus musculus GN=Parvb PE=1 SV=1	2	5	5	5	5	18.9	41.669	365	1.2898e-25	1.2023	1.1519	0.204015	22.74	7	148360000	8.17132	66336000	82027000
P70444;D3Z463	P70444	BH3-interacting domain death agonist;BH3-interacting domain death agonist p15;BH3-interacting domain death agonist p13;BH3-interacting domain death agonist p11	Bid	>sp|P70444|BID_MOUSE BH3-interacting domain death agonist OS=Mus musculus GN=Bid PE=1 SV=2	2	8	7	4	8	63.1	21.951	195	4.2336e-165	0.28612	0.35121	-1.50959	69.581	15	948860000	8.9772	737750000	211110000
Q3U647;Q60967	Q3U647;Q60967	Bifunctional 3-phosphoadenosine 5-phosphosulfate synthase 1;Sulfate adenylyltransferase;Adenylyl-sulfate kinase	Papss1	>tr|Q3U647|Q3U647_MOUSE 3-phosphoadenosine 5-phosphosulfate synthase 1, isoform CRA_b OS=Mus musculus GN=Papss1 PE=2 SV=1;>sp|Q60967|PAPS1_MOUSE Bifunctional 3-phosphoadenosine 5-phosphosulfate synthase 1 OS=Mus musculus GN=Papss1 PE=2 SV=1	2	10	8	9	10	20	70.793	624	1.4793e-47	0.90168	1.0401	0.0567222	19.475	19	585120000	8.76724	331010000	254110000
O88428	O88428	Bifunctional 3-phosphoadenosine 5-phosphosulfate synthase 2;Sulfate adenylyltransferase;Adenylyl-sulfate kinase	Papss2	>sp|O88428|PAPS2_MOUSE Bifunctional 3-phosphoadenosine 5-phosphosulfate synthase 2 OS=Mus musculus GN=Papss2 PE=1 SV=2	1	2	2	2	0	4.8	70.35	621	8.025e-11	0.78969	0.76219	-0.391777	0.54719	2	128780000	8.10985	71797000	56981000
Q9ERI5;E9PVN0;F6VMC4;Q9ERI5-2;F6VRF7;G3UVU9	Q9ERI5;E9PVN0;F6VMC4;Q9ERI5-2;F6VRF7;G3UVU9	Bifunctional arginine demethylase and lysyl-hydroxylase JMJD6	Jmjd6	>sp|Q9ERI5|JMJD6_MOUSE Bifunctional arginine demethylase and lysyl-hydroxylase JMJD6 OS=Mus musculus GN=Jmjd6 PE=1 SV=2;>tr|E9PVN0|E9PVN0_MOUSE Bifunctional arginine demethylase and lysyl-hydroxylase JMJD6 OS=Mus musculus GN=Jmjd6 PE=4 SV=1;>tr|F6VMC4|F6VM	6	1	1	1	1	3.2	46.567	403	1.2479e-19	1.6344	1.5507	0.63292	15.201	3	151410000	8.18015	71311000	80099000
Q8VC30;Q3UTZ4	Q8VC30;Q3UTZ4	Bifunctional ATP-dependent dihydroxyacetone kinase/FAD-AMP lyase (cyclizing);ATP-dependent dihydroxyacetone kinase;FAD-AMP lyase (cyclizing)	Dak	>sp|Q8VC30|DHAK_MOUSE Bifunctional ATP-dependent dihydroxyacetone kinase/FAD-AMP lyase (cyclizing) OS=Mus musculus GN=Dak PE=2 SV=1;>tr|Q3UTZ4|Q3UTZ4_MOUSE Bifunctional ATP-dependent dihydroxyacetone kinase/FAD-AMP lyase (cyclizing) OS=Mus musculus GN=Dak	2	10	9	6	5	28.5	59.69	578	3.8563e-50	0.94716	1.1285	0.174406	29.48	12	272640000	8.43559	142780000	129860000
Q9DBL7	Q9DBL7	Bifunctional coenzyme A synthase;Phosphopantetheine adenylyltransferase;Dephospho-CoA kinase	Coasy	>sp|Q9DBL7|COASY_MOUSE Bifunctional coenzyme A synthase OS=Mus musculus GN=Coasy PE=1 SV=2	1	3	2	3	3	8.3	62.022	563	6.886e-23	1.477	1.8358	0.876409	14.824	7	158720000	8.20063	57962000	100750000
Q8CGC7;E9Q1B1	Q8CGC7	Bifunctional glutamate/proline--tRNA ligase;Glutamate--tRNA ligase;Proline--tRNA ligase	Eprs	>sp|Q8CGC7|SYEP_MOUSE Bifunctional glutamate/proline--tRNA ligase OS=Mus musculus GN=Eprs PE=2 SV=4	2	44	39	35	35	38.2	170.08	1512	0	0.74176	0.78606	-0.347289	39.149	92	5337400000	9.72733	3044400000	2292900000
P18155	P18155	Bifunctional methylenetetrahydrofolate dehydrogenase/cyclohydrolase, mitochondrial;NAD-dependent methylenetetrahydrofolate dehydrogenase;Methenyltetrahydrofolate cyclohydrolase	Mthfd2	>sp|P18155|MTDC_MOUSE Bifunctional methylenetetrahydrofolate dehydrogenase/cyclohydrolase, mitochondrial OS=Mus musculus GN=Mthfd2 PE=1 SV=1	1	8	6	3	7	37.4	37.863	350	7.4227e-63	0.38248	0.41838	-1.25711	41.496	13	315350000	8.49879	218600000	96741000
Q9EQQ9-3;Q9EQQ9;Q9EQQ9-2	Q9EQQ9-3;Q9EQQ9	Bifunctional protein NCOAT;Protein O-GlcNAcase;Histone acetyltransferase	Mgea5	>sp|Q9EQQ9-3|NCOAT_MOUSE Isoform 3 of Bifunctional protein NCOAT OS=Mus musculus GN=Mgea5;>sp|Q9EQQ9|NCOAT_MOUSE Bifunctional protein NCOAT OS=Mus musculus GN=Mgea5 PE=1 SV=2	3	17	16	15	14	25.4	107.39	954	1.0248e-257	1.4114	1.5045	0.589284	61.822	39	1543200000	9.18842	694780000	848420000
Q9CWJ9	Q9CWJ9	Bifunctional purine biosynthesis protein PURH;Phosphoribosylaminoimidazolecarboxamide formyltransferase;IMP cyclohydrolase	Atic	>sp|Q9CWJ9|PUR9_MOUSE Bifunctional purine biosynthesis protein PURH OS=Mus musculus GN=Atic PE=1 SV=2	1	33	33	31	31	58.4	64.217	592	0	1.3056	1.3194	0.399882	25.384	119	21924000000	10.3409	9629600000	12295000000
Q3UW64;Q3TCI8;Q91WG8;G3UX23;G3UYD5	Q3UW64;Q3TCI8;Q91WG8;G3UX23;G3UYD5	Bifunctional UDP-N-acetylglucosamine 2-epimerase/N-acetylmannosamine kinase;UDP-N-acetylglucosamine 2-epimerase;N-acetylmannosamine kinase	Gne	>tr|Q3UW64|Q3UW64_MOUSE N-acetylmannosamine kinase OS=Mus musculus GN=Gne PE=2 SV=1;>tr|Q3TCI8|Q3TCI8_MOUSE Glucosamine OS=Mus musculus GN=Gne PE=2 SV=1;>sp|Q91WG8|GLCNE_MOUSE Bifunctional UDP-N-acetylglucosamine 2-epimerase/N-acetylmannosamine kinase OS=M	5	3	2	1	1	5.2	82.889	753	1.1962e-11	0.96247	1.1791	0.237686	45.852	2	38261000	7.58276	20992000	17269000
P28653;Q3TNY9;P28654;Q3UKR1	P28653;Q3TNY9	Biglycan	Bgn	>sp|P28653|PGS1_MOUSE Biglycan OS=Mus musculus GN=Bgn PE=2 SV=1;>tr|Q3TNY9|Q3TNY9_MOUSE Biglycan OS=Mus musculus GN=Bgn PE=2 SV=1	4	6	5	1	5	26.3	41.639	369	3.0303e-29	0.17915	0.17804	-2.48973	73.888	9	367980000	8.56582	330180000	37801000
A2ASB2;Q9CY64;A2ASB1;A2ASB7;A2ASB8	A2ASB2;Q9CY64	Biliverdin reductase A	Blvra	>tr|A2ASB2|A2ASB2_MOUSE Biliverdin reductase A OS=Mus musculus GN=Blvra PE=4 SV=1;>sp|Q9CY64|BIEA_MOUSE Biliverdin reductase A OS=Mus musculus GN=Blvra PE=2 SV=1	5	11	10	9	11	46.8	33.524	295	1.1671e-138	0.97183	0.911	-0.134477	21.96	17	957670000	8.98122	497110000	460560000
Q8CIF4	Q8CIF4	Biotinidase	Btd	>sp|Q8CIF4|BTD_MOUSE Biotinidase OS=Mus musculus GN=Btd PE=1 SV=2	1	1	1	0	1	2.7	58.154	520	4.5385e-13	0.4651	0.56801	-0.816012	17.231	2	51129000	7.70867	35453000	15675000
P56380	P56380	Bis(5-nucleosyl)-tetraphosphatase [asymmetrical]	Nudt2	>sp|P56380|AP4A_MOUSE Bis(5-nucleosyl)-tetraphosphatase [asymmetrical] OS=Mus musculus GN=Nudt2 PE=1 SV=3	1	3	3	3	3	29.3	16.989	147	1.465e-51	0.78334	0.92029	-0.11984	26.937	10	319270000	8.50416	156590000	162680000
Q8R016;E9PY26;E9PZH4;E9QA53;E9Q6V3	Q8R016;E9PY26	Bleomycin hydrolase	Blmh	>sp|Q8R016|BLMH_MOUSE Bleomycin hydrolase OS=Mus musculus GN=Blmh PE=2 SV=1;>tr|E9PY26|E9PY26_MOUSE Bleomycin hydrolase (Fragment) OS=Mus musculus GN=Blmh PE=4 SV=1	5	9	8	6	5	27.9	52.511	455	2.6965e-38	1.4899	1.9933	0.995159	21.598	12	622350000	8.79403	225530000	396820000
Q8BGS2;Q8BGS2-2	Q8BGS2;Q8BGS2-2	BolA-like protein 2	Bola2	>sp|Q8BGS2|BOLA2_MOUSE BolA-like protein 2 OS=Mus musculus GN=Bola2 PE=1 SV=1;>sp|Q8BGS2-2|BOLA2_MOUSE Isoform 2 of BolA-like protein 2 OS=Mus musculus GN=Bola2	2	3	3	2	3	40.7	10.214	86	2.2293e-09	0.97296	1.4143	0.500088	76.659	4	583300000	8.76589	260940000	322370000
Q91XV3	Q91XV3	Brain acid soluble protein 1	Basp1	>sp|Q91XV3|BASP1_MOUSE Brain acid soluble protein 1 OS=Mus musculus GN=Basp1 PE=1 SV=3	1	6	5	5	4	51.8	22.086	226	1.467e-70	0.60356	0.64687	-0.628452	32.347	14	205150000	8.31207	124300000	80849000
B1AZ47;Q8BKX1;Q3UKP6;Q8BKX1-2;B1AZ46;B1AZ43;Q8BKX1-3;B1AZ45;Q8BKX1-4	B1AZ47;Q8BKX1;Q3UKP6;Q8BKX1-2;B1AZ46;B1AZ43;Q8BKX1-3;B1AZ45;Q8BKX1-4	Brain-specific angiogenesis inhibitor 1-associated protein 2	Baiap2	>tr|B1AZ47|B1AZ47_MOUSE Brain-specific angiogenesis inhibitor 1-associated protein 2 OS=Mus musculus GN=Baiap2 PE=4 SV=1;>sp|Q8BKX1|BAIP2_MOUSE Brain-specific angiogenesis inhibitor 1-associated protein 2 OS=Mus musculus GN=Baiap2 PE=1 SV=2;>tr|Q3UKP6|Q3UK	9	3	2	2	0	5.8	59.236	535	1.6891e-05	1.4603	1.667	0.737254	2.9327	2	18256000	7.26141	7223800	11032000
O35855;Q3ULU3;D3Z7C8;O88374	O35855;Q3ULU3;D3Z7C8;O88374	Branched-chain-amino-acid aminotransferase, mitochondrial;Branched-chain-amino-acid aminotransferase	Bcat2	>sp|O35855|BCAT2_MOUSE Branched-chain-amino-acid aminotransferase, mitochondrial OS=Mus musculus GN=Bcat2 PE=2 SV=2;>tr|Q3ULU3|Q3ULU3_MOUSE Branched-chain-amino-acid aminotransferase OS=Mus musculus GN=Bcat2 PE=2 SV=1;>tr|D3Z7C8|D3Z7C8_MOUSE Branched-chain	4	2	1	2	1	5.9	44.127	393	8.5488e-05	0.62264	0.94939	-0.0749272	0	2	39159000	7.59283	22136000	17022000
F8WIH8;Q8CBC8;P24288;Q3TJN1;E9Q4K3;B2KFA8;B2KFA9;B2KFA7;B2KFA6	F8WIH8;Q8CBC8;P24288;Q3TJN1;E9Q4K3	Branched-chain-amino-acid aminotransferase;Branched-chain-amino-acid aminotransferase, cytosolic	Bcat1	>tr|F8WIH8|F8WIH8_MOUSE Branched-chain-amino-acid aminotransferase OS=Mus musculus GN=Bcat1 PE=3 SV=1;>tr|Q8CBC8|Q8CBC8_MOUSE Branched-chain-amino-acid aminotransferase OS=Mus musculus GN=Bcat1 PE=2 SV=1;>sp|P24288|BCAT1_MOUSE Branched-chain-amino-acid ami	9	8	8	8	7	18.8	51.422	464	1.2018e-173	1.3514	1.5812	0.66102	25.851	25	1953800000	9.29088	805800000	1148000000
Q8K3W0-1;Q8K3W0;D3Z7P0;Q8K3W0-5;Q8K3W0-6;Q8K3W0-4;E9Q0U3;E9Q8Q1	Q8K3W0-1;Q8K3W0;D3Z7P0;Q8K3W0-5;Q8K3W0-6;Q8K3W0-4	BRCA1-A complex subunit BRE	Bre	>sp|Q8K3W0-1|BRE_MOUSE Isoform 1 of BRCA1-A complex subunit BRE OS=Mus musculus GN=Bre;>sp|Q8K3W0|BRE_MOUSE BRCA1-A complex subunit BRE OS=Mus musculus GN=Bre PE=1 SV=2;>tr|D3Z7P0|D3Z7P0_MOUSE BRCA1-A complex subunit BRE OS=Mus musculus GN=Bre PE=4 SV=1;>s	8	3	2	3	2	10.5	48.088	420	7.1335e-08	1.4095	1.3411	0.423417	5.6133	5	207070000	8.31612	87801000	119270000
Q99MP8;Q99MP8-2;Q99MP8-3	Q99MP8;Q99MP8-2;Q99MP8-3	BRCA1-associated protein	Brap	>sp|Q99MP8|BRAP_MOUSE BRCA1-associated protein OS=Mus musculus GN=Brap PE=1 SV=1;>sp|Q99MP8-2|BRAP_MOUSE Isoform 2 of BRCA1-associated protein OS=Mus musculus GN=Brap;>sp|Q99MP8-3|BRAP_MOUSE Isoform 3 of BRCA1-associated protein OS=Mus musculus GN=Brap	3	2	1	1	2	5.1	66.99	591	1.0957e-06	2.3221	2.2142	1.14679	13.329	2	41762000	7.62078	12109000	29652000
Q9CWI3	Q9CWI3	BRCA2 and CDKN1A-interacting protein	Bccip	>sp|Q9CWI3|BCCIP_MOUSE BRCA2 and CDKN1A-interacting protein OS=Mus musculus GN=Bccip PE=2 SV=1	1	5	4	5	5	23.1	35.942	316	5.4919e-31	1.0855	1.4768	0.562474	22.591	7	240440000	8.38101	104660000	135780000
Q61140;Q61140-2;F8WII0	Q61140;Q61140-2;F8WII0	Breast cancer anti-estrogen resistance protein 1	Bcar1	>sp|Q61140|BCAR1_MOUSE Breast cancer anti-estrogen resistance protein 1 OS=Mus musculus GN=Bcar1 PE=1 SV=2;>sp|Q61140-2|BCAR1_MOUSE Isoform Cas-A of Breast cancer anti-estrogen resistance protein 1 OS=Mus musculus GN=Bcar1;>tr|F8WII0|F8WII0_MOUSE Breast ca	3	3	1	2	2	4.3	94.284	874	2.1666e-05	0.84332	0.87302	-0.195913	2.2571	2	3515100	6.54594	1939800	1575300
Q3TCJ1;G3X9P0;D3Z4D8	Q3TCJ1;G3X9P0;D3Z4D8	BRISC complex subunit Abro1	Fam175b	>sp|Q3TCJ1|F175B_MOUSE BRISC complex subunit Abro1 OS=Mus musculus GN=Fam175b PE=2 SV=1;>tr|G3X9P0|G3X9P0_MOUSE BRISC complex subunit Abro1 OS=Mus musculus GN=Fam175b PE=4 SV=1;>tr|D3Z4D8|D3Z4D8_MOUSE BRISC complex subunit Abro1 OS=Mus musculus GN=Fam175b	3	4	4	2	3	12.8	46.942	415	1.5001e-15	0.86919	1.1374	0.18574	13.409	5	88764000	7.94824	45315000	43449000
Q8K2Q7;Q8K2Q7-2	Q8K2Q7	BRO1 domain-containing protein BROX	Brox	>sp|Q8K2Q7|BROX_MOUSE BRO1 domain-containing protein BROX OS=Mus musculus GN=Brox PE=2 SV=1	2	6	5	6	3	29.7	46.201	411	3.3008e-168	1.6807	1.5584	0.640066	34.857	8	315660000	8.49922	121230000	194420000
Q922D8;F6YW06;Q8BXX7	Q922D8;F6YW06;Q8BXX7	C-1-tetrahydrofolate synthase, cytoplasmic;Methylenetetrahydrofolate dehydrogenase;Methenyltetrahydrofolate cyclohydrolase;Formyltetrahydrofolate synthetase	Mthfd1	>sp|Q922D8|C1TC_MOUSE C-1-tetrahydrofolate synthase, cytoplasmic OS=Mus musculus GN=Mthfd1 PE=1 SV=4;>tr|F6YW06|F6YW06_MOUSE Formyltetrahydrofolate synthetase OS=Mus musculus GN=Mthfd1 PE=3 SV=1;>tr|Q8BXX7|Q8BXX7_MOUSE Formyltetrahydrofolate synthetase OS=	3	36	31	30	27	47.6	101.2	935	6.3712e-214	0.90539	0.9776	-0.0326838	40.86	67	3983400000	9.60025	2215500000	1767900000
H7BX85;Q58A65;E9Q460;H7BX66;Q58A65-2;Q58A65-5;F8WH31;Q58A65-4;E9PUD1;E9QJU2;Q58A65-3;Q58A65-6;F6SH61;F6WNT4;Q5NC72;Q9ESN9-6;Q3UHB5;Q9ESN9;Q9ESN9-4;Q9ESN9-5;Q9ESN9-3;E9Q6E0;Q9ESN9-2;E9Q6B6	H7BX85;Q58A65;E9Q460;H7BX66;Q58A65-2;Q58A65-5;F8WH31;Q58A65-4;E9PUD1;E9QJU2;Q58A65-3;Q58A65-6;F6SH61;F6WNT4;Q5NC72	C-Jun-amino-terminal kinase-interacting protein 4	Spag9	>tr|H7BX85|H7BX85_MOUSE C-Jun-amino-terminal kinase-interacting protein 4 OS=Mus musculus GN=Spag9 PE=4 SV=1;>sp|Q58A65|JIP4_MOUSE C-Jun-amino-terminal kinase-interacting protein 4 OS=Mus musculus GN=Spag9 PE=1 SV=2;>tr|E9Q460|E9Q460_MOUSE C-Jun-amino-term	24	23	18	15	15	24.8	146.36	1322	2.7414e-99	0.95375	1.0453	0.0639171	25.388	33	789820000	8.89753	420080000	369740000
Q8R048;A2A7K5;Q9EQS3	Q8R048;A2A7K5;Q9EQS3	C-Myc-binding protein	Mycbp	>tr|Q8R048|Q8R048_MOUSE C-Myc-binding protein OS=Mus musculus GN=Mycbp PE=2 SV=1;>tr|A2A7K5|A2A7K5_MOUSE C-Myc-binding protein OS=Mus musculus GN=Mycbp PE=4 SV=1;>sp|Q9EQS3|MYCBP_MOUSE C-Myc-binding protein OS=Mus musculus GN=Mycbp PE=2 SV=4	3	4	2	3	3	62.1	11.97	103	4.8701e-17	2.0622	2.0166	1.01192	17.725	5	177930000	8.25025	58048000	119890000
O88712;O88712-2;O88712-3	O88712;O88712-2;O88712-3	C-terminal-binding protein 1	Ctbp1	>sp|O88712|CTBP1_MOUSE C-terminal-binding protein 1 OS=Mus musculus GN=Ctbp1 PE=1 SV=2;>sp|O88712-2|CTBP1_MOUSE Isoform 2 of C-terminal-binding protein 1 OS=Mus musculus GN=Ctbp1;>sp|O88712-3|CTBP1_MOUSE Isoform 3 of C-terminal-binding protein 1 OS=Mus mus	3	7	7	6	2	23.4	47.744	441	3.2104e-46	1.4814	1.6146	0.691177	33.12	12	490940000	8.69103	219190000	271750000
P56546-2;P56546;Q3UGL5;Q91YZ2;E9PWQ9;E9Q0T4	P56546-2;P56546;Q3UGL5;Q91YZ2;E9PWQ9;E9Q0T4	C-terminal-binding protein 2	Ctbp2	>sp|P56546-2|CTBP2_MOUSE Isoform 2 of C-terminal-binding protein 2 OS=Mus musculus GN=Ctbp2;>sp|P56546|CTBP2_MOUSE C-terminal-binding protein 2 OS=Mus musculus GN=Ctbp2 PE=1 SV=2;>tr|Q3UGL5|Q3UGL5_MOUSE C-terminal binding protein 2, isoform CRA_c OS=Mus mu	6	5	4	5	4	7.1	107.13	988	3.8975e-23	0.83185	1.1604	0.214622	22.834	6	216220000	8.3349	111550000	104670000
Q64449;A2AAA9	Q64449;A2AAA9	C-type mannose receptor 2	Mrc2	>sp|Q64449|MRC2_MOUSE C-type mannose receptor 2 OS=Mus musculus GN=Mrc2 PE=1 SV=3;>tr|A2AAA9|A2AAA9_MOUSE C-type mannose receptor 2 OS=Mus musculus GN=Mrc2 PE=4 SV=1	2	4	3	2	2	5.2	167.07	1479	8.3488e-54	0.78191	0.90658	-0.141494	95.994	2	20023000	7.30153	10060000	9963300
Q9WTR5	Q9WTR5	Cadherin-13	Cdh13	>sp|Q9WTR5|CAD13_MOUSE Cadherin-13 OS=Mus musculus GN=Cdh13 PE=1 SV=2	1	3	3	1	2	7.6	78.185	714	1.3044e-19	0.45903	0.45864	-1.12457	128.3	5	141850000	8.15183	74252000	67595000
Q63810;Q63810-2;Q497S1;Q63811	Q63810;Q63810-2	Calcineurin subunit B type 1	Ppp3r1	>sp|Q63810|CANB1_MOUSE Calcineurin subunit B type 1 OS=Mus musculus GN=Ppp3r1 PE=1 SV=3;>sp|Q63810-2|CANB1_MOUSE Isoform 2 of Calcineurin subunit B type 1 OS=Mus musculus GN=Ppp3r1	4	5	5	5	5	35.3	19.3	170	7.3097e-26	1.7069	1.8001	0.848077	32.188	6	236740000	8.37427	80049000	156690000
Q8BFS6;Q8BFS6-4;D3Z7F7;Q8BFS6-2;Q8BFS6-3;Q8BFS6-5	Q8BFS6;Q8BFS6-4;D3Z7F7;Q8BFS6-2;Q8BFS6-3	Calcineurin-like phosphoesterase domain-containing protein 1	Cpped1	>sp|Q8BFS6|CPPED_MOUSE Calcineurin-like phosphoesterase domain-containing protein 1 OS=Mus musculus GN=Cpped1 PE=2 SV=1;>sp|Q8BFS6-4|CPPED_MOUSE Isoform 4 of Calcineurin-like phosphoesterase domain-containing protein 1 OS=Mus musculus GN=Cpped1;>tr|D3Z7F7|	6	3	3	2	2	14.4	35.247	312	9.6331e-16	0.61389	0.83267	-0.264183	25.066	3	246330000	8.39152	157910000	88422000
Q06138;D3YV52;D3Z704	Q06138	Calcium-binding protein 39	Cab39	>sp|Q06138|CAB39_MOUSE Calcium-binding protein 39 OS=Mus musculus GN=Cab39 PE=1 SV=2	3	10	10	8	10	32.6	39.842	341	2.653e-48	1.3073	1.2415	0.312084	64.34	19	926060000	8.96664	529110000	396950000
Q9DB16	Q9DB16	Calcium-binding protein 39-like	Cab39l	>sp|Q9DB16|CB39L_MOUSE Calcium-binding protein 39-like OS=Mus musculus GN=Cab39l PE=1 SV=3	1	1	1	1	1	3	39.105	337	9.3188e-06	1.3616	1.2545	0.327112	15.561	3	166400000	8.22115	79837000	86565000
Q5M9P7;Q9CR86	Q5M9P7;Q9CR86	Calcium-regulated heat stable protein 1	Carhsp1	>tr|Q5M9P7|Q5M9P7_MOUSE Calcium regulated heat stable protein 1 OS=Mus musculus GN=Carhsp1 PE=2 SV=1;>sp|Q9CR86|CHSP1_MOUSE Calcium-regulated heat stable protein 1 OS=Mus musculus GN=Carhsp1 PE=1 SV=1	2	3	3	3	3	42.6	16.062	148	1.0872e-38	0.86113	1.0112	0.0160684	17.133	6	591320000	8.77182	329180000	262140000
Q3UY68;Q91YS8;B1AW58;Q8BW96;B1AW57;Q8BW96-3;Q8BW96-2;Q3TDM2;D3Z368	Q3UY68;Q91YS8;B1AW58;Q8BW96;B1AW57;Q8BW96-3;Q8BW96-2;Q3TDM2	Calcium/calmodulin-dependent protein kinase type 1;Calcium/calmodulin-dependent protein kinase type 1D	Camk1;Camk1d	>tr|Q3UY68|Q3UY68_MOUSE Calcium/calmodulin-dependent protein kinase I OS=Mus musculus GN=Camk1 PE=2 SV=1;>sp|Q91YS8|KCC1A_MOUSE Calcium/calmodulin-dependent protein kinase type 1 OS=Mus musculus GN=Camk1 PE=1 SV=1;>tr|B1AW58|B1AW58_MOUSE Calcium/calmodulin	9	7	6	6	6	22.7	41.624	374	4.9192e-50	0.6403	0.78556	-0.348207	25.059	13	741120000	8.86989	437970000	303150000
E9Q1T1;E9Q1V9;Q6PHZ2-5;Q6PHZ2;Q6PHZ2-4;E9Q1W0;E9PXV3;Q6PHZ2-2;E9Q2E8;E9QM47;Q8CCM0;Q5SVJ0;Q5SVI1;Q68EG2;P28652;Q5SVI2;Q5SVI0;Q5SVI3;Q5SVJ1;Q5SVI9;F8WIS9;Q80TN1;P11798;Q3TY93;F7A856;F6RWZ9;D6RDQ8;E9QAJ4;F6ZIE1;F6WHR9;D3Z7K9;E9PYZ8	E9Q1T1;E9Q1V9;Q6PHZ2-5;Q6PHZ2;Q6PHZ2-4;E9Q1W0;E9PXV3;Q6PHZ2-2;E9Q2E8;E9QM47;Q8CCM0;Q5SVJ0;Q5SVI1;Q68EG2;P28652;Q5SVI2;Q5SVI0;Q5SVI3;Q5SVJ1;Q5SVI9	Calcium/calmodulin-dependent protein kinase type II subunit delta;Calcium/calmodulin-dependent protein kinase type II subunit beta	Camk2d;Camk2b	>tr|E9Q1T1|E9Q1T1_MOUSE Calcium/calmodulin-dependent protein kinase type II subunit delta OS=Mus musculus GN=Camk2d PE=4 SV=1;>tr|E9Q1V9|E9Q1V9_MOUSE Calcium/calmodulin-dependent protein kinase type II subunit delta OS=Mus musculus GN=Camk2d PE=4 SV=1;>sp|	32	14	11	13	13	29.1	60.004	533	7.2967e-91	1.1404	1.2628	0.336626	16.86	26	933980000	8.97034	418990000	514990000
Q9CXW3	Q9CXW3	Calcyclin-binding protein	Cacybp	>sp|Q9CXW3|CYBP_MOUSE Calcyclin-binding protein OS=Mus musculus GN=Cacybp PE=1 SV=1	1	19	19	19	19	69	26.51	229	1.5934e-143	1.3203	1.4194	0.505281	42.778	61	5625000000	9.75012	2462400000	3162700000
Q3UKW2;P62204;Q9D6P8;A2A4Z2;P20801;G3UZ90	Q3UKW2;P62204	Calmodulin	Calm1	>tr|Q3UKW2|Q3UKW2_MOUSE Calmodulin OS=Mus musculus GN=Calm1 PE=2 SV=1;>sp|P62204|CALM_MOUSE Calmodulin OS=Mus musculus GN=Calm1 PE=1 SV=2	6	9	9	7	8	66	21.56	197	5.7624e-219	1.0579	1.0645	0.0901759	27.799	36	13918000000	10.1436	6621700000	7296200000
P35564;Q5SUC3	P35564;Q5SUC3	Calnexin	Canx	>sp|P35564|CALX_MOUSE Calnexin OS=Mus musculus GN=Canx PE=1 SV=1;>tr|Q5SUC3|Q5SUC3_MOUSE Calnexin OS=Mus musculus GN=Canx PE=2 SV=1	2	6	5	1	4	13	67.277	591	3.2679e-18	0.56467	0.5392	-0.891108	36.723	7	263110000	8.42014	174600000	88505000
O88456;D3YW48;Q9D7J7	O88456;D3YW48	Calpain small subunit 1	Capns1	>sp|O88456|CPNS1_MOUSE Calpain small subunit 1 OS=Mus musculus GN=Capns1 PE=2 SV=1;>tr|D3YW48|D3YW48_MOUSE Calpain small subunit 1 (Fragment) OS=Mus musculus GN=Capns1 PE=4 SV=1	3	10	8	10	9	50.6	28.463	269	1.9677e-286	1.2012	1.2208	0.287827	35.289	41	4212500000	9.62454	1973600000	2238900000
O35350;Q3TI07	O35350;Q3TI07	Calpain-1 catalytic subunit	Capn1	>sp|O35350|CAN1_MOUSE Calpain-1 catalytic subunit OS=Mus musculus GN=Capn1 PE=2 SV=1;>tr|Q3TI07|Q3TI07_MOUSE Putative uncharacterized protein OS=Mus musculus GN=Capn1 PE=2 SV=1	2	23	18	21	20	39.7	82.105	713	4.3145e-121	0.9607	1.054	0.0758749	28.622	39	1735000000	9.2393	894700000	840290000
O08529;E9PWN1	O08529;E9PWN1	Calpain-2 catalytic subunit	Capn2	>sp|O08529|CAN2_MOUSE Calpain-2 catalytic subunit OS=Mus musculus GN=Capn2 PE=2 SV=4;>tr|E9PWN1|E9PWN1_MOUSE Calpain-2 catalytic subunit OS=Mus musculus GN=Capn2 PE=4 SV=1	2	28	26	26	26	45.4	79.871	700	0	1.2674	1.2478	0.319387	23.612	93	7713000000	9.88722	3344100000	4368900000
P51125;P51125-6;P51125-2;Q8CE80;P51125-3;P51125-7;Q921U7;Q8CE04;P51125-4;P51125-5	P51125;P51125-6;P51125-2;Q8CE80;P51125-3;P51125-7;Q921U7;Q8CE04;P51125-4;P51125-5	Calpastatin	Cast	>sp|P51125|ICAL_MOUSE Calpastatin OS=Mus musculus GN=Cast PE=1 SV=2;>sp|P51125-6|ICAL_MOUSE Isoform 6 of Calpastatin OS=Mus musculus GN=Cast;>sp|P51125-2|ICAL_MOUSE Isoform 2 of Calpastatin OS=Mus musculus GN=Cast;>tr|Q8CE80|Q8CE80_MOUSE Uncharacterized pr	10	18	15	14	16	33.9	84.921	788	2.3359e-211	0.71042	0.7825	-0.353837	45.436	43	1642800000	9.21558	911850000	730990000
Q08093;Q543F3;D3Z7R6	Q08093;Q543F3;D3Z7R6	Calponin-2	Cnn2	>sp|Q08093|CNN2_MOUSE Calponin-2 OS=Mus musculus GN=Cnn2 PE=2 SV=1;>tr|Q543F3|Q543F3_MOUSE Calponin 2 OS=Mus musculus GN=Cnn2 PE=2 SV=1;>tr|D3Z7R6|D3Z7R6_MOUSE Calponin-2 OS=Mus musculus GN=Cnn2 PE=4 SV=1	3	11	9	6	10	46.9	33.155	305	0	0.34053	0.33468	-1.57915	49.582	26	5042900000	9.70268	3837300000	1205700000
Q9DAW9	Q9DAW9	Calponin-3	Cnn3	>sp|Q9DAW9|CNN3_MOUSE Calponin-3 OS=Mus musculus GN=Cnn3 PE=2 SV=1	1	12	10	12	11	47.6	36.428	330	1.3597e-298	0.86604	1.0052	0.00748258	43.384	30	3563500000	9.55188	2336400000	1227100000
B2MWM9;P14211	B2MWM9;P14211	Calreticulin	Calr	>tr|B2MWM9|B2MWM9_MOUSE Calreticulin OS=Mus musculus GN=Calr PE=2 SV=1;>sp|P14211|CALR_MOUSE Calreticulin OS=Mus musculus GN=Calr PE=1 SV=1	2	26	24	21	25	64.9	47.994	416	0	0.62884	0.58652	-0.769748	30.558	101	46035000000	10.6631	28268000000	17767000000
O35887;Q3TUF3;G3UWR0;G3V004;G3UXA8;G3UWV3;G3UY49;G3UXA3	O35887;Q3TUF3;G3UWR0;G3V004;G3UXA8	Calumenin	Calu	>sp|O35887|CALU_MOUSE Calumenin OS=Mus musculus GN=Calu PE=1 SV=1;>tr|Q3TUF3|Q3TUF3_MOUSE Calumenin, isoform CRA_a OS=Mus musculus GN=Calu PE=2 SV=1;>tr|G3UWR0|G3UWR0_MOUSE Uncharacterized protein OS=Mus musculus GN=Calu PE=4 SV=1;>tr|G3V004|G3V004_MOUSE U	8	27	26	25	27	73.3	37.063	315	0	0.54423	0.54169	-0.884461	32.622	108	15083000000	10.1785	10061000000	5021800000
P05132;P05132-2	P05132;P05132-2	cAMP-dependent protein kinase catalytic subunit alpha	Prkaca	>sp|P05132|KAPCA_MOUSE cAMP-dependent protein kinase catalytic subunit alpha OS=Mus musculus GN=Prkaca PE=1 SV=3;>sp|P05132-2|KAPCA_MOUSE Isoform 2 of cAMP-dependent protein kinase catalytic subunit alpha OS=Mus musculus GN=Prkaca	2	11	10	9	8	38.7	40.57	351	5.264e-47	0.83641	0.90966	-0.136601	40.18	21	1077200000	9.0323	578380000	498870000
P68181-4;P68181;P68181-3;P68181-2	P68181-4;P68181;P68181-3;P68181-2	cAMP-dependent protein kinase catalytic subunit beta	Prkacb	>sp|P68181-4|KAPCB_MOUSE Isoform 4 of cAMP-dependent protein kinase catalytic subunit beta OS=Mus musculus GN=Prkacb;>sp|P68181|KAPCB_MOUSE cAMP-dependent protein kinase catalytic subunit beta OS=Mus musculus GN=Prkacb PE=1 SV=2;>sp|P68181-3|KAPCB_MOUSE Is	4	9	8	8	7	20.9	46.013	398	2.0111e-19	1.1462	1.1459	0.196481	12.786	4	93894000	7.97264	46203000	47692000
Q3TYK4;E9Q276;A2AI68;Q9DBC7;P12849;D3Z0V6;D3Z068;A2AI69	Q3TYK4;E9Q276;A2AI68;Q9DBC7	cAMP-dependent protein kinase type I-alpha regulatory subunit	Prkar1a	>tr|Q3TYK4|Q3TYK4_MOUSE cAMP-dependent protein kinase type I-alpha regulatory subunit OS=Mus musculus GN=Prkar1a PE=2 SV=1;>tr|E9Q276|E9Q276_MOUSE cAMP-dependent protein kinase type I-alpha regulatory subunit OS=Mus musculus GN=Prkar1a PE=4 SV=1;>tr|A2AI68	8	9	9	8	9	21	57.28	510	2.249e-144	2.2409	2.3362	1.22416	32.74	15	1120300000	9.04933	348170000	772100000
Q8K1M3;P12367;Q9CYV3	Q8K1M3;P12367	cAMP-dependent protein kinase type II-alpha regulatory subunit	Prkar2a	>tr|Q8K1M3|Q8K1M3_MOUSE Protein kinase, cAMP dependent regulatory, type II alpha OS=Mus musculus GN=Prkar2a PE=2 SV=1;>sp|P12367|KAP2_MOUSE cAMP-dependent protein kinase type II-alpha regulatory subunit OS=Mus musculus GN=Prkar2a PE=1 SV=2	3	9	8	9	9	29.9	45.589	402	9.2245e-183	0.91649	1.0579	0.0812033	28.042	22	1174200000	9.06974	554890000	619300000
P31324;H3BK84	P31324;H3BK84	cAMP-dependent protein kinase type II-beta regulatory subunit	Prkar2b	>sp|P31324|KAP3_MOUSE cAMP-dependent protein kinase type II-beta regulatory subunit OS=Mus musculus GN=Prkar2b PE=1 SV=3;>tr|H3BK84|H3BK84_MOUSE cAMP-dependent protein kinase type II-beta regulatory subunit OS=Mus musculus GN=Prkar2b PE=4 SV=1	2	10	9	8	9	32.2	46.167	416	3.2166e-222	0.61442	0.59601	-0.746592	30.563	27	1709000000	9.23274	1053400000	655610000
Q922J3;F8WIA1;D3Z2Z1;Q922J3-2;D3Z3M7;F6RCU2;Q8C0S5;F7CB97;E9Q4F5	Q922J3;F8WIA1;D3Z2Z1;Q922J3-2;D3Z3M7;F6RCU2;Q8C0S5	CAP-Gly domain-containing linker protein 1	Clip1	>sp|Q922J3|CLIP1_MOUSE CAP-Gly domain-containing linker protein 1 OS=Mus musculus GN=Clip1 PE=1 SV=1;>tr|F8WIA1|F8WIA1_MOUSE CAP-Gly domain-containing linker protein 1 OS=Mus musculus GN=Clip1 PE=4 SV=1;>tr|D3Z2Z1|D3Z2Z1_MOUSE CAP-Gly domain-containing lin	9	18	15	13	12	16	155.81	1391	0	0.93932	1.1773	0.235482	35.129	21	344310000	8.53695	185070000	159240000
Q9Z0H8;Q9Z0H8-2	Q9Z0H8;Q9Z0H8-2	CAP-Gly domain-containing linker protein 2	Clip2	>sp|Q9Z0H8|CLIP2_MOUSE CAP-Gly domain-containing linker protein 2 OS=Mus musculus GN=Clip2 PE=1 SV=2;>sp|Q9Z0H8-2|CLIP2_MOUSE Isoform 2 of CAP-Gly domain-containing linker protein 2 OS=Mus musculus GN=Clip2	2	7	3	5	4	9.5	115.91	1047	8.1351e-15	1.4485	2.0725	1.05137	34.899	3	55959000	7.74787	25040000	30919000
Q9DBC3;E0CXC2;G3UZ59	Q9DBC3;E0CXC2	Cap-specific mRNA (nucleoside-2-O-)-methyltransferase 1	Ftsjd2;Rnf8	>sp|Q9DBC3|MTR1_MOUSE Cap-specific mRNA (nucleoside-2-O-)-methyltransferase 1 OS=Mus musculus GN=Ftsjd2 PE=1 SV=1;>tr|E0CXC2|E0CXC2_MOUSE E3 ubiquitin-protein ligase RNF8 OS=Mus musculus GN=Rnf8 PE=4 SV=1	3	7	4	7	4	10.2	95.675	837	4.2128e-21	1.8758	1.9828	0.987539	22.715	12	245210000	8.38954	83364000	161850000
Q60865;F6YLI0	Q60865	Caprin-1	Caprin1	>sp|Q60865|CAPR1_MOUSE Caprin-1 OS=Mus musculus GN=Caprin1 PE=1 SV=2	2	11	9	8	8	19.5	78.168	707	1.1898e-78	0.88151	0.89771	-0.155679	39.74	18	825520000	8.91673	459020000	366500000
B2RXY7;P48758	B2RXY7;P48758	Carbonyl reductase [NADPH] 1	Cbr1	>tr|B2RXY7|B2RXY7_MOUSE Carbonyl reductase 1 OS=Mus musculus GN=Cbr1 PE=2 SV=1;>sp|P48758|CBR1_MOUSE Carbonyl reductase [NADPH] 1 OS=Mus musculus GN=Cbr1 PE=1 SV=3	2	10	9	4	8	45.5	30.641	277	1.1925e-76	0.68849	0.74056	-0.433311	39.656	15	509060000	8.70677	289120000	219940000
Q8K354	Q8K354	Carbonyl reductase [NADPH] 3	Cbr3	>sp|Q8K354|CBR3_MOUSE Carbonyl reductase [NADPH] 3 OS=Mus musculus GN=Cbr3 PE=2 SV=1	1	8	8	8	7	40.4	30.953	277	5.1574e-111	3.2746	4.1267	2.04499	80.508	18	995110000	8.99787	372390000	622720000
Q00493;Q543R4	Q00493;Q543R4	Carboxypeptidase E	Cpe	>sp|Q00493|CBPE_MOUSE Carboxypeptidase E OS=Mus musculus GN=Cpe PE=1 SV=2;>tr|Q543R4|Q543R4_MOUSE Putative uncharacterized protein OS=Mus musculus GN=Cpe PE=2 SV=1	2	6	3	4	4	16.8	53.255	476	4.9727e-20	1.7715	2.1101	1.07731	43.717	4	81592000	7.91165	31096000	50496000
Q9WVJ3;Q9WVJ3-2	Q9WVJ3;Q9WVJ3-2	Carboxypeptidase Q	Cpq	>sp|Q9WVJ3|CBPQ_MOUSE Carboxypeptidase Q OS=Mus musculus GN=Cpq PE=2 SV=1;>sp|Q9WVJ3-2|CBPQ_MOUSE Isoform 2 of Carboxypeptidase Q OS=Mus musculus GN=Cpq	2	4	4	3	3	9.6	51.813	470	3.0493e-40	0.8775	0.9258	-0.111228	43.298	6	754220000	8.8775	492450000	261770000
Q9CYD3	Q9CYD3	Cartilage-associated protein	Crtap	>sp|Q9CYD3|CRTAP_MOUSE Cartilage-associated protein OS=Mus musculus GN=Crtap PE=2 SV=3	1	3	3	3	3	7.8	46.169	400	7.5901e-56	1.0937	1.0544	0.0764223	11.341	6	228700000	8.35927	117000000	111700000
E9PWB2;E9Q3W1;E9Q2U6;Q8BK63;E9Q4G7;H7BXB1;Q6PJ87;Q8BK63-2;F6YBC9	E9PWB2;E9Q3W1;E9Q2U6;Q8BK63;E9Q4G7;H7BXB1;Q6PJ87;Q8BK63-2;F6YBC9	Casein kinase I isoform alpha	Csnk1a1	>tr|E9PWB2|E9PWB2_MOUSE Casein kinase I isoform alpha OS=Mus musculus GN=Csnk1a1 PE=3 SV=1;>tr|E9Q3W1|E9Q3W1_MOUSE Casein kinase I isoform alpha OS=Mus musculus GN=Csnk1a1 PE=3 SV=1;>tr|E9Q2U6|E9Q2U6_MOUSE Casein kinase I isoform alpha OS=Mus musculus GN=C	9	4	3	3	3	12.6	43.402	374	5.2079e-09	1.0943	1.084	0.116365	27.125	7	153540000	8.18622	88759000	64785000
O54833;Q545V8;E9Q578	O54833;Q545V8;E9Q578	Casein kinase II subunit alpha	Csnk2a2	>sp|O54833|CSK22_MOUSE Casein kinase II subunit alpha OS=Mus musculus GN=Csnk2a2 PE=2 SV=1;>tr|Q545V8|Q545V8_MOUSE Putative uncharacterized protein OS=Mus musculus GN=Csnk2a2 PE=2 SV=1;>tr|E9Q578|E9Q578_MOUSE Casein kinase II subunit alpha OS=Mus musculu	3	7	5	6	7	26.3	41.215	350	2.7369e-37	0.59085	0.8121	-0.300271	86.136	10	410280000	8.61308	233120000	177150000
Q60737;A2ANR6;Q6NSS6	Q60737	Casein kinase II subunit alpha	Csnk2a1	>sp|Q60737|CSK21_MOUSE Casein kinase II subunit alpha OS=Mus musculus GN=Csnk2a1 PE=1 SV=2	3	13	13	10	11	46.5	45.133	391	2.9042e-75	1.1135	1.1119	0.153027	19.188	27	1522700000	9.18261	747090000	775630000
P67871;G3UXG7;G3UZX4;G3UZJ5;G3UWL3;G3UZA4;G3UWU5	P67871;G3UXG7;G3UZX4;G3UZJ5;G3UWL3;G3UZA4	Casein kinase II subunit beta	Csnk2b	>sp|P67871|CSK2B_MOUSE Casein kinase II subunit beta OS=Mus musculus GN=Csnk2b PE=1 SV=1;>tr|G3UXG7|G3UXG7_MOUSE Casein kinase II subunit beta OS=Mus musculus GN=Csnk2b PE=4 SV=1;>tr|G3UZX4|G3UZX4_MOUSE Casein kinase II subunit beta OS=Mus musculus GN=Csnk	7	4	4	4	4	22.3	24.942	215	5.7224e-24	1.1523	1.3206	0.401194	76.437	9	811220000	8.90914	316830000	494400000
P29452	P29452	Caspase-1;Caspase-1 subunit p20;Caspase-1 subunit p10	Casp1	>sp|P29452|CASP1_MOUSE Caspase-1 OS=Mus musculus GN=Casp1 PE=1 SV=1	1	6	5	5	2	17.7	45.64	402	8.9552e-26	12.707	12.84	3.68257	151.68	8	287490000	8.45862	72672000	214820000
O08736;E9Q575;D6RCG7	O08736;E9Q575	Caspase-12;Caspase	Casp12	>sp|O08736|CASPC_MOUSE Caspase-12 OS=Mus musculus GN=Casp12 PE=1 SV=1;>tr|E9Q575|E9Q575_MOUSE Caspase OS=Mus musculus GN=Casp12 PE=3 SV=1	3	13	11	12	0	39.1	47.853	419	1.3092e-119	7.0453	7.8595	2.97444	87.697	27	1916600000	9.28253	498350000	1418300000
P70677	P70677	Caspase-3;Caspase-3 subunit p17;Caspase-3 subunit p12	Casp3	>sp|P70677|CASP3_MOUSE Caspase-3 OS=Mus musculus GN=Casp3 PE=1 SV=1	1	9	8	9	8	37.2	31.474	277	1.8319e-57	0.96272	1.0533	0.0749164	21.129	17	847490000	8.92813	443150000	404340000
O08738;Q3TPJ9	O08738;Q3TPJ9	Caspase-6;Caspase-6 subunit p18;Caspase-6 subunit p11	Casp6	>sp|O08738|CASP6_MOUSE Caspase-6 OS=Mus musculus GN=Casp6 PE=2 SV=1;>tr|Q3TPJ9|Q3TPJ9_MOUSE Caspase 6 OS=Mus musculus GN=Casp6 PE=2 SV=1	2	3	2	3	2	14.5	31.595	276	1.2372e-14	1.9422	2.2001	1.13757	16.079	4	138030000	8.13997	49687000	88341000
O89110;Q3U607	O89110;Q3U607	Caspase-8;Caspase-8 subunit p18;Caspase-8 subunit p10	Casp8	>sp|O89110|CASP8_MOUSE Caspase-8 OS=Mus musculus GN=Casp8 PE=1 SV=1;>tr|Q3U607|Q3U607_MOUSE Caspase 8, isoform CRA_a OS=Mus musculus GN=Casp8 PE=2 SV=1	2	6	6	5	5	18.1	55.356	480	4.0072e-41	1.7584	1.611	0.687956	46.106	12	606850000	8.78308	244310000	362550000
P24270;A2AL20	P24270	Catalase	Cat	>sp|P24270|CATA_MOUSE Catalase OS=Mus musculus GN=Cat PE=1 SV=4	2	7	5	6	4	19.2	59.795	527	1.8857e-27	1.9818	1.9548	0.967021	12.623	9	238730000	8.37791	77397000	161330000
Q91XH4;O88587;O88587-2;D3Z227	Q91XH4;O88587;O88587-2;D3Z227	Catechol O-methyltransferase	Comt	>tr|Q91XH4|Q91XH4_MOUSE Catechol O-methyltransferase OS=Mus musculus GN=Comt PE=2 SV=1;>sp|O88587|COMT_MOUSE Catechol O-methyltransferase OS=Mus musculus GN=Comt PE=1 SV=1;>sp|O88587-2|COMT_MOUSE Isoform Soluble of Catechol O-methyltransferase OS=Mus muscu	4	7	6	6	6	40.8	29.486	265	1.2601e-108	0.89357	0.85325	-0.22896	23.289	12	296030000	8.47134	163260000	132780000
P26231;Q545R0	P26231;Q545R0	Catenin alpha-1	Ctnna1	>sp|P26231|CTNA1_MOUSE Catenin alpha-1 OS=Mus musculus GN=Ctnna1 PE=1 SV=1;>tr|Q545R0|Q545R0_MOUSE Catenin (Cadherin associated protein), alpha 1 OS=Mus musculus GN=Ctnna1 PE=2 SV=1	2	19	17	18	16	31	100.11	906	0	0.79324	0.82714	-0.273797	47.407	35	1603600000	9.2051	887290000	716340000
E0CXB9;Q61301;Q61301-3;Q61301-2;Q8BS72	E0CXB9;Q61301;Q61301-3;Q61301-2	Catenin alpha-2	Ctnna2	>tr|E0CXB9|E0CXB9_MOUSE Catenin alpha-2 OS=Mus musculus GN=Ctnna2 PE=4 SV=1;>sp|Q61301|CTNA2_MOUSE Catenin alpha-2 OS=Mus musculus GN=Ctnna2 PE=1 SV=3;>sp|Q61301-3|CTNA2_MOUSE Isoform 3 of Catenin alpha-2 OS=Mus musculus GN=Ctnna2;>sp|Q61301-2|CTNA2_MOUSE	5	3	3	3	3	4.6	106.73	966	9.2876e-51	0.82678	1.0977	0.134484	29.392	5	85527000	7.9321	43137000	42390000
Q02248;E9Q6A9;F6QZ47;D3YUH4;F7CRC6	Q02248;E9Q6A9;F6QZ47	Catenin beta-1	Ctnnb1	>sp|Q02248|CTNB1_MOUSE Catenin beta-1 OS=Mus musculus GN=Ctnnb1 PE=1 SV=1;>tr|E9Q6A9|E9Q6A9_MOUSE Catenin beta-1 OS=Mus musculus GN=Ctnnb1 PE=4 SV=1;>tr|F6QZ47|F6QZ47_MOUSE Catenin beta-1 (Fragment) OS=Mus musculus GN=Ctnnb1 PE=4 SV=1	5	4	2	1	3	7.9	85.47	781	1.7843e-42	0.7161	0.65205	-0.616945	39.797	3	56441000	7.75159	36728000	19713000
E9Q8Z8;E9Q8Z6;E9Q8Z5;P30999;G3X9V2;P30999-3;P30999-2;E9Q904;E9Q901;E9Q903;D3Z2H2;E9Q8Z9;E9Q8Z4;E9Q905;E9Q907;E9Q906;D3Z7H6;E9Q986;D3Z2H7	E9Q8Z8;E9Q8Z6;E9Q8Z5;P30999;G3X9V2;P30999-3;P30999-2;E9Q904;E9Q901;E9Q903;D3Z2H2;E9Q8Z9;E9Q8Z4;E9Q905;E9Q907;E9Q906;D3Z7H6;E9Q986;D3Z2H7	Catenin delta-1	Ctnnd1	>tr|E9Q8Z8|E9Q8Z8_MOUSE Catenin delta-1 OS=Mus musculus GN=Ctnnd1 PE=4 SV=1;>tr|E9Q8Z6|E9Q8Z6_MOUSE Catenin delta-1 OS=Mus musculus GN=Ctnnd1 PE=4 SV=1;>tr|E9Q8Z5|E9Q8Z5_MOUSE Catenin delta-1 OS=Mus musculus GN=Ctnnd1 PE=4 SV=1;>sp|P30999|CTND1_MOUSE Caten	19	5	4	4	3	6.7	108.17	967	1.1099e-27	0.9044	1.214	0.279768	36.463	5	88564000	7.94726	43549000	45014000
P10605	P10605	Cathepsin B;Cathepsin B light chain;Cathepsin B heavy chain	Ctsb	>sp|P10605|CATB_MOUSE Cathepsin B OS=Mus musculus GN=Ctsb PE=1 SV=2	1	7	7	7	7	25.1	37.279	339	0	1.9213	1.8571	0.893052	23.972	44	9921800000	9.99659	3313900000	6607900000
Q8C243;P18242;Q3UCD9;F6Y6L6;F8WIR1;Q05BF3	Q8C243;P18242;Q3UCD9;F6Y6L6;F8WIR1	Cathepsin D	Ctsd	>tr|Q8C243|Q8C243_MOUSE Uncharacterized protein OS=Mus musculus GN=Ctsd PE=2 SV=1;>sp|P18242|CATD_MOUSE Cathepsin D OS=Mus musculus GN=Ctsd PE=1 SV=1;>tr|Q3UCD9|Q3UCD9_MOUSE Cathepsin D, isoform CRA_a OS=Mus musculus GN=Ctsd PE=2 SV=1;>tr|F6Y6L6|F6Y6L6_MOU	6	9	9	9	9	27.9	48.373	445	1.9179e-270	1.2204	1.1833	0.242816	32.39	28	4138500000	9.61684	1966700000	2171800000
P06797;Q543M3;E9Q6H1	P06797;Q543M3	Cathepsin L1;Cathepsin L1 heavy chain;Cathepsin L1 light chain	Ctsl1;Ctsl	>sp|P06797|CATL1_MOUSE Cathepsin L1 OS=Mus musculus GN=Ctsl1 PE=1 SV=2;>tr|Q543M3|Q543M3_MOUSE Cathepsin L OS=Mus musculus GN=Ctsl PE=2 SV=1	3	10	10	9	9	27.8	37.547	334	3.7382e-252	1.1075	1.1022	0.140386	47.058	36	3376400000	9.52845	1727300000	1649100000
Q07113	Q07113	Cation-independent mannose-6-phosphate receptor	Igf2r	>sp|Q07113|MPRI_MOUSE Cation-independent mannose-6-phosphate receptor OS=Mus musculus GN=Igf2r PE=1 SV=1	1	4	4	2	4	1.4	273.81	2483	4.0352e-07	0.96693	1.287	0.364012	30.715	6	297040000	8.47281	143030000	154010000
Q8K1J6;Q8K1J6-2	Q8K1J6	CCA tRNA nucleotidyltransferase 1, mitochondrial	Trnt1	>sp|Q8K1J6|TRNT1_MOUSE CCA tRNA nucleotidyltransferase 1, mitochondrial OS=Mus musculus GN=Trnt1 PE=2 SV=1	2	14	11	12	13	42.6	49.895	434	2.9458e-67	0.80553	0.87169	-0.198113	39.562	31	1351900000	9.13094	709520000	642390000
Q6ZQ08-4;Q6ZQ08;Q6ZQ08-2;B7ZWL1;Q6ZQ08-3;F6ZAI9	Q6ZQ08-4;Q6ZQ08;Q6ZQ08-2;B7ZWL1	CCR4-NOT transcription complex subunit 1	Cnot1	>sp|Q6ZQ08-4|CNOT1_MOUSE Isoform 4 of CCR4-NOT transcription complex subunit 1 OS=Mus musculus GN=Cnot1;>sp|Q6ZQ08|CNOT1_MOUSE CCR4-NOT transcription complex subunit 1 OS=Mus musculus GN=Cnot1 PE=1 SV=2;>sp|Q6ZQ08-2|CNOT1_MOUSE Isoform 2 of CCR4-NOT transc	6	20	16	12	13	12.2	266.9	2376	1.413e-83	0.94819	1.0777	0.107956	20.758	27	595960000	8.77522	303700000	292260000
Q8K0V4;F6YBV1	Q8K0V4;F6YBV1	CCR4-NOT transcription complex subunit 3	Cnot3	>sp|Q8K0V4|CNOT3_MOUSE CCR4-NOT transcription complex subunit 3 OS=Mus musculus GN=Cnot3 PE=1 SV=1;>tr|F6YBV1|F6YBV1_MOUSE CCR4-NOT transcription complex subunit 3 (Fragment) OS=Mus musculus GN=Cnot3 PE=4 SV=1	2	4	3	2	2	6.7	81.945	751	4.273e-16	0.73581	0.69631	-0.522198	35.395	3	65877000	7.81873	40523000	25355000
Q543X5;Q60809;Q3TLK9	Q543X5;Q60809;Q3TLK9	CCR4-NOT transcription complex subunit 7	Cnot7	>tr|Q543X5|Q543X5_MOUSE CCR4-NOT transcription complex, subunit 7, isoform CRA_b OS=Mus musculus GN=Cnot7 PE=2 SV=1;>sp|Q60809|CNOT7_MOUSE CCR4-NOT transcription complex subunit 7 OS=Mus musculus GN=Cnot7 PE=1 SV=1;>tr|Q3TLK9|Q3TLK9_MOUSE CCR4-NOT transcri	3	4	4	4	3	22.1	32.718	285	5.9157e-20	1.1795	1.0989	0.13606	27.753	6	97849000	7.99056	46683000	51166000
A6MDD3;Q8R422	A6MDD3;Q8R422	CD109 antigen	Cd109	>tr|A6MDD3|A6MDD3_MOUSE CD109 antigen (Precursor) OS=Mus musculus GN=Cd109 PE=2 SV=1;>sp|Q8R422|CD109_MOUSE CD109 antigen OS=Mus musculus GN=Cd109 PE=2 SV=1	2	22	17	13	17	20.4	161.66	1442	3.5535e-164	0.56523	0.5979	-0.742024	35.314	24	1081100000	9.03387	698350000	382800000
Q9JLQ0	Q9JLQ0	CD2-associated protein	Cd2ap	>sp|Q9JLQ0|CD2AP_MOUSE CD2-associated protein OS=Mus musculus GN=Cd2ap PE=1 SV=3	1	10	9	8	8	19.8	70.449	637	9.3121e-64	0.89397	0.85544	-0.225261	33.878	17	481700000	8.68278	256990000	224710000
A2APM2;P15379;E9QKL7;P15379-7;E9QKL8;P15379-8;A2APM1;P15379-4;E9QKL9;E9QKM0;P15379-9;P15379-10;Q80X37;E9QKM8;P15379-5;P15379-11;A2APM6;A2APM4;P15379-6;A2APM3;P15379-3;A2APM5;Q3U8S1;P15379-2;E9QKM1;P15379-13;P15379-12	A2APM2;P15379;E9QKL7;P15379-7;E9QKL8;P15379-8;A2APM1;P15379-4;E9QKL9;E9QKM0;P15379-9;P15379-10;Q80X37;E9QKM8;P15379-5;P15379-11;A2APM6;A2APM4;P15379-6;A2APM3;P15379-3;A2APM5;Q3U8S1;P15379-2;E9QKM1;P15379-13;P15379-12	CD44 antigen	Cd44	>tr|A2APM2|A2APM2_MOUSE CD44 antigen OS=Mus musculus GN=Cd44 PE=4 SV=1;>sp|P15379|CD44_MOUSE CD44 antigen OS=Mus musculus GN=Cd44 PE=1 SV=3;>tr|E9QKL7|E9QKL7_MOUSE Uncharacterized protein OS=Mus musculus GN=Cd44 PE=4 SV=1;>sp|P15379-7|CD44_MOUSE Isoform 2	27	3	2	3	2	3.7	85.837	780	1.6346e-15	2.6262	2.5675	1.36036	27.726	6	633820000	8.80197	177450000	456370000
P41731;Q549D0	P41731;Q549D0	CD63 antigen	Cd63	>sp|P41731|CD63_MOUSE CD63 antigen OS=Mus musculus GN=Cd63 PE=1 SV=2;>tr|Q549D0|Q549D0_MOUSE Cd63 antigen OS=Mus musculus GN=Cd63 PE=2 SV=1	2	2	2	1	0	7.6	25.766	238	2.3833e-29	0.39187	0.46722	-1.09783	41.801	3	179580000	8.25426	131370000	48210000
Q8CJ53;Q8CJ53-2;Q8CJ53-3;Q8CJ53-4	Q8CJ53;Q8CJ53-2;Q8CJ53-3;Q8CJ53-4	Cdc42-interacting protein 4	Trip10	>sp|Q8CJ53|CIP4_MOUSE Cdc42-interacting protein 4 OS=Mus musculus GN=Trip10 PE=1 SV=2;>sp|Q8CJ53-2|CIP4_MOUSE Isoform 2 of Cdc42-interacting protein 4 OS=Mus musculus GN=Trip10;>sp|Q8CJ53-3|CIP4_MOUSE Isoform 3 of Cdc42-interacting protein 4 OS=Mus musculu	4	9	6	7	6	20.2	68.489	603	7.8805e-67	0.94764	1.0411	0.0581086	104.4	8	171520000	8.23431	99107000	72412000
P51949	P51949	CDK-activating kinase assembly factor MAT1	Mnat1	>sp|P51949|MAT1_MOUSE CDK-activating kinase assembly factor MAT1 OS=Mus musculus GN=Mnat1 PE=2 SV=2	1	3	3	1	2	15.5	35.848	309	1.3729e-14	0.76316	0.8111	-0.302048	64.781	5	148230000	8.17094	64097000	84130000
Q8BI72	Q8BI72	CDKN2A-interacting protein	Cdkn2aip	>sp|Q8BI72|CARF_MOUSE CDKN2A-interacting protein OS=Mus musculus GN=Cdkn2aip PE=2 SV=1	1	5	4	4	4	12.3	59.744	563	4.0666e-24	1.0511	0.97845	-0.03143	21.572	8	159060000	8.20156	81295000	77764000
Q9JKY0	Q9JKY0	Cell differentiation protein RCD1 homolog	Rqcd1	>sp|Q9JKY0|RCD1_MOUSE Cell differentiation protein RCD1 homolog OS=Mus musculus GN=Rqcd1 PE=1 SV=1	1	4	4	2	2	14	33.601	299	2.4787e-07	0.66271	0.91144	-0.13378	15.635	7	123310000	8.091	69628000	53677000
P60766;Q3UL78;P60766-1;Q9ER71;Q9ER71-2;D3YX61;F2Z463;G3UZM2	P60766;Q3UL78;P60766-1	Cell division control protein 42 homolog	Cdc42	>sp|P60766|CDC42_MOUSE Cell division control protein 42 homolog OS=Mus musculus GN=Cdc42 PE=1 SV=2;>tr|Q3UL78|Q3UL78_MOUSE Cell division control protein 42 homolog OS=Mus musculus GN=Cdc42 PE=2 SV=1;>sp|P60766-1|CDC42_MOUSE Isoform 1 of Cell division contr	8	6	5	6	6	37.2	21.258	191	1.4003e-146	1.2104	1.2162	0.28238	22.97	25	2336600000	9.36858	1113700000	1222900000
Q8CH18;Q8CH18-3;Q8CH18-2	Q8CH18;Q8CH18-3;Q8CH18-2	Cell division cycle and apoptosis regulator protein 1	Ccar1	>sp|Q8CH18|CCAR1_MOUSE Cell division cycle and apoptosis regulator protein 1 OS=Mus musculus GN=Ccar1 PE=1 SV=1;>sp|Q8CH18-3|CCAR1_MOUSE Isoform 3 of Cell division cycle and apoptosis regulator protein 1 OS=Mus musculus GN=Ccar1;>sp|Q8CH18-2|CCAR1_MOUSE Is	3	3	2	1	3	3.4	132.06	1146	3.6347e-17	1.7756	1.7602	0.815739	72.473	4	110760000	8.04438	34278000	76487000
A2ATT3;Q8CII2;Q8CII2-2	A2ATT3;Q8CII2;Q8CII2-2	Cell division cycle protein 123 homolog	Cdc123	>tr|A2ATT3|A2ATT3_MOUSE Cell division cycle 123 homolog (S. cerevisiae) OS=Mus musculus GN=Cdc123 PE=4 SV=1;>sp|Q8CII2|CD123_MOUSE Cell division cycle protein 123 homolog OS=Mus musculus GN=Cdc123 PE=2 SV=2;>sp|Q8CII2-2|CD123_MOUSE Isoform 2 of Cell divisi	3	2	2	2	2	6.2	38.816	336	7.4213e-09	1.7068	1.6546	0.726482	12.669	6	286250000	8.45675	116800000	169440000
Q8BGZ4;G3X8W7;Q8BGZ4-2	Q8BGZ4;G3X8W7;Q8BGZ4-2	Cell division cycle protein 23 homolog	Cdc23	>sp|Q8BGZ4|CDC23_MOUSE Cell division cycle protein 23 homolog OS=Mus musculus GN=Cdc23 PE=1 SV=2;>tr|G3X8W7|G3X8W7_MOUSE CDC23 (Cell division cycle 23, yeast, homolog), isoform CRA_a OS=Mus musculus GN=Cdc23 PE=4 SV=1;>sp|Q8BGZ4-2|CDC23_MOUSE Isoform 2 of	3	3	2	2	2	5.2	68.561	597	2.7703e-07	1.0434	1.1859	0.245982	0.05962	2	38169000	7.58171	18323000	19845000
P62965	P62965	Cellular retinoic acid-binding protein 1	Crabp1	>sp|P62965|RABP1_MOUSE Cellular retinoic acid-binding protein 1 OS=Mus musculus GN=Crabp1 PE=1 SV=2	1	12	12	10	9	65.7	15.591	137	2.6086e-209	9.8766	11.771	3.55716	56.319	39	10207000000	10.0089	927260000	9280200000
P22935	P22935	Cellular retinoic acid-binding protein 2	Crabp2	>sp|P22935|RABP2_MOUSE Cellular retinoic acid-binding protein 2 OS=Mus musculus GN=Crabp2 PE=2 SV=2	1	6	3	6	4	37	15.746	138	3.481e-27	16.743	19.658	4.29704	96.714	4	250470000	8.39876	23806000	226660000
Q9R1K9;B1AUQ7;P41209	Q9R1K9;B1AUQ7;P41209	Centrin-2;Centrin-1	Cetn2;Cetn1	>sp|Q9R1K9|CETN2_MOUSE Centrin-2 OS=Mus musculus GN=Cetn2 PE=1 SV=1;>tr|B1AUQ7|B1AUQ7_MOUSE Centrin 2 (Fragment) OS=Mus musculus GN=Cetn2 PE=4 SV=1;>sp|P41209|CETN1_MOUSE Centrin-1 OS=Mus musculus GN=Cetn1 PE=1 SV=1	3	2	2	0	0	12.8	19.796	172	3.7598e-07	0.61273	0.91061	-0.135095	83.726	2	44465000	7.64802	28761000	15704000
O54692	O54692	Centromere/kinetochore protein zw10 homolog	Zw10	>sp|O54692|ZW10_MOUSE Centromere/kinetochore protein zw10 homolog OS=Mus musculus GN=Zw10 PE=2 SV=3	1	3	2	1	3	5.3	88.062	779	2.1861e-17	1.0778	1.1202	0.163756	17.25	3	55660000	7.74554	27118000	28542000
Q6A065;H7BX26;Q6A065-3;Q6A065-2	Q6A065;H7BX26	Centrosomal protein of 170 kDa	Cep170	>sp|Q6A065|CE170_MOUSE Centrosomal protein of 170 kDa OS=Mus musculus GN=Cep170 PE=1 SV=2;>tr|H7BX26|H7BX26_MOUSE Centrosomal protein of 170 kDa OS=Mus musculus GN=Cep170 PE=4 SV=1	4	12	10	9	6	10.3	175.05	1588	1.5592e-58	1.5142	2.0038	1.00274	88.094	18	476820000	8.67835	250190000	226630000
Q8BT07;Q8BT07-2	Q8BT07;Q8BT07-2	Centrosomal protein of 55 kDa	Cep55	>sp|Q8BT07|CEP55_MOUSE Centrosomal protein of 55 kDa OS=Mus musculus GN=Cep55 PE=1 SV=2;>sp|Q8BT07-2|CEP55_MOUSE Isoform 2 of Centrosomal protein of 55 kDa OS=Mus musculus GN=Cep55	2	7	6	3	6	15.2	53.93	462	3.6013e-15	0.68229	0.70011	-0.514346	106.31	10	306540000	8.48649	199220000	107320000
A3KGJ7;E9Q5A8;Q60952	A3KGJ7;E9Q5A8;Q60952	Centrosome-associated protein CEP250	Cep250	>tr|A3KGJ7|A3KGJ7_MOUSE Centrosomal protein 250 OS=Mus musculus GN=Cep250 PE=4 SV=2;>tr|E9Q5A8|E9Q5A8_MOUSE Centrosome-associated protein CEP250 OS=Mus musculus GN=Cep250 PE=4 SV=1;>sp|Q60952|CP250_MOUSE Centrosome-associated protein CEP250 OS=Mus musculus	3	2	2	1	1	0.8	278.97	2435	0.00028654	0.86105	0.83929	-0.252759	41.605	7	1677500000	9.22466	934560000	742980000
B2RR84;Q9Z0X4	B2RR84;Q9Z0X4	cGMP-inhibited 3,5-cyclic phosphodiesterase A	Pde3a	>tr|B2RR84|B2RR84_MOUSE Phosphodiesterase 3A, cGMP inhibited OS=Mus musculus GN=Pde3a PE=2 SV=1;>sp|Q9Z0X4|PDE3A_MOUSE cGMP-inhibited 3,5-cyclic phosphodiesterase A OS=Mus musculus GN=Pde3a PE=1 SV=1	2	2	2	0	2	2.7	124.51	1141	2.4782e-19	0.35764	0.41949	-1.25329	51.197	2	43175000	7.63523	29714000	13461000
Q99LU0;Q9CQD4	Q99LU0;Q9CQD4	Charged multivesicular body protein 1b-1;Charged multivesicular body protein 1b-2	Chmp1b1;Chmp1b2	>sp|Q99LU0|CH1B1_MOUSE Charged multivesicular body protein 1b-1 OS=Mus musculus GN=Chmp1b1 PE=1 SV=1;>sp|Q9CQD4|CH1B2_MOUSE Charged multivesicular body protein 1b-2 OS=Mus musculus GN=Chmp1b2 PE=2 SV=2	2	2	2	2	2	8.5	22.124	199	9.7971e-05	0.6263	0.5774	-0.792357	5.8161	3	66078000	7.82006	38710000	27368000
Q8BJF9	Q8BJF9	Charged multivesicular body protein 2b	Chmp2b	>sp|Q8BJF9|CHM2B_MOUSE Charged multivesicular body protein 2b OS=Mus musculus GN=Chmp2b PE=2 SV=1	1	2	2	1	1	9.4	23.934	213	1.8316e-06	0.48777	0.62741	-0.67252	16.035	3	97908000	7.99082	64129000	33780000
Q9CQ10	Q9CQ10	Charged multivesicular body protein 3	Chmp3	>sp|Q9CQ10|CHMP3_MOUSE Charged multivesicular body protein 3 OS=Mus musculus GN=Chmp3 PE=1 SV=3	1	4	2	2	4	17.4	25.219	224	1.3527e-08	0.25446	0.25123	-1.99292	29.25	3	48200000	7.68305	41603000	6596500
Q9D8B3	Q9D8B3	Charged multivesicular body protein 4b	Chmp4b	>sp|Q9D8B3|CHM4B_MOUSE Charged multivesicular body protein 4b OS=Mus musculus GN=Chmp4b PE=2 SV=2	1	5	5	2	4	33.5	24.936	224	8.8221e-39	0.42085	0.54076	-0.88694	31.204	6	106800000	8.02857	75826000	30974000
B1AY07;Q9D7S9	B1AY07;Q9D7S9	Charged multivesicular body protein 5	Chmp5	>tr|B1AY07|B1AY07_MOUSE Chromatin modifying protein 5 OS=Mus musculus GN=Chmp5 PE=4 SV=1;>sp|Q9D7S9|CHMP5_MOUSE Charged multivesicular body protein 5 OS=Mus musculus GN=Chmp5 PE=2 SV=1	2	4	2	3	2	30.1	24.575	219	1.074e-11	1.1533	1.0041	0.00590296	13.945	5	181660000	8.25926	90978000	90684000
Q542F1;Q9Z1Q5	Q542F1;Q9Z1Q5	Chloride intracellular channel protein 1	Clic1	>tr|Q542F1|Q542F1_MOUSE Chloride intracellular channel 1, isoform CRA_c OS=Mus musculus GN=Clic1 PE=2 SV=1;>sp|Q9Z1Q5|CLIC1_MOUSE Chloride intracellular channel protein 1 OS=Mus musculus GN=Clic1 PE=1 SV=3	2	11	11	11	10	51	27.013	241	0	0.98511	0.93894	-0.0908951	24.65	33	14591000000	10.1641	7776900000	6814300000
Q543N5;Q9QYB1	Q543N5;Q9QYB1	Chloride intracellular channel protein 4	Clic4	>tr|Q543N5|Q543N5_MOUSE Chloride intracellular channel 4 (Mitochondrial) OS=Mus musculus GN=Clic4 PE=2 SV=1;>sp|Q9QYB1|CLIC4_MOUSE Chloride intracellular channel protein 4 OS=Mus musculus GN=Clic4 PE=1 SV=3	2	11	11	10	10	58.5	28.729	253	1.026e-108	0.9242	0.97406	-0.0379175	37.236	42	4091700000	9.6119	2206300000	1885400000
Q9D0N7;D3Z616;D3YTP6	Q9D0N7;D3Z616;D3YTP6	Chromatin assembly factor 1 subunit B	Chaf1b	>sp|Q9D0N7|CAF1B_MOUSE Chromatin assembly factor 1 subunit B OS=Mus musculus GN=Chaf1b PE=2 SV=1;>tr|D3Z616|D3Z616_MOUSE Chromatin assembly factor 1 subunit B (Fragment) OS=Mus musculus GN=Chaf1b PE=4 SV=1;>tr|D3YTP6|D3YTP6_MOUSE Chromatin assembly factor	3	3	2	2	2	5.9	63.131	572	6.9108e-06	0.80884	0.88545	-0.175517	12.446	3	48663000	7.6872	28468000	20195000
P23198;Q9DCC5;D3YV86;Q9CYJ8;Q7TPM0;D3Z313;D3Z1A9	P23198;Q9DCC5	Chromobox protein homolog 3	Cbx3	>sp|P23198|CBX3_MOUSE Chromobox protein homolog 3 OS=Mus musculus GN=Cbx3 PE=1 SV=2;>tr|Q9DCC5|Q9DCC5_MOUSE Cbx3 protein OS=Mus musculus GN=Cbx3 PE=2 SV=1	7	3	3	3	3	23.5	20.855	183	2.2524e-31	0.77819	0.88831	-0.170865	24.101	12	752720000	8.87663	427610000	325110000
E9QAS5;Q6PDQ2;E9QAS4;E9PYL1;A2A8L1;E9PYU4;F6WR45;F6SLC9;F6V4V3	E9QAS5;Q6PDQ2;E9QAS4	Chromodomain-helicase-DNA-binding protein 4	Chd4	>tr|E9QAS5|E9QAS5_MOUSE Chromodomain-helicase-DNA-binding protein 4 OS=Mus musculus GN=Chd4 PE=4 SV=1;>sp|Q6PDQ2|CHD4_MOUSE Chromodomain-helicase-DNA-binding protein 4 OS=Mus musculus GN=Chd4 PE=1 SV=1;>tr|E9QAS4|E9QAS4_MOUSE Chromodomain-helicase-DNA-bind	9	20	14	14	15	12.9	218.63	1922	4.1983e-164	0.9572	1.1186	0.161694	68.962	24	1267500000	9.10295	236200000	1031300000
P33174	P33174	Chromosome-associated kinesin KIF4	Kif4	>sp|P33174|KIF4_MOUSE Chromosome-associated kinesin KIF4 OS=Mus musculus GN=Kif4 PE=2 SV=3	1	13	7	7	10	12.5	139.52	1231	8.5729e-63	0.57464	0.6339	-0.657673	38.825	10	157260000	8.19662	102330000	54929000
Q9CZU6;Q80X68	Q9CZU6	Citrate synthase, mitochondrial	Cs	>sp|Q9CZU6|CISY_MOUSE Citrate synthase, mitochondrial OS=Mus musculus GN=Cs PE=1 SV=1	2	17	15	17	16	42.9	51.736	464	1.398e-278	0.72762	0.73797	-0.438366	22.853	46	6350600000	9.80281	3768700000	2581900000
Q5SXR6;Q68FD5;E9Q434;F6Z1R4	Q5SXR6;Q68FD5	Clathrin heavy chain 1	Cltc	>tr|Q5SXR6|Q5SXR6_MOUSE Clathrin heavy chain 1 OS=Mus musculus GN=Cltc PE=2 SV=1;>sp|Q68FD5|CLH_MOUSE Clathrin heavy chain 1 OS=Mus musculus GN=Cltc PE=1 SV=3	4	72	65	67	67	48.9	191.98	1679	0	1.6247	1.6645	0.735089	32.482	239	35597000000	10.5514	14152000000	21445000000
Q5SUH6;Q5SUH7;Q99KN9;Q99KN9-2	Q5SUH6;Q5SUH7;Q99KN9;Q99KN9-2	Clathrin interactor 1	Clint1	>tr|Q5SUH6|Q5SUH6_MOUSE Clathrin interactor 1 OS=Mus musculus GN=Clint1 PE=2 SV=1;>tr|Q5SUH7|Q5SUH7_MOUSE Clathrin interactor 1 OS=Mus musculus GN=Clint1 PE=2 SV=1;>sp|Q99KN9|EPN4_MOUSE Clathrin interactor 1 OS=Mus musculus GN=Clint1 PE=1 SV=2;>sp|Q99KN9-2	4	10	8	4	7	19.8	69.758	641	1.0008e-41	0.67943	0.96311	-0.0542275	24.448	11	397170000	8.59898	226110000	171060000
B1AWD9;B1AWD8;E9QM56;O08585;B1AWE1;Q6PFA2;B1AWE0	B1AWD9;B1AWD8;E9QM56;O08585;B1AWE1;Q6PFA2;B1AWE0	Clathrin light chain A	Clta	>tr|B1AWD9|B1AWD9_MOUSE Clathrin light chain A OS=Mus musculus GN=Clta PE=4 SV=1;>tr|B1AWD8|B1AWD8_MOUSE Clathrin light chain A OS=Mus musculus GN=Clta PE=4 SV=1;>tr|E9QM56|E9QM56_MOUSE Clathrin light chain A OS=Mus musculus GN=Clta PE=4 SV=1;>sp|O08585|CL	7	7	7	7	7	28.2	27.061	248	9.44e-148	1.63	1.5957	0.674189	24.203	19	1110600000	9.04556	436460000	674090000
Q6IRU5;Q3TWZ9;Q6IRU5-2;Q6IRU5-3;F7BHJ0	Q6IRU5;Q3TWZ9;Q6IRU5-2;Q6IRU5-3;F7BHJ0	Clathrin light chain B	Cltb	>sp|Q6IRU5|CLCB_MOUSE Clathrin light chain B OS=Mus musculus GN=Cltb PE=2 SV=1;>tr|Q3TWZ9|Q3TWZ9_MOUSE Putative uncharacterized protein OS=Mus musculus GN=Cltb PE=2 SV=1;>sp|Q6IRU5-2|CLCB_MOUSE Isoform 2 of Clathrin light chain B OS=Mus musculus GN=Cltb;>s	5	6	5	4	4	21	25.171	229	5.929e-13	1.4103	1.3517	0.434775	38.416	9	273590000	8.4371	114090000	159500000
Q9CQF3	Q9CQF3	Cleavage and polyadenylation specificity factor subunit 5	Nudt21	>sp|Q9CQF3|CPSF5_MOUSE Cleavage and polyadenylation specificity factor subunit 5 OS=Mus musculus GN=Nudt21 PE=2 SV=1	1	3	3	1	2	13.7	26.24	227	9.9659e-07	0.77174	0.8552	-0.225666	26.113	4	63969000	7.80597	37858000	26110000
H3BJW3;H3BJ30;Q6NVF9;H3BLM9	H3BJW3;H3BJ30;Q6NVF9;H3BLM9	Cleavage and polyadenylation specificity factor subunit 6	Cpsf6	>tr|H3BJW3|H3BJW3_MOUSE Cleavage and polyadenylation-specificity factor subunit 6 OS=Mus musculus GN=Cpsf6 PE=4 SV=1;>tr|H3BJ30|H3BJ30_MOUSE Cleavage and polyadenylation-specificity factor subunit 6 OS=Mus musculus GN=Cpsf6 PE=4 SV=1;>sp|Q6NVF9|CPSF6_MOUSE	4	1	1	1	1	2.2	63.413	588	3.6172e-05	1.0921	1.6464	0.719315	8.0105	2	59401000	7.77379	27827000	31574000
A2AP97;Q99LC2;A2APA3	A2AP97;Q99LC2;A2APA3	Cleavage stimulation factor subunit 1	Cstf1	>tr|A2AP97|A2AP97_MOUSE Cleavage stimulation factor, 3 pre-RNA, subunit 1 OS=Mus musculus GN=Cstf1 PE=4 SV=1;>sp|Q99LC2|CSTF1_MOUSE Cleavage stimulation factor subunit 1 OS=Mus musculus GN=Cstf1 PE=2 SV=1;>tr|A2APA3|A2APA3_MOUSE Cleavage stimulation facto	3	1	1	1	1	3.7	48.381	431	0.00011049	1.3408	1.5431	0.625832	41.749	2	22854000	7.35896	9803200	13051000
E9PZ33;Q8BIQ5;A2AEK1;Q8BIQ5-2;A2AEK3;F6ZKC7;A2AEJ8	E9PZ33;Q8BIQ5;A2AEK1;Q8BIQ5-2	Cleavage stimulation factor subunit 2	Cstf2	>tr|E9PZ33|E9PZ33_MOUSE Cleavage stimulation factor subunit 2 OS=Mus musculus GN=Cstf2 PE=4 SV=1;>sp|Q8BIQ5|CSTF2_MOUSE Cleavage stimulation factor subunit 2 OS=Mus musculus GN=Cstf2 PE=1 SV=2;>tr|A2AEK1|A2AEK1_MOUSE AlphaCstF-64 variant 4 OS=Mus musculus	7	10	10	10	8	21.4	66.456	630	1.6855e-170	1.3484	1.3205	0.401084	24.954	17	947360000	8.97652	387840000	559530000
A2AQH9;Q99LI7	A2AQH9;Q99LI7	Cleavage stimulation factor subunit 3	Cstf3	>tr|A2AQH9|A2AQH9_MOUSE Cleavage stimulation factor, 3 pre-RNA, subunit 3 OS=Mus musculus GN=Cstf3 PE=4 SV=1;>sp|Q99LI7|CSTF3_MOUSE Cleavage stimulation factor subunit 3 OS=Mus musculus GN=Cstf3 PE=1 SV=1	2	4	2	3	1	7.3	82.876	717	2.4623e-43	1.3356	1.256	0.328836	87.809	4	88735000	7.94809	31624000	57111000
E9QKH0;Q80TV8;E9QNY9;Q80TV8-2;E9Q6L0	E9QKH0;Q80TV8;E9QNY9;Q80TV8-2;E9Q6L0	CLIP-associating protein 1	Clasp1	>tr|E9QKH0|E9QKH0_MOUSE CLIP-associating protein 1 OS=Mus musculus GN=Clasp1 PE=4 SV=1;>sp|Q80TV8|CLAP1_MOUSE CLIP-associating protein 1 OS=Mus musculus GN=Clasp1 PE=1 SV=2;>tr|E9QNY9|E9QNY9_MOUSE CLIP-associating protein 1 OS=Mus musculus GN=Clasp1 PE=4 S	5	7	6	4	4	5.5	169.31	1536	1.6249e-40	1.6445	1.6289	0.703898	23.831	8	106100000	8.02572	48862000	57233000
E9QB05;B9EJA4;Q08EB5;Q08EB6;E9Q8N5;Q8BRT1;E9QQ37;Q8BRT1-5;Q8BSE7;Q8BRT1-6	E9QB05;B9EJA4;Q08EB5;Q08EB6;E9Q8N5;Q8BRT1;E9QQ37;Q8BRT1-5	CLIP-associating protein 2	Clasp2	>tr|E9QB05|E9QB05_MOUSE CLIP-associating protein 2 OS=Mus musculus GN=Clasp2 PE=4 SV=1;>tr|B9EJA4|B9EJA4_MOUSE CLIP-associating protein 2 OS=Mus musculus GN=Clasp2 PE=2 SV=1;>tr|Q08EB5|Q08EB5_MOUSE CLIP-associating protein 2 OS=Mus musculus GN=Clasp2 PE=2	10	4	4	3	3	2.8	165.94	1514	7.9531e-25	1.1775	1.3343	0.416083	17.508	2	33998000	7.53145	16169000	17829000
F8WHL2;Q8CIE6;F6ZWD0;E9PZ47;F6XJN3	F8WHL2;Q8CIE6;F6ZWD0	Coatomer subunit alpha;Xenin;Proxenin	Copa	>tr|F8WHL2|F8WHL2_MOUSE Coatomer subunit alpha OS=Mus musculus GN=Copa PE=4 SV=1;>sp|Q8CIE6|COPA_MOUSE Coatomer subunit alpha OS=Mus musculus GN=Copa PE=1 SV=2;>tr|F6ZWD0|F6ZWD0_MOUSE Coatomer subunit alpha OS=Mus musculus GN=Copa PE=4 SV=1	5	30	27	25	25	29	139.41	1233	2.9639e-296	1.052	1.1136	0.155231	44.291	69	3851200000	9.5856	1962500000	1888700000
Q9JIF7;E9PYW9	Q9JIF7;E9PYW9	Coatomer subunit beta	Copb1	>sp|Q9JIF7|COPB_MOUSE Coatomer subunit beta OS=Mus musculus GN=Copb1 PE=1 SV=1;>tr|E9PYW9|E9PYW9_MOUSE Coatomer subunit beta OS=Mus musculus GN=Copb1 PE=3 SV=1	2	24	22	21	21	32	107.06	953	0	0.9549	0.99675	-0.00469639	27.566	58	4579500000	9.66082	2426900000	2152600000
O55029	O55029	Coatomer subunit beta	Copb2	>sp|O55029|COPB2_MOUSE Coatomer subunit beta OS=Mus musculus GN=Copb2 PE=2 SV=2	1	25	24	23	24	36	102.45	905	0	1.0074	1.0424	0.059909	36.215	55	3199400000	9.50507	1676700000	1522700000
Q5XJY5	Q5XJY5	Coatomer subunit delta	Arcn1	>sp|Q5XJY5|COPD_MOUSE Coatomer subunit delta OS=Mus musculus GN=Arcn1 PE=2 SV=2	1	22	21	18	17	49.9	57.229	511	2.1313e-210	0.89686	0.95136	-0.0719367	25.561	51	3270700000	9.51464	1770400000	1500300000
O89079;D3Z315;F6YFR7;F6XIG5;E9Q6I5	O89079;D3Z315;F6YFR7	Coatomer subunit epsilon	Cope	>sp|O89079|COPE_MOUSE Coatomer subunit epsilon OS=Mus musculus GN=Cope PE=2 SV=3;>tr|D3Z315|D3Z315_MOUSE Coatomer subunit epsilon (Fragment) OS=Mus musculus GN=Cope PE=4 SV=1;>tr|F6YFR7|F6YFR7_MOUSE Coatomer subunit epsilon (Fragment) OS=Mus musculus GN=Co	5	10	10	9	10	62.3	34.567	308	2.1866e-269	1.1255	1.0483	0.0680516	19.272	25	1142200000	9.05774	563620000	578600000
Q9QZE5;E9Q5P4;Q7TNQ1;Q9QXK3-2;E9Q783;F7ARP0	Q9QZE5;E9Q5P4	Coatomer subunit gamma-1;Coatomer subunit gamma	Copg1;Copg	>sp|Q9QZE5|COPG1_MOUSE Coatomer subunit gamma-1 OS=Mus musculus GN=Copg1 PE=2 SV=1;>tr|E9Q5P4|E9Q5P4_MOUSE Coatomer subunit gamma OS=Mus musculus GN=Copg PE=3 SV=1	6	27	21	27	22	39.8	97.512	874	0	0.96672	1.032	0.045443	50.722	59	3858700000	9.58644	2063000000	1795600000
P61924;Q542M2;Q8R3M1	P61924;Q542M2;Q8R3M1	Coatomer subunit zeta-1	Copz1	>sp|P61924|COPZ1_MOUSE Coatomer subunit zeta-1 OS=Mus musculus GN=Copz1 PE=2 SV=1;>tr|Q542M2|Q542M2_MOUSE Coatomer protein complex, subunit zeta 1, isoform CRA_c OS=Mus musculus GN=Copz1 PE=2 SV=1;>tr|Q8R3M1|Q8R3M1_MOUSE Coatomer subunit zeta-1 OS=Mus musc	3	3	3	3	3	27.1	20.198	177	5.7265e-27	0.99078	0.9565	-0.0641631	34.409	10	861960000	8.93549	444400000	417560000
Q8VEH6;Q8VEH6-2	Q8VEH6;Q8VEH6-2	COBW domain-containing protein 1	Cbwd1	>sp|Q8VEH6|CBWD1_MOUSE COBW domain-containing protein 1 OS=Mus musculus GN=Cbwd1 PE=2 SV=1;>sp|Q8VEH6-2|CBWD1_MOUSE Isoform 2 of COBW domain-containing protein 1 OS=Mus musculus GN=Cbwd1	2	4	2	3	4	14	43.771	393	4.2102e-19	1.0159	0.90728	-0.14038	57.293	4	163660000	8.21394	65114000	98551000
F8WGL3;P18760;E9Q1T2	F8WGL3;P18760;E9Q1T2	Cofilin-1	Cfl1;Gm6180	>tr|F8WGL3|F8WGL3_MOUSE Cofilin-1 OS=Mus musculus GN=Cfl1 PE=4 SV=1;>sp|P18760|COF1_MOUSE Cofilin-1 OS=Mus musculus GN=Cfl1 PE=1 SV=3;>tr|E9Q1T2|E9Q1T2_MOUSE Uncharacterized protein OS=Mus musculus GN=Gm6180 PE=4 SV=1	3	14	14	13	14	49.3	24.576	227	0	0.54133	0.48363	-1.04802	40.753	76	72582000000	10.8608	47113000000	25469000000
P45591;Q3UHW9	P45591;Q3UHW9	Cofilin-2	Cfl2	>sp|P45591|COF2_MOUSE Cofilin-2 OS=Mus musculus GN=Cfl2 PE=1 SV=1;>tr|Q3UHW9|Q3UHW9_MOUSE Putative uncharacterized protein OS=Mus musculus GN=Cfl2 PE=2 SV=1	2	9	8	8	9	56	18.709	166	0	0.96635	0.97667	-0.0340569	21.867	20	824650000	8.91627	453370000	371280000
A2AFF6;O35638;Q9D3E6;F8WHU7;D6REF2;O70576;D6RHQ7;Q8C918;Q3UQG8	A2AFF6;O35638	Cohesin subunit SA-2	Stag2	>tr|A2AFF6|A2AFF6_MOUSE Cohesin subunit SA-2 OS=Mus musculus GN=Stag2 PE=4 SV=1;>sp|O35638|STAG2_MOUSE Cohesin subunit SA-2 OS=Mus musculus GN=Stag2 PE=1 SV=3	9	7	7	5	5	7.2	145.7	1268	3.4323e-37	0.96215	0.86158	-0.214943	60.515	10	163960000	8.21474	88583000	75373000
Q8C6E0;Q5SNY8	Q8C6E0;Q5SNY8	Coiled-coil domain-containing protein 104	Ccdc104	>sp|Q8C6E0|CC104_MOUSE Coiled-coil domain-containing protein 104 OS=Mus musculus GN=Ccdc104 PE=2 SV=1;>tr|Q5SNY8|Q5SNY8_MOUSE Coiled-coil domain containing 104 (Fragment) OS=Mus musculus GN=Ccdc104 PE=2 SV=1	2	7	5	6	3	25.1	39.599	343	2.5332e-38	1.3282	1.5698	0.650581	32.333	10	239170000	8.37871	97817000	141350000
Q9JIG7	Q9JIG7	Coiled-coil domain-containing protein 22	Ccdc22	>sp|Q9JIG7|CCD22_MOUSE Coiled-coil domain-containing protein 22 OS=Mus musculus GN=Ccdc22 PE=1 SV=1	1	10	9	7	6	28.4	70.843	627	2.1568e-36	1.0148	1.1407	0.189919	29.925	13	217620000	8.3377	103960000	113660000
Q8R3Q6;F8WJI3;E9Q4B5	Q8R3Q6;F8WJI3;E9Q4B5	Coiled-coil domain-containing protein 58	Ccdc58	>sp|Q8R3Q6|CCD58_MOUSE Coiled-coil domain-containing protein 58 OS=Mus musculus GN=Ccdc58 PE=2 SV=1;>tr|F8WJI3|F8WJI3_MOUSE Coiled-coil domain-containing protein 58 OS=Mus musculus GN=Ccdc58 PE=4 SV=1;>tr|E9Q4B5|E9Q4B5_MOUSE Coiled-coil domain-containing p	3	2	1	1	2	18.1	16.665	144	0.00030707	1.0677	1.0238	0.0339339	34.828	6	307990000	8.48854	173650000	134340000
D3YZP9	D3YZP9	Coiled-coil domain-containing protein 6	Ccdc6	>sp|D3YZP9|CCDC6_MOUSE Coiled-coil domain-containing protein 6 OS=Mus musculus GN=Ccdc6 PE=3 SV=1	1	10	7	1	6	26.4	52.938	469	8.2182e-72	0.4015	0.61227	-0.70776	28.603	5	159860000	8.20374	111400000	48466000
Q9D8L5	Q9D8L5	Coiled-coil domain-containing protein 91	Ccdc91	>sp|Q9D8L5|CCD91_MOUSE Coiled-coil domain-containing protein 91 OS=Mus musculus GN=Ccdc91 PE=2 SV=2	1	4	2	1	3	11.3	50.006	442	6.9316e-08	0.70564	0.68808	-0.539352	14.561	3	28081000	7.44841	18250000	9830600
Q7TQK5;E9QAD4	Q7TQK5;E9QAD4	Coiled-coil domain-containing protein 93	Ccdc93	>sp|Q7TQK5|CCD93_MOUSE Coiled-coil domain-containing protein 93 OS=Mus musculus GN=Ccdc93 PE=2 SV=1;>tr|E9QAD4|E9QAD4_MOUSE Coiled-coil domain-containing protein 93 OS=Mus musculus GN=Ccdc93 PE=4 SV=1	2	6	3	2	5	9.9	72.602	629	1.3265e-14	0.55826	0.79318	-0.33428	33.687	4	93197000	7.9694	61237000	31960000
B2RPU8;D3Z5B1;Q9D1L0	B2RPU8;D3Z5B1;Q9D1L0	Coiled-coil-helix-coiled-coil-helix domain-containing protein 2, mitochondrial	2410018M08Rik;Chchd2	>tr|B2RPU8|B2RPU8_MOUSE MCG130675 OS=Mus musculus GN=2410018M08Rik PE=2 SV=1;>tr|D3Z5B1|D3Z5B1_MOUSE Protein 2410018M08Rik (Fragment) OS=Mus musculus GN=2410018M08Rik PE=4 SV=1;>sp|Q9D1L0|CHCH2_MOUSE Coiled-coil-helix-coiled-coil-helix domain-containing pr	3	1	1	1	1	3.2	84.266	756	2.4948e-09	1.1521	1.0206	0.0294175	12.65	2	64481000	7.80943	28952000	35530000
Q80TP8;Q3U1S6;Q91W50	Q80TP8;Q3U1S6;Q91W50	Cold shock domain-containing protein E1	Csde1	>tr|Q80TP8|Q80TP8_MOUSE Cold shock domain-containing protein E1 (Fragment) OS=Mus musculus GN=Csde1 PE=2 SV=1;>tr|Q3U1S6|Q3U1S6_MOUSE Putative uncharacterized protein OS=Mus musculus GN=Csde1 PE=2 SV=1;>sp|Q91W50|CSDE1_MOUSE Cold shock domain-containing pr	3	11	10	7	4	17	92.142	822	2.2114e-78	1.446	1.4062	0.491802	57.803	15	455960000	8.65893	139990000	315970000
P11087;F8WGB7;P11087-2;CON__Q862S4	P11087;F8WGB7;P11087-2	Collagen alpha-1(I) chain	Col1a1	>sp|P11087|CO1A1_MOUSE Collagen alpha-1(I) chain OS=Mus musculus GN=Col1a1 PE=1 SV=4;>tr|F8WGB7|F8WGB7_MOUSE Collagen alpha-1(I) chain OS=Mus musculus GN=Col1a1 PE=4 SV=1;>sp|P11087-2|CO1A1_MOUSE Isoform 2 of Collagen alpha-1(I) chain OS=Mus musculus GN=Co	4	43	42	25	37	43.8	138.03	1453	0	0.28079	0.30567	-1.70995	53.578	96	6611300000	9.82029	4727500000	1883800000
Q5DTG2;P08121;Q3TVI5;F6SIG2;CON__P04258	Q5DTG2;P08121;Q3TVI5;F6SIG2	Collagen alpha-1(III) chain	Col3a1	>tr|Q5DTG2|Q5DTG2_MOUSE MKIAA4231 protein (Fragment) OS=Mus musculus GN=Col3a1 PE=2 SV=1;>sp|P08121|CO3A1_MOUSE Collagen alpha-1(III) chain OS=Mus musculus GN=Col3a1 PE=2 SV=4;>tr|Q3TVI5|Q3TVI5_MOUSE Procollagen, type III, alpha 1 OS=Mus musculus GN=Col3a1	5	17	13	13	7	14.3	139.33	1467	8.724e-49	1.9472	2.465	1.30159	43.453	16	369590000	8.56772	119370000	250220000
P02463	P02463	Collagen alpha-1(IV) chain;Arresten	Col4a1	>sp|P02463|CO4A1_MOUSE Collagen alpha-1(IV) chain OS=Mus musculus GN=Col4a1 PE=2 SV=4	1	3	3	1	3	4.7	160.68	1669	1.2367e-39	0.29998	0.27972	-1.83794	44.68	5	100040000	8.00017	87895000	12140000
B1AWB9;O88207;A3KGE7	B1AWB9;O88207	Collagen alpha-1(V) chain	Col5a1	>tr|B1AWB9|B1AWB9_MOUSE Collagen, type V, alpha 1 OS=Mus musculus GN=Col5a1 PE=2 SV=1;>sp|O88207|CO5A1_MOUSE Collagen alpha-1(V) chain OS=Mus musculus GN=Col5a1 PE=2 SV=2	3	7	6	6	5	6.9	183.67	1838	4.6765e-73	1.6234	1.749	0.80653	18.915	9	120130000	8.07965	40708000	79420000
Q04857;E9Q7R6;E9Q3C7	Q04857;E9Q7R6	Collagen alpha-1(VI) chain	Col6a1	>sp|Q04857|CO6A1_MOUSE Collagen alpha-1(VI) chain OS=Mus musculus GN=Col6a1 PE=2 SV=1;>tr|E9Q7R6|E9Q7R6_MOUSE Collagen alpha-1(VI) chain OS=Mus musculus GN=Col6a1 PE=4 SV=1	3	17	15	1	13	22.8	108.49	1025	0	0.10036	0.11459	-3.12545	103.5	26	1714100000	9.23404	1365400000	348730000
Q01149;Q3TX57;E9Q6U9;E0CXI2	Q01149;Q3TX57;E9Q6U9	Collagen alpha-2(I) chain	Col1a2	>sp|Q01149|CO1A2_MOUSE Collagen alpha-2(I) chain OS=Mus musculus GN=Col1a2 PE=2 SV=2;>tr|Q3TX57|Q3TX57_MOUSE Procollagen, type I, alpha 2 OS=Mus musculus GN=Col1a2 PE=2 SV=1;>tr|E9Q6U9|E9Q6U9_MOUSE Collagen alpha-2(I) chain OS=Mus musculus GN=Col1a2 PE=4 S	4	38	35	24	31	43.7	129.56	1372	0	0.34561	0.37876	-1.40064	68.23	75	3392200000	9.53048	2031600000	1360700000
B2RQQ8;P08122	B2RQQ8;P08122	Collagen alpha-2(IV) chain;Canstatin	Col4a2	>tr|B2RQQ8|B2RQQ8_MOUSE Collagen, type IV, alpha 2 OS=Mus musculus GN=Col4a2 PE=2 SV=1;>sp|P08122|CO4A2_MOUSE Collagen alpha-2(IV) chain OS=Mus musculus GN=Col4a2 PE=2 SV=4	2	4	2	2	2	3.1	167.32	1707	5.8212e-08	0.64253	0.91903	-0.121816	108.71	2	67242000	7.82764	37514000	29728000
Q3U962;E9QAU6	Q3U962	Collagen alpha-2(V) chain	Col5a2	>sp|Q3U962|CO5A2_MOUSE Collagen alpha-2(V) chain OS=Mus musculus GN=Col5a2 PE=1 SV=1	2	11	9	5	7	12.3	145.02	1497	3.2251e-69	0.75652	0.76286	-0.39051	65.544	12	195540000	8.29124	96277000	99262000
Q02788;D3Z7D5	Q02788;D3Z7D5	Collagen alpha-2(VI) chain	Col6a2	>sp|Q02788|CO6A2_MOUSE Collagen alpha-2(VI) chain OS=Mus musculus GN=Col6a2 PE=2 SV=3;>tr|D3Z7D5|D3Z7D5_MOUSE Collagen alpha-2(VI) chain OS=Mus musculus GN=Col6a2 PE=4 SV=1	2	10	7	0	6	16.2	110.33	1034	7.2828e-51	0.099127	0.13006	-2.94275	74.547	10	371830000	8.57034	325870000	45958000
Q9EQG9;Q9EQG9-2;Q9EQG9-3	Q9EQG9;Q9EQG9-2	Collagen type IV alpha-3-binding protein	Col4a3bp	>sp|Q9EQG9|C43BP_MOUSE Collagen type IV alpha-3-binding protein OS=Mus musculus GN=Col4a3bp PE=1 SV=1;>sp|Q9EQG9-2|C43BP_MOUSE Isoform 2 of Collagen type IV alpha-3-binding protein OS=Mus musculus GN=Col4a3bp	3	10	10	7	9	24.7	71.11	624	4.1936e-92	0.77954	0.75988	-0.396156	33.91	22	755290000	8.87811	454560000	300720000
A2RSF1;Q8K4M5;Q8VI86;G8JL54;F7BZY0;F7BCN0	A2RSF1;Q8K4M5;Q8VI86;G8JL54	COMM domain-containing protein 1	Commd1	>tr|A2RSF1|A2RSF1_MOUSE COMM domain containing 1 OS=Mus musculus GN=Commd1 PE=2 SV=1;>sp|Q8K4M5|COMD1_MOUSE COMM domain-containing protein 1 OS=Mus musculus GN=Commd1 PE=2 SV=2;>tr|Q8VI86|Q8VI86_MOUSE COMM domain containing 1 OS=Mus musculus GN=Commd1 PE=2	6	3	2	3	2	40.4	20.996	188	1.7018e-53	1.3655	1.2125	0.277985	9.6342	5	118470000	8.07361	48980000	69489000
Q497T6;Q8BXC6;G3X955	Q497T6;Q8BXC6	COMM domain-containing protein 2	Commd2	>tr|Q497T6|Q497T6_MOUSE COMM domain containing 2 OS=Mus musculus GN=Commd2 PE=2 SV=1;>sp|Q8BXC6|COMD2_MOUSE COMM domain-containing protein 2 OS=Mus musculus GN=Commd2 PE=1 SV=1	3	3	2	3	3	26.1	22.848	199	4.6355e-59	1.8929	1.8177	0.862114	36.48	3	61812000	7.79107	26850000	34962000
Q63829	Q63829	COMM domain-containing protein 3	Commd3	>sp|Q63829|COMD3_MOUSE COMM domain-containing protein 3 OS=Mus musculus GN=Commd3 PE=2 SV=1	1	3	3	3	2	23.1	22.037	195	2.5907e-60	1.2979	1.218	0.284514	6.6244	5	212010000	8.32636	85397000	126610000
Q8R395	Q8R395	COMM domain-containing protein 5	Commd5	>sp|Q8R395|COMD5_MOUSE COMM domain-containing protein 5 OS=Mus musculus GN=Commd5 PE=2 SV=1	1	2	2	2	2	13.8	24.493	224	6.099e-13	0.66991	0.78456	-0.350044	44.579	6	115970000	8.06435	69188000	46777000
B7ZNP2;Q3V4B5;B7ZNP3	B7ZNP2;Q3V4B5;B7ZNP3	COMM domain-containing protein 6	Commd6	>tr|B7ZNP2|B7ZNP2_MOUSE COMM domain containing 6 OS=Mus musculus GN=Commd6 PE=4 SV=1;>sp|Q3V4B5|COMD6_MOUSE COMM domain-containing protein 6 OS=Mus musculus GN=Commd6 PE=2 SV=1;>tr|B7ZNP3|B7ZNP3_MOUSE COMM domain-containing protein 6 OS=Mus musculus GN=Com	3	2	2	1	1	31	9.7951	87	6.6436e-32	0.81033	0.92204	-0.117099	13.303	3	72909000	7.86278	41377000	31532000
Q8BQS7;Q56A13;Q8BG94;E9Q8U9;A2AU52	Q8BQS7;Q56A13;Q8BG94;E9Q8U9;A2AU52	COMM domain-containing protein 7	Commd7	>tr|Q8BQS7|Q8BQS7_MOUSE COMM domain-containing protein 7 OS=Mus musculus GN=Commd7 PE=2 SV=1;>tr|Q56A13|Q56A13_MOUSE COMM domain containing 7 OS=Mus musculus GN=Commd7 PE=2 SV=1;>sp|Q8BG94|COMD7_MOUSE COMM domain-containing protein 7 OS=Mus musculus GN=Com	5	2	2	1	1	11.4	23.727	210	6.0787e-07	0.64831	0.91634	-0.126045	8.4206	3	82027000	7.91396	51140000	30887000
A2AVJ6;Q8K2Q0	A2AVJ6;Q8K2Q0	COMM domain-containing protein 9	Commd9	>tr|A2AVJ6|A2AVJ6_MOUSE COMM domain containing 9 OS=Mus musculus GN=Commd9 PE=4 SV=1;>sp|Q8K2Q0|COMD9_MOUSE COMM domain-containing protein 9 OS=Mus musculus GN=Commd9 PE=2 SV=3	2	1	1	1	1	10.6	21.85	198	1.4083e-21	0.77772	0.72569	-0.462575	17.093	3	126190000	8.10102	67836000	58355000
Q8R5L1;O35658	Q8R5L1;O35658	Complement component 1 Q subcomponent-binding protein, mitochondrial	C1qbp	>tr|Q8R5L1|Q8R5L1_MOUSE Complement component 1 Q subcomponent-binding protein, mitochondrial OS=Mus musculus GN=C1qbp PE=2 SV=1;>sp|O35658|C1QBP_MOUSE Complement component 1 Q subcomponent-binding protein, mitochondrial OS=Mus musculus GN=C1qbp PE=1 SV=1	2	5	4	4	5	28.3	31.025	279	0	1.7239	1.619	0.695103	24.333	17	1831200000	9.26274	722250000	1109000000
Q8K2Z4-2;Q8K2Z4;E9QPT2	Q8K2Z4-2;Q8K2Z4;E9QPT2	Condensin complex subunit 1	Ncapd2	>sp|Q8K2Z4-2|CND1_MOUSE Isoform 2 of Condensin complex subunit 1 OS=Mus musculus GN=Ncapd2;>sp|Q8K2Z4|CND1_MOUSE Condensin complex subunit 1 OS=Mus musculus GN=Ncapd2 PE=1 SV=2;>tr|E9QPT2|E9QPT2_MOUSE Condensin complex subunit 1 OS=Mus musculus GN=Ncapd2 P	3	28	22	16	21	27.5	156.88	1404	0	0.58454	0.63808	-0.648191	30.421	42	1364200000	9.13488	837180000	526970000
A2ASB6;Q8C156	A2ASB6;Q8C156	Condensin complex subunit 2	Ncaph	>tr|A2ASB6|A2ASB6_MOUSE Condensin complex subunit 2 OS=Mus musculus GN=Ncaph PE=3 SV=1;>sp|Q8C156|CND2_MOUSE Condensin complex subunit 2 OS=Mus musculus GN=Ncaph PE=2 SV=1	2	10	6	2	8	19.2	82.302	731	2.4984e-82	0.57126	0.7133	-0.487419	115.72	8	241090000	8.38218	112980000	128110000
F6ZJ01;A2A6N7;Q9Z160	F6ZJ01;A2A6N7;Q9Z160	Conserved oligomeric Golgi complex subunit 1	Cog1	>tr|F6ZJ01|F6ZJ01_MOUSE Conserved oligomeric Golgi complex subunit 1 OS=Mus musculus GN=Cog1 PE=4 SV=1;>tr|A2A6N7|A2A6N7_MOUSE Component of oligomeric golgi complex 1 OS=Mus musculus GN=Cog1 PE=4 SV=1;>sp|Q9Z160|COG1_MOUSE Conserved oligomeric Golgi comple	3	4	3	3	1	5	110.68	994	8.7647e-06	1.1296	1.4538	0.539829	49.031	3	193730000	8.2872	134150000	59579000
E9QL65;Q8CI04	E9QL65;Q8CI04	Conserved oligomeric Golgi complex subunit 3	Cog3	>tr|E9QL65|E9QL65_MOUSE Conserved oligomeric Golgi complex subunit 3 OS=Mus musculus GN=Cog3 PE=4 SV=1;>sp|Q8CI04|COG3_MOUSE Conserved oligomeric Golgi complex subunit 3 OS=Mus musculus GN=Cog3 PE=1 SV=3	2	5	3	4	3	7.1	94.144	828	2.077e-09	1.0792	1.4874	0.572793	78.63	3	113630000	8.05549	48344000	65288000
Q8R1U1;G3UWH9;Q7TSQ9;G3XA67;G3UYW8;G3UWY4;G3UZ15;G3UX78	Q8R1U1;G3UWH9;Q7TSQ9	Conserved oligomeric Golgi complex subunit 4	Cog4	>sp|Q8R1U1|COG4_MOUSE Conserved oligomeric Golgi complex subunit 4 OS=Mus musculus GN=Cog4 PE=2 SV=1;>tr|G3UWH9|G3UWH9_MOUSE Conserved oligomeric Golgi complex subunit 4 (Fragment) OS=Mus musculus GN=Cog4 PE=4 SV=1;>tr|Q7TSQ9|Q7TSQ9_MOUSE Component of olig	8	8	5	4	6	14.3	88.66	785	8.3062e-45	1.2177	1.5569	0.638676	19.662	5	126640000	8.10257	59249000	67392000
Q8C0L8	Q8C0L8	Conserved oligomeric Golgi complex subunit 5	Cog5	>sp|Q8C0L8|COG5_MOUSE Conserved oligomeric Golgi complex subunit 5 OS=Mus musculus GN=Cog5 PE=2 SV=3	1	4	3	2	1	5.4	91.39	829	9.7619e-08	0.8956	1.2547	0.327342	44.861	3	143010000	8.15537	96894000	46116000
Q3UM29;Q3TR20	Q3UM29;Q3TR20	Conserved oligomeric Golgi complex subunit 7	Cog7	>sp|Q3UM29|COG7_MOUSE Conserved oligomeric Golgi complex subunit 7 OS=Mus musculus GN=Cog7 PE=2 SV=1;>tr|Q3TR20|Q3TR20_MOUSE Conserved oligomeric Golgi complex subunit 7 OS=Mus musculus GN=Cog7 PE=2 SV=1	2	6	5	4	3	11.4	86.072	770	3.6352e-14	1.0377	1.4899	0.575216	37.977	4	107580000	8.03173	50353000	57229000
Q0V8T7	Q0V8T7	Contactin-associated protein like 5-3	Cntnap5c	>sp|Q0V8T7|CTP5C_MOUSE Contactin-associated protein like 5-3 OS=Mus musculus GN=Cntnap5c PE=2 SV=1	1	1	1	1	1	0.7	146.24	1305	0.0015362	0.5119	0.7647	-0.387034	1.4884	3	267950000	8.42805	168860000	99089000
G3UXW9;Q3MIA8;Q99LD4;B1ATU4;Q99LD4-2	G3UXW9;Q3MIA8;Q99LD4;B1ATU4;Q99LD4-2	COP9 signalosome complex subunit 1	Gps1	>tr|G3UXW9|G3UXW9_MOUSE COP9 signalosome complex subunit 1 OS=Mus musculus GN=Gps1 PE=4 SV=1;>tr|Q3MIA8|Q3MIA8_MOUSE COP9 signalosome complex subunit 1 OS=Mus musculus GN=Gps1 PE=2 SV=1;>sp|Q99LD4|CSN1_MOUSE COP9 signalosome complex subunit 1 OS=Mus muscul	5	12	9	11	10	30.2	58.86	526	2.3935e-77	1.1462	1.1451	0.195474	55.711	28	2053500000	9.31249	1030400000	1023100000
P61202-2;Q3V3N6;A2AQE3;P61202;A2AQE4	P61202-2;Q3V3N6;A2AQE3;P61202;A2AQE4	COP9 signalosome complex subunit 2	Cops2	>sp|P61202-2|CSN2_MOUSE Isoform 2 of COP9 signalosome complex subunit 2 OS=Mus musculus GN=Cops2;>tr|Q3V3N6|Q3V3N6_MOUSE COP9 (Constitutive photomorphogenic) homolog, subunit 2 (Arabidopsis thaliana) OS=Mus musculus GN=Cops2 PE=2 SV=1;>tr|A2AQE3|A2AQE3_MOU	5	18	16	16	17	51.1	52.404	450	9.8582e-289	1.4343	1.3554	0.438719	29.446	36	2721700000	9.43484	1255600000	1466100000
O88543;Q3UQL2;Q8BX58;F6YCA7	O88543;Q3UQL2	COP9 signalosome complex subunit 3	Cops3	>sp|O88543|CSN3_MOUSE COP9 signalosome complex subunit 3 OS=Mus musculus GN=Cops3 PE=1 SV=3;>tr|Q3UQL2|Q3UQL2_MOUSE Putative uncharacterized protein OS=Mus musculus GN=Cops3 PE=2 SV=1	4	9	8	9	8	27.7	47.832	423	6.0478e-114	1.2401	1.2331	0.30229	32.35	26	1322000000	9.12123	625600000	696420000
O88544;Q14AI7;F6QTS1;D3YV99;D3Z1R9	O88544;Q14AI7;F6QTS1;D3YV99;D3Z1R9	COP9 signalosome complex subunit 4	Cops4	>sp|O88544|CSN4_MOUSE COP9 signalosome complex subunit 4 OS=Mus musculus GN=Cops4 PE=1 SV=1;>tr|Q14AI7|Q14AI7_MOUSE COP9 (Constitutive photomorphogenic) homolog, subunit 4 (Arabidopsis thaliana) OS=Mus musculus GN=Cops4 PE=2 SV=1;>tr|F6QTS1|F6QTS1_MOUSE CO	5	19	19	16	17	57.9	46.284	406	5.1057e-281	1.2147	1.3591	0.442652	32.546	54	3131300000	9.49572	1450900000	1680400000
O35864	O35864	COP9 signalosome complex subunit 5	Cops5	>sp|O35864|CSN5_MOUSE COP9 signalosome complex subunit 5 OS=Mus musculus GN=Cops5 PE=1 SV=3	1	10	8	8	8	46.1	37.548	334	2.8895e-109	1.2212	1.1287	0.174662	22.095	22	1367000000	9.13577	658310000	708710000
O88545;Q3UIT2;D3Z0F5;F6QK86	O88545;Q3UIT2;D3Z0F5;F6QK86	COP9 signalosome complex subunit 6	Cops6	>sp|O88545|CSN6_MOUSE COP9 signalosome complex subunit 6 OS=Mus musculus GN=Cops6 PE=1 SV=1;>tr|Q3UIT2|Q3UIT2_MOUSE COP9 (Constitutive photomorphogenic) homolog, subunit 6 (Arabidopsis thaliana), isoform CRA_b OS=Mus musculus GN=Cops6 PE=2 SV=1;>tr|D3Z0F5|	4	6	6	5	5	27.2	35.88	324	1.7482e-58	1.0967	1.2342	0.303576	29.867	17	1319600000	9.12044	631510000	688050000
Q9CZ04-2;Q9CZ04;D3Z440;D3YVI6;D3Z0S0	Q9CZ04-2;Q9CZ04;D3Z440;D3YVI6	COP9 signalosome complex subunit 7a	Cops7a	>sp|Q9CZ04-2|CSN7A_MOUSE Isoform 2 of COP9 signalosome complex subunit 7a OS=Mus musculus GN=Cops7a;>sp|Q9CZ04|CSN7A_MOUSE COP9 signalosome complex subunit 7a OS=Mus musculus GN=Cops7a PE=1 SV=2;>tr|D3Z440|D3Z440_MOUSE COP9 signalosome complex subunit 7a (	5	6	6	6	6	23.1	30.404	277	7.6875e-53	1.2552	1.2867	0.363676	17.433	19	797820000	8.9019	363700000	434120000
Q8BV13	Q8BV13	COP9 signalosome complex subunit 7b	Cops7b	>sp|Q8BV13|CSN7B_MOUSE COP9 signalosome complex subunit 7b OS=Mus musculus GN=Cops7b PE=1 SV=1	1	2	2	2	2	10.2	29.689	264	5.6199e-05	0.95178	0.89498	-0.160073	18.095	5	104580000	8.01945	54605000	49980000
Q8VBV7	Q8VBV7	COP9 signalosome complex subunit 8	Cops8	>sp|Q8VBV7|CSN8_MOUSE COP9 signalosome complex subunit 8 OS=Mus musculus GN=Cops8 PE=1 SV=1	1	7	6	7	6	49.3	23.255	209	1.3547e-151	1.3573	1.3694	0.453544	18.133	15	719130000	8.85681	302400000	416740000
A3KGK6;Q8C166;B7ZCP4;A3KGK7;E9Q806;F6R587;B7ZCP5;B7ZCP6;B7ZCP7;B7ZCP8	A3KGK6;Q8C166;B7ZCP4	Copine-1	Cpne1	>tr|A3KGK6|A3KGK6_MOUSE Copine I OS=Mus musculus GN=Cpne1 PE=4 SV=1;>sp|Q8C166|CPNE1_MOUSE Copine-1 OS=Mus musculus GN=Cpne1 PE=1 SV=1;>tr|B7ZCP4|B7ZCP4_MOUSE Copine I OS=Mus musculus GN=Cpne1 PE=4 SV=1	10	9	7	9	5	16.8	58.886	536	6.4503e-115	3.6081	4.325	2.1127	55.901	17	1377100000	9.13897	302590000	1074500000
A2AGJ0;Q8BT60;Q8JZW4;B2RS65;Q9DC53;Q0VE82;Q8BLR2;Q9Z140;Q3UYN2;Q1RLL3;P59108;Q9D6C8;Q05D94	A2AGJ0;Q8BT60	Copine-3	Cpne3	>tr|A2AGJ0|A2AGJ0_MOUSE Copine III OS=Mus musculus GN=Cpne3 PE=4 SV=1;>sp|Q8BT60|CPNE3_MOUSE Copine-3 OS=Mus musculus GN=Cpne3 PE=1 SV=2	13	5	4	5	2	10.1	59.584	533	5.7623e-17	1.9471	2.2984	1.20063	100.12	2	62632000	7.7968	15082000	47550000
O08997	O08997	Copper transport protein ATOX1	Atox1	>sp|O08997|ATOX1_MOUSE Copper transport protein ATOX1 OS=Mus musculus GN=Atox1 PE=2 SV=1	1	3	3	3	3	32.4	7.3384	68	8.1173e-45	1.9701	2.0325	1.02326	22.666	9	1870300000	9.27191	626030000	1244200000
P36552	P36552	Coproporphyrinogen-III oxidase, mitochondrial	Cpox	>sp|P36552|HEM6_MOUSE Coproporphyrinogen-III oxidase, mitochondrial OS=Mus musculus GN=Cpox PE=1 SV=2	1	4	3	2	3	10.8	49.714	443	2.8911e-11	0.64576	0.75088	-0.413346	24.427	4	95688000	7.98086	58719000	36970000
E9QPU9;Q3UMF0;B1AZ14;Q3UMF0-2;B1AZ15;B1AZ10;Q3UMF0-4;B1AZ11;Q3UMF0-3;D3Z6S2;B1AZ26;B1AZ20;B1AZ25	E9QPU9;Q3UMF0;B1AZ14;Q3UMF0-2;B1AZ15;B1AZ10;Q3UMF0-4;B1AZ11;Q3UMF0-3;D3Z6S2;B1AZ26	Cordon-bleu protein-like 1	Cobll1	>tr|E9QPU9|E9QPU9_MOUSE Cordon-bleu protein-like 1 OS=Mus musculus GN=Cobll1 PE=4 SV=1;>sp|Q3UMF0|COBL1_MOUSE Cordon-bleu protein-like 1 OS=Mus musculus GN=Cobll1 PE=1 SV=2;>tr|B1AZ14|B1AZ14_MOUSE Cobl-like 1 OS=Mus musculus GN=Cobll1 PE=4 SV=1;>sp|Q3UMF0-	13	14	10	11	11	15.2	137.32	1273	7.8761e-82	1.551	1.6917	0.758474	33.883	22	641560000	8.80724	277140000	364420000
A2RS22;Q9WUM3;D3YUG6	A2RS22;Q9WUM3	Coronin-1B	Coro1b	>tr|A2RS22|A2RS22_MOUSE Coronin, actin binding protein 1B OS=Mus musculus GN=Coro1b PE=2 SV=1;>sp|Q9WUM3|COR1B_MOUSE Coronin-1B OS=Mus musculus GN=Coro1b PE=1 SV=1	3	16	15	14	16	35.3	53.912	484	0	0.74249	0.71885	-0.476237	22.012	44	4732900000	9.67513	2820000000	1912900000
Q499X7;Q9WUM4;E9PX03;E9PVJ1;E9PZJ0;O89053;Q3U1N0;G3UYK8	Q499X7;Q9WUM4	Coronin-1C	Coro1c	>tr|Q499X7|Q499X7_MOUSE Coronin, actin binding protein 1C OS=Mus musculus GN=Coro1c PE=2 SV=1;>sp|Q9WUM4|COR1C_MOUSE Coronin-1C OS=Mus musculus GN=Coro1c PE=1 SV=2	8	12	11	12	10	25.5	53.12	474	6.6673e-148	1.1717	1.3634	0.447209	48.021	30	1832300000	9.263	839530000	992800000
E9QMV2;Q4KML4	E9QMV2;Q4KML4	Costars family protein ABRACL	3110003A17Rik;Abracl	>tr|E9QMV2|E9QMV2_MOUSE Protein 3110003A17Rik OS=Mus musculus GN=3110003A17Rik PE=4 SV=1;>sp|Q4KML4|ABRAL_MOUSE Costars family protein ABRACL OS=Mus musculus GN=Abracl PE=2 SV=1	2	2	2	2	1	40.7	9.0583	81	3.3374e-14	1.4153	1.4485	0.53456	7.8839	4	748190000	8.87401	312880000	435310000
O88271	O88271	Craniofacial development protein 1	Cfdp1	>sp|O88271|CFDP1_MOUSE Craniofacial development protein 1 OS=Mus musculus GN=Cfdp1 PE=1 SV=1	1	5	4	4	4	30.2	32.921	295	3.9214e-76	0.66447	0.71881	-0.476318	23.622	11	630990000	8.80002	401020000	229960000
Q04447	Q04447	Creatine kinase B-type	Ckb	>sp|Q04447|KCRB_MOUSE Creatine kinase B-type OS=Mus musculus GN=Ckb PE=1 SV=1	1	5	5	5	2	22	42.713	381	1.8002e-26	4.5038	5.249	2.39204	109.86	8	526810000	8.72165	220200000	306600000
A2RS58;P47941	A2RS58;P47941	Crk-like protein	Crkl	>tr|A2RS58|A2RS58_MOUSE V-crk sarcoma virus CT10 oncogene homolog (Avian)-like OS=Mus musculus GN=Crkl PE=2 SV=1;>sp|P47941|CRKL_MOUSE Crk-like protein OS=Mus musculus GN=Crkl PE=1 SV=2	2	10	8	8	7	46.5	33.83	303	6.0962e-57	0.9286	0.98444	-0.0226248	23.527	16	849910000	8.92937	465660000	384250000
Q8K2X3;Q3UXU8	Q8K2X3;Q3UXU8	CST complex subunit STN1	Obfc1	>sp|Q8K2X3|STN1_MOUSE CST complex subunit STN1 OS=Mus musculus GN=Obfc1 PE=1 SV=2;>tr|Q3UXU8|Q3UXU8_MOUSE CST complex subunit STN1 OS=Mus musculus GN=Obfc1 PE=2 SV=1	2	3	2	2	0	11.6	43.485	378	3.2403e-13	1.1223	1.3292	0.410558	21.07	2	18322000	7.26297	9414400	8907300
B1AS53;P70698	B1AS53;P70698	CTP synthase 1	Ctps	>tr|B1AS53|B1AS53_MOUSE Cytidine 5-triphosphate synthase OS=Mus musculus GN=Ctps PE=3 SV=1;>sp|P70698|PYRG1_MOUSE CTP synthase 1 OS=Mus musculus GN=Ctps PE=1 SV=2	2	16	16	15	14	33.3	66.682	591	0	1.068	1.2919	0.369494	24.231	57	3992500000	9.60124	1831800000	2160700000
A2AEQ7;P70303;A2AEQ8;P70303-2;A2AEQ6;P70303-3;A2AEQ5	A2AEQ7;P70303;A2AEQ8;P70303-2;A2AEQ6;P70303-3	CTP synthase 2	Ctps2	>tr|A2AEQ7|A2AEQ7_MOUSE Cytidine 5-triphosphate synthase 2 OS=Mus musculus GN=Ctps2 PE=4 SV=1;>sp|P70303|PYRG2_MOUSE CTP synthase 2 OS=Mus musculus GN=Ctps2 PE=1 SV=1;>tr|A2AEQ8|A2AEQ8_MOUSE Cytidine 5-triphosphate synthase 2 OS=Mus musculus GN=Ctps2 PE=	7	8	8	7	8	18.3	65.514	586	1.7119e-124	0.49667	0.5526	-0.855693	41.514	10	327160000	8.51476	207460000	119700000
Q99LJ0	Q99LJ0	CTTNBP2 N-terminal-like protein	Cttnbp2nl	>sp|Q99LJ0|CT2NL_MOUSE CTTNBP2 N-terminal-like protein OS=Mus musculus GN=Cttnbp2nl PE=1 SV=1	1	2	1	2	2	6	69.84	638	7.0442e-08	0.93398	0.88126	-0.18236	13.815	2	27499000	7.43932	17346000	10153000
Q9CXX9	Q9CXX9	CUE domain-containing protein 2	Cuedc2	>sp|Q9CXX9|CUED2_MOUSE CUE domain-containing protein 2 OS=Mus musculus GN=Cuedc2 PE=2 SV=1	1	3	2	1	3	9.5	31.852	284	1.303e-05	1.572	1.5076	0.592254	102.96	2	125150000	8.09743	24493000	100660000
Q9Z0H4-9;Q9Z0H4-6;Q9Z0H4-2;Q9Z0H4-8;Q9Z0H4;F6V6I8;Q9Z0H4-4;Q9Z0H4-5;Q9Z0H4-7;E9QA47;Q9Z0H4-11;A3KGT2;A3KGT0	Q9Z0H4-9;Q9Z0H4-6;Q9Z0H4-2;Q9Z0H4-8;Q9Z0H4;F6V6I8;Q9Z0H4-4;Q9Z0H4-5;Q9Z0H4-7;E9QA47;Q9Z0H4-11;A3KGT2;A3KGT0	CUGBP Elav-like family member 2	Celf2	>sp|Q9Z0H4-9|CELF2_MOUSE Isoform 9 of CUGBP Elav-like family member 2 OS=Mus musculus GN=Celf2;>sp|Q9Z0H4-6|CELF2_MOUSE Isoform 6 of CUGBP Elav-like family member 2 OS=Mus musculus GN=Celf2;>sp|Q9Z0H4-2|CELF2_MOUSE Isoform 2 of CUGBP Elav-like family membe	13	1	1	1	1	3	56.327	526	1.2328e-05	1.2232	1.4668	0.552672	1.1723	2	13422000	7.12782	5732300	7690000
Q9WTX6;Q3TPM3;D3Z2H3	Q9WTX6;Q3TPM3	Cullin-1	Cul1	>sp|Q9WTX6|CUL1_MOUSE Cullin-1 OS=Mus musculus GN=Cul1 PE=1 SV=1;>tr|Q3TPM3|Q3TPM3_MOUSE Cullin-1 (Fragment) OS=Mus musculus GN=Cul1 PE=2 SV=1	3	24	19	18	22	36.9	89.69	776	6.2939e-289	0.84599	0.91847	-0.122695	56.201	42	1767900000	9.24746	947690000	820210000
Q9D4H8;Q9D4H8-2;E0CYT5;H7BX52	Q9D4H8;Q9D4H8-2;E0CYT5	Cullin-2	Cul2	>sp|Q9D4H8|CUL2_MOUSE Cullin-2 OS=Mus musculus GN=Cul2 PE=1 SV=2;>sp|Q9D4H8-2|CUL2_MOUSE Isoform 2 of Cullin-2 OS=Mus musculus GN=Cul2;>tr|E0CYT5|E0CYT5_MOUSE Cullin-2 (Fragment) OS=Mus musculus GN=Cul2 PE=3 SV=1	4	17	14	15	15	26.8	86.876	745	3.6215e-115	0.77368	0.74478	-0.425114	64.103	36	1260800000	9.10065	701800000	559030000
Q6ZQ84;Q9JLV5;E9Q4T8;F6ZZK0;F6UY44;F6R0N8	Q6ZQ84;Q9JLV5;E9Q4T8	Cullin-3	Cul3	>tr|Q6ZQ84|Q6ZQ84_MOUSE MKIAA0617 protein (Fragment) OS=Mus musculus GN=Cul3 PE=2 SV=1;>sp|Q9JLV5|CUL3_MOUSE Cullin-3 OS=Mus musculus GN=Cul3 PE=1 SV=1;>tr|E9Q4T8|E9Q4T8_MOUSE Cullin-3 OS=Mus musculus GN=Cul3 PE=3 SV=1	6	21	17	13	17	34.3	91.276	792	0	0.4544	0.49498	-1.01456	38.236	29	1228400000	9.08934	842090000	386340000
Q3TCH7;E9PXT5;F6UV36	Q3TCH7	Cullin-4A	Cul4a	>sp|Q3TCH7|CUL4A_MOUSE Cullin-4A OS=Mus musculus GN=Cul4a PE=1 SV=1	3	16	13	12	15	22.8	87.752	759	9.6267e-103	0.70686	0.82741	-0.273326	41.894	17	488610000	8.68896	285540000	203070000
A2A432;A2A432-2;E9PXY1	A2A432;A2A432-2;E9PXY1	Cullin-4B	Cul4b	>sp|A2A432|CUL4B_MOUSE Cullin-4B OS=Mus musculus GN=Cul4b PE=1 SV=1;>sp|A2A432-2|CUL4B_MOUSE Isoform 2 of Cullin-4B OS=Mus musculus GN=Cul4b;>tr|E9PXY1|E9PXY1_MOUSE Cullin-4B OS=Mus musculus GN=Cul4b PE=3 SV=1	3	20	18	18	17	22.7	110.7	970	3.6431e-132	0.84012	0.83034	-0.268226	24.94	36	1388200000	9.14245	758130000	630040000
G3X914;E9PV12;Q2M4H5;Q9D5V5;E9Q6Z0;F8VQI6	G3X914;E9PV12;Q2M4H5;Q9D5V5;E9Q6Z0	Cullin-5	Cul5	>tr|G3X914|G3X914_MOUSE Cullin 5 OS=Mus musculus GN=Cul5 PE=3 SV=1;>tr|E9PV12|E9PV12_MOUSE Cullin-5 OS=Mus musculus GN=Cul5 PE=3 SV=1;>tr|Q2M4H5|Q2M4H5_MOUSE Cullin 5 OS=Mus musculus GN=Cul5 PE=2 SV=1;>sp|Q9D5V5|CUL5_MOUSE Cullin-5 OS=Mus musculus GN=Cul5	6	20	17	17	17	28.7	99.04	855	1.5041e-188	0.64069	0.8239	-0.279459	42.243	27	1585300000	9.20011	882410000	702880000
Q6ZQ38;D3YWC5	Q6ZQ38	Cullin-associated NEDD8-dissociated protein 1	Cand1	>sp|Q6ZQ38|CAND1_MOUSE Cullin-associated NEDD8-dissociated protein 1 OS=Mus musculus GN=Cand1 PE=2 SV=2	2	41	37	39	41	40.8	136.33	1230	0	0.83383	0.81586	-0.293606	23.366	141	24005000000	10.3803	13372000000	10633000000
Q6ZQ73	Q6ZQ73	Cullin-associated NEDD8-dissociated protein 2	Cand2	>sp|Q6ZQ73|CAND2_MOUSE Cullin-associated NEDD8-dissociated protein 2 OS=Mus musculus GN=Cand2 PE=1 SV=2	1	10	9	7	5	11	135.63	1235	1.136e-50	1.8543	1.9235	0.943734	27.089	11	217470000	8.3374	67955000	149520000
Q8CI33;Q8CI33-2	Q8CI33;Q8CI33-2	CWF19-like protein 1	Cwf19l1	>sp|Q8CI33|C19L1_MOUSE CWF19-like protein 1 OS=Mus musculus GN=Cwf19l1 PE=2 SV=2;>sp|Q8CI33-2|C19L1_MOUSE Isoform 2 of CWF19-like protein 1 OS=Mus musculus GN=Cwf19l1	2	4	2	3	3	9.7	60.193	537	1.3066e-11	0.63265	0.74638	-0.422018	24.665	4	70867000	7.85044	38492000	32375000
Q3TZR9;E9Q0F9;Q3U2X8;Q8R0S1;A2AQF2;P16951;P16951-2;Q640L6;Q3UKS5;G3UXC3;Q8K1L0-2;A2AQF0;A2AQE9;E9Q065;Q3TLH8	Q3TZR9;E9Q0F9;Q3U2X8;Q8R0S1;A2AQF2;P16951;P16951-2;Q640L6;Q3UKS5;G3UXC3;Q8K1L0-2;A2AQF0;A2AQE9;E9Q065;Q3TLH8	Cyclic AMP-dependent transcription factor ATF-7;Cyclic AMP-dependent transcription factor ATF-2	Atf7;Atf2;9430076C15Rik	>tr|Q3TZR9|Q3TZR9_MOUSE Activating transcription factor 7, isoform CRA_a OS=Mus musculus GN=Atf7 PE=2 SV=1;>tr|E9Q0F9|E9Q0F9_MOUSE Cyclic AMP-dependent transcription factor ATF-7 OS=Mus musculus GN=Atf7 PE=4 SV=1;>tr|Q3U2X8|Q3U2X8_MOUSE Activating transcri	15	2	1	1	2	4.8	51.779	483	3.4962e-06	1.1156	1.1136	0.155231	31.605	2	12196000	7.08622	4763100	7432500
P11440;D3Z2T9	P11440;D3Z2T9	Cyclin-dependent kinase 1	Cdk1	>sp|P11440|CDK1_MOUSE Cyclin-dependent kinase 1 OS=Mus musculus GN=Cdk1 PE=1 SV=3;>tr|D3Z2T9|D3Z2T9_MOUSE Cyclin-dependent kinase 1 (Fragment) OS=Mus musculus GN=Cdk1 PE=3 SV=1	2	18	18	17	17	73.7	34.106	297	0	0.51791	0.52805	-0.921254	32.709	52	6522400000	9.81441	4171600000	2350800000
O35495;E9PVC7;O35495-2;Q6NVF8;O35495-3;Q69ZA1;Q14AX6;Q14AX6-3;Q69ZA1-2;Q14AX6-2;Q8K0D0;Q04735;Q543G3;Q04735-2;Q3TM24;Q04899;Q0VDL6;E3W997;Q3V3A1;Q3V3A1-3;Q8K0D0-2;A2AK82;Q99J95;Q99J95-2;Q99J95-3;E9Q435	O35495;E9PVC7;O35495-2;Q6NVF8;O35495-3	Cyclin-dependent kinase 14	Cdk14	>sp|O35495|CDK14_MOUSE Cyclin-dependent kinase 14 OS=Mus musculus GN=Cdk14 PE=2 SV=2;>tr|E9PVC7|E9PVC7_MOUSE Uncharacterized protein OS=Mus musculus GN=Cdk14 PE=4 SV=1;>sp|O35495-2|CDK14_MOUSE Isoform 2 of Cyclin-dependent kinase 14 OS=Mus musculus GN=Cdk1	26	4	3	3	3	9	52.995	469	1.2698e-07	0.97593	1.1449	0.195222	52.083	2	21465000	7.33173	13953000	7511300
P97377;Q3UGB9;P97377-2;Q3U6X7;Q80YP0;Q80YP0-2	P97377;Q3UGB9;P97377-2;Q3U6X7	Cyclin-dependent kinase 2	Cdk2	>sp|P97377|CDK2_MOUSE Cyclin-dependent kinase 2 OS=Mus musculus GN=Cdk2 PE=1 SV=2;>tr|Q3UGB9|Q3UGB9_MOUSE Putative uncharacterized protein OS=Mus musculus GN=Cdk2 PE=2 SV=1;>sp|P97377-2|CDK2_MOUSE Isoform CDK2-alpha of Cyclin-dependent kinase 2 OS=Mus musc	6	11	10	8	11	40.2	38.978	346	3.6859e-57	0.82973	0.77691	-0.364181	40.718	19	843990000	8.92634	450840000	393140000
O35207;F2Z4B3	O35207;F2Z4B3	Cyclin-dependent kinase 2-associated protein 1	Cdk2ap1	>sp|O35207|CDKA1_MOUSE Cyclin-dependent kinase 2-associated protein 1 OS=Mus musculus GN=Cdk2ap1 PE=3 SV=2;>tr|F2Z4B3|F2Z4B3_MOUSE Cyclin-dependent kinase 2-associated protein 1 OS=Mus musculus GN=Cdk2ap1 PE=4 SV=1	2	1	1	1	1	11.4	12.354	114	8.4169e-21	1.2406	1.2012	0.264476	25.091	2	29233000	7.46587	12802000	16430000
P30285;Q545C3;E9PZX7;E9Q9E4;D3YWB0;D6RHS5	P30285;Q545C3;E9PZX7;E9Q9E4	Cyclin-dependent kinase 4	Cdk4	>sp|P30285|CDK4_MOUSE Cyclin-dependent kinase 4 OS=Mus musculus GN=Cdk4 PE=1 SV=1;>tr|Q545C3|Q545C3_MOUSE MCG126446 OS=Mus musculus GN=Cdk4 PE=2 SV=1;>tr|E9PZX7|E9PZX7_MOUSE Cyclin-dependent kinase 4 (Fragment) OS=Mus musculus GN=Cdk4 PE=4 SV=1;>tr|E9Q9E4|	6	11	11	10	10	46.2	33.75	303	1.6302e-120	1.2909	1.2543	0.326882	17.655	30	2129400000	9.32826	952410000	1177000000
P49615;Q543F6	P49615;Q543F6	Cyclin-dependent kinase 5	Cdk5	>sp|P49615|CDK5_MOUSE Cyclin-dependent kinase 5 OS=Mus musculus GN=Cdk5 PE=1 SV=1;>tr|Q543F6|Q543F6_MOUSE Cyclin-dependent kinase 5, isoform CRA_c OS=Mus musculus GN=Cdk5 PE=2 SV=1	2	6	6	5	5	20.9	33.288	292	6.9965e-17	1.9097	2.0207	1.01486	44.663	8	288170000	8.45965	109240000	178930000
Q0VBK8;Q64261	Q0VBK8;Q64261	Cyclin-dependent kinase 6	Cdk6	>tr|Q0VBK8|Q0VBK8_MOUSE Cyclin-dependent kinase 6 OS=Mus musculus GN=Cdk6 PE=2 SV=1;>sp|Q64261|CDK6_MOUSE Cyclin-dependent kinase 6 OS=Mus musculus GN=Cdk6 PE=1 SV=2	2	4	4	3	3	14.4	37.028	326	9.8012e-14	1.841	1.8726	0.905043	15.041	6	225500000	8.35315	75136000	150370000
P61025;D3YXP1;Q3UNC9	P61025;D3YXP1;Q3UNC9	Cyclin-dependent kinases regulatory subunit 1	Cks1b;Gm6531	>sp|P61025|CKS1_MOUSE Cyclin-dependent kinases regulatory subunit 1 OS=Mus musculus GN=Cks1b PE=2 SV=1;>tr|D3YXP1|D3YXP1_MOUSE Cyclin-dependent kinases regulatory subunit 1 OS=Mus musculus GN=Cks1b PE=4 SV=1;>tr|Q3UNC9|Q3UNC9_MOUSE MCG132387 OS=Mus musculu	3	2	2	2	2	45.6	9.6601	79	1.158e-10	0.90529	0.80946	-0.304968	31.078	6	184780000	8.26665	81548000	103230000
P56390;Q545R9	P56390;Q545R9	Cyclin-dependent kinases regulatory subunit 2	Cks2	>sp|P56390|CKS2_MOUSE Cyclin-dependent kinases regulatory subunit 2 OS=Mus musculus GN=Cks2 PE=2 SV=1;>tr|Q545R9|Q545R9_MOUSE CDC28 protein kinase regulatory subunit 2 OS=Mus musculus GN=Cks2 PE=2 SV=1	2	4	2	2	3	57	9.8742	79	2.6866e-09	0.47588	0.43341	-1.2062	25.689	5	346350000	8.53952	256530000	89816000
Q99KY4;E9QNB4;Q99KY4-2;F6SLK1;Q80TZ3-3;B1AYC5;Q80TZ3;Q80TZ3-2;F7BG02;D6RHK5	Q99KY4;E9QNB4;Q99KY4-2	Cyclin-G-associated kinase	Gak	>sp|Q99KY4|GAK_MOUSE Cyclin-G-associated kinase OS=Mus musculus GN=Gak PE=1 SV=2;>tr|E9QNB4|E9QNB4_MOUSE Cyclin-G-associated kinase OS=Mus musculus GN=Gak PE=4 SV=1;>sp|Q99KY4-2|GAK_MOUSE Isoform 2 of Cyclin-G-associated kinase OS=Mus musculus GN=Gak	10	11	8	7	6	11	143.64	1305	3.1046e-35	1.1694	1.6659	0.736302	49.235	6	151600000	8.1807	75557000	76047000
Q8VCN5	Q8VCN5	Cystathionine gamma-lyase	Cth	>sp|Q8VCN5|CGL_MOUSE Cystathionine gamma-lyase OS=Mus musculus GN=Cth PE=1 SV=1	1	5	5	2	4	20.9	43.567	398	5.1878e-36	0.58847	0.66948	-0.578887	50.553	7	139520000	8.14464	89140000	50383000
Q62426	Q62426	Cystatin-B	Cstb	>sp|Q62426|CYTB_MOUSE Cystatin-B OS=Mus musculus GN=Cstb PE=1 SV=1	1	6	6	6	6	52	11.045	98	1.2893e-140	1.0352	0.98768	-0.0178844	14.796	26	7510800000	9.87569	3837200000	3673500000
A2APX2;P21460;A2APX3	A2APX2;P21460;A2APX3	Cystatin-C	Cst3	>tr|A2APX2|A2APX2_MOUSE Cystatin C OS=Mus musculus GN=Cst3 PE=4 SV=1;>sp|P21460|CYTC_MOUSE Cystatin-C OS=Mus musculus GN=Cst3 PE=2 SV=2;>tr|A2APX3|A2APX3_MOUSE Cystatin C (Fragment) OS=Mus musculus GN=Cst3 PE=4 SV=1	3	2	2	2	2	20	15.531	140	2.5333e-34	0.58057	0.54545	-0.874481	82.907	7	1600800000	9.20434	579350000	1021400000
P97315;Q4FJX4	P97315;Q4FJX4	Cysteine and glycine-rich protein 1	Csrp1	>sp|P97315|CSRP1_MOUSE Cysteine and glycine-rich protein 1 OS=Mus musculus GN=Csrp1 PE=1 SV=3;>tr|Q4FJX4|Q4FJX4_MOUSE Csrp1 protein OS=Mus musculus GN=Csrp1 PE=2 SV=1	2	5	5	3	5	33.2	20.583	193	5.3484e-223	0.3407	0.33542	-1.57596	23.137	15	874330000	8.94168	695240000	179100000
P97314;Q6QMT3	P97314;Q6QMT3	Cysteine and glycine-rich protein 2	Csrp2	>sp|P97314|CSRP2_MOUSE Cysteine and glycine-rich protein 2 OS=Mus musculus GN=Csrp2 PE=1 SV=3;>tr|Q6QMT3|Q6QMT3_MOUSE CSRP2 (Fragment) OS=Mus musculus GN=Csrp2 PE=2 SV=1	2	2	2	2	2	14.5	20.926	193	6.4894e-10	2.3434	2.5257	1.33668	117.96	3	170940000	8.23284	36085000	134860000
Q9D1P4	Q9D1P4	Cysteine and histidine-rich domain-containing protein 1	Chordc1	>sp|Q9D1P4|CHRD1_MOUSE Cysteine and histidine-rich domain-containing protein 1 OS=Mus musculus GN=Chordc1 PE=1 SV=1	1	8	8	8	7	32.6	37.35	331	1.0373e-43	1.0376	1.0256	0.0364682	22.7	26	1131700000	9.05373	561400000	570280000
E9PVR8;Q8BGE6;D3YZP6	E9PVR8;Q8BGE6;D3YZP6	Cysteine protease ATG4B	Atg4b	>tr|E9PVR8|E9PVR8_MOUSE Cysteine protease ATG4B OS=Mus musculus GN=Atg4b PE=4 SV=1;>sp|Q8BGE6|ATG4B_MOUSE Cysteine protease ATG4B OS=Mus musculus GN=Atg4b PE=1 SV=2;>tr|D3YZP6|D3YZP6_MOUSE Cysteine protease ATG4B (Fragment) OS=Mus musculus GN=Atg4b PE=4 SV	3	4	4	2	2	12.9	44.504	394	3.4013e-64	0.9354	0.88644	-0.173905	39.588	6	155180000	8.19084	90073000	65107000
Q9ER72;Q3U716;Q9ER72-2	Q9ER72;Q3U716;Q9ER72-2	Cysteine--tRNA ligase, cytoplasmic	Cars	>sp|Q9ER72|SYCC_MOUSE Cysteine--tRNA ligase, cytoplasmic OS=Mus musculus GN=Cars PE=1 SV=2;>tr|Q3U716|Q3U716_MOUSE Putative uncharacterized protein OS=Mus musculus GN=Cars PE=2 SV=1;>sp|Q9ER72-2|SYCC_MOUSE Isoform 2 of Cysteine--tRNA ligase, cytoplasmic OS	3	32	27	30	28	39.5	94.859	831	0	0.73172	0.75071	-0.413672	30.077	66	5033100000	9.70184	2965900000	2067200000
P63254	P63254	Cysteine-rich protein 1	Crip1	>sp|P63254|CRIP1_MOUSE Cysteine-rich protein 1 OS=Mus musculus GN=Crip1 PE=2 SV=2	1	3	3	3	3	37.7	8.5497	77	2.5895e-28	1.2923	1.2988	0.377179	27.737	17	2847400000	9.45445	992290000	1855100000
Q9CYA0	Q9CYA0	Cysteine-rich with EGF-like domain protein 2	Creld2	>sp|Q9CYA0|CREL2_MOUSE Cysteine-rich with EGF-like domain protein 2 OS=Mus musculus GN=Creld2 PE=2 SV=1	1	5	5	5	5	12.9	38.219	350	4.3345e-13	1.0885	1.0124	0.0177794	14.522	13	395430000	8.59707	194420000	201010000
G3UWG1;P62897;Q56A15;G3UW49;A2ARH7;P00015	G3UWG1;P62897;Q56A15;G3UW49	Cytochrome c, somatic	Gm10108;Cycs;Gm10121	>tr|G3UWG1|G3UWG1_MOUSE MCG115977 OS=Mus musculus GN=Gm10108 PE=3 SV=1;>sp|P62897|CYC_MOUSE Cytochrome c, somatic OS=Mus musculus GN=Cycs PE=1 SV=2;>tr|Q56A15|Q56A15_MOUSE Cytochrome c OS=Mus musculus GN=Cycs PE=2 SV=1;>tr|G3UW49|G3UW49_MOUSE MCG126825 OS=	6	9	9	9	9	62.9	11.695	105	0	1.0843	1.075	0.104337	38.663	36	5714200000	9.75696	2885800000	2828400000
F8WJ79;O08967;Q3TXK1;G5E8Q4;A2A517;E9Q5M8;D3YU95;P63034;Q3TZ02;P63034-2;Q99KH2;Q9QX11;Q8K3E8;Q9QX11-2;P63034-3;D3YU96	F8WJ79;O08967;Q3TXK1;G5E8Q4;A2A517;E9Q5M8;D3YU95;P63034;Q3TZ02;P63034-2;Q99KH2;Q9QX11;Q8K3E8;Q9QX11-2;P63034-3;D3YU96	Cytohesin-3;Cytohesin-2;Cytohesin-1	Cyth3;Cyth1;Cyth2	>tr|F8WJ79|F8WJ79_MOUSE Uncharacterized protein (Fragment) OS=Mus musculus GN=Cyth3 PE=4 SV=1;>sp|O08967|CYH3_MOUSE Cytohesin-3 OS=Mus musculus GN=Cyth3 PE=1 SV=1;>tr|Q3TXK1|Q3TXK1_MOUSE Pleckstrin homology, Sec7 and coiled-coil domains 3, isoform CRA_a OS	16	2	2	1	1	5.5	51.949	453	4.9542e-05	0.8471	1.2412	0.311736	51.948	2	91180000	7.9599	59688000	31492000
Q9Z2L7;Q9Z2L7-2	Q9Z2L7;Q9Z2L7-2	Cytokine receptor-like factor 3	Crlf3	>sp|Q9Z2L7|CRLF3_MOUSE Cytokine receptor-like factor 3 OS=Mus musculus GN=Crlf3 PE=2 SV=1;>sp|Q9Z2L7-2|CRLF3_MOUSE Isoform 2 of Cytokine receptor-like factor 3 OS=Mus musculus GN=Crlf3	2	4	3	4	2	12.7	49.558	442	1.791e-17	1.8449	2.051	1.03633	13.623	3	59194000	7.77228	21147000	38047000
Q8VDC3;P28271	Q8VDC3;P28271	Cytoplasmic aconitate hydratase	Aco1	>tr|Q8VDC3|Q8VDC3_MOUSE Cytoplasmic aconitase OS=Mus musculus GN=Aco1 PE=2 SV=1;>sp|P28271|ACOC_MOUSE Cytoplasmic aconitate hydratase OS=Mus musculus GN=Aco1 PE=1 SV=3	2	16	12	11	10	29.3	99.102	899	6.5661e-143	0.95616	1.0108	0.0154976	27.183	27	738620000	8.86842	386860000	351760000
Q9JHU4;F6ZX84	Q9JHU4	Cytoplasmic dynein 1 heavy chain 1	Dync1h1	>sp|Q9JHU4|DYHC1_MOUSE Cytoplasmic dynein 1 heavy chain 1 OS=Mus musculus GN=Dync1h1 PE=1 SV=2	2	167	149	136	153	45.4	532.04	4644	0	0.68138	0.6977	-0.519321	36.295	375	24956000000	10.3972	14830000000	10126000000
A2BFF9;A2BFF5;Q3TPJ8;A2BFF7;O88487;A2BFF8;E9PWC9	A2BFF9;A2BFF5;Q3TPJ8;A2BFF7;O88487;A2BFF8;E9PWC9	Cytoplasmic dynein 1 intermediate chain 2	Dync1i2	>tr|A2BFF9|A2BFF9_MOUSE Cytoplasmic dynein 1 intermediate chain 2 OS=Mus musculus GN=Dync1i2 PE=4 SV=1;>tr|A2BFF5|A2BFF5_MOUSE Cytoplasmic dynein 1 intermediate chain 2 OS=Mus musculus GN=Dync1i2 PE=4 SV=1;>tr|Q3TPJ8|Q3TPJ8_MOUSE Cytoplasmic dynein 1 inter	7	10	10	6	7	27.4	71.424	638	9.0128e-159	0.56209	0.5825	-0.77967	40.049	19	621880000	8.79371	401490000	220400000
Q3TWG5;Q8R1Q8	Q3TWG5;Q8R1Q8	Cytoplasmic dynein 1 light intermediate chain 1	Dync1li1	>tr|Q3TWG5|Q3TWG5_MOUSE Dynein cytoplasmic 1 light intermediate chain 1 OS=Mus musculus GN=Dync1li1 PE=2 SV=1;>sp|Q8R1Q8|DC1L1_MOUSE Cytoplasmic dynein 1 light intermediate chain 1 OS=Mus musculus GN=Dync1li1 PE=1 SV=1	2	9	6	4	8	20.8	56.614	523	1.7586e-127	0.50934	0.56537	-0.822733	37.747	15	820210000	8.91393	551930000	268280000
Q6PDL0	Q6PDL0	Cytoplasmic dynein 1 light intermediate chain 2	Dync1li2	>sp|Q6PDL0|DC1L2_MOUSE Cytoplasmic dynein 1 light intermediate chain 2 OS=Mus musculus GN=Dync1li2 PE=1 SV=2	1	7	5	5	6	18.9	54.218	492	1.9543e-37	0.63806	0.60665	-0.721064	46.208	14	521020000	8.71685	298640000	222380000
Q7TMB8;Q7TMB8-2;E9Q594;F6QD74;E9PZS0;G3UZI5	Q7TMB8;Q7TMB8-2	Cytoplasmic FMR1-interacting protein 1	Cyfip1	>sp|Q7TMB8|CYFP1_MOUSE Cytoplasmic FMR1-interacting protein 1 OS=Mus musculus GN=Cyfip1 PE=1 SV=1;>sp|Q7TMB8-2|CYFP1_MOUSE Isoform 2 of Cytoplasmic FMR1-interacting protein 1 OS=Mus musculus GN=Cyfip1	6	29	26	25	27	29.4	145.24	1253	0	0.97335	0.97717	-0.0333185	35.544	55	3055800000	9.48512	1648000000	1407800000
Q5SQX6;E9Q245	Q5SQX6;E9Q245	Cytoplasmic FMR1-interacting protein 2	Cyfip2	>sp|Q5SQX6|CYFP2_MOUSE Cytoplasmic FMR1-interacting protein 2 OS=Mus musculus GN=Cyfip2 PE=1 SV=2;>tr|E9Q245|E9Q245_MOUSE Cytoplasmic FMR1-interacting protein 2 OS=Mus musculus GN=Cyfip2 PE=4 SV=1	2	17	15	15	16	16.8	145.66	1253	0	0.64711	0.88219	-0.180839	24.189	3	101800000	8.00775	57821000	43981000
A2AGT5;A2AGT5-3;A2AGT5-2	A2AGT5;A2AGT5-3;A2AGT5-2	Cytoskeleton-associated protein 5	Ckap5	>sp|A2AGT5|CKAP5_MOUSE Cytoskeleton-associated protein 5 OS=Mus musculus GN=Ckap5 PE=2 SV=1;>sp|A2AGT5-3|CKAP5_MOUSE Isoform 3 of Cytoskeleton-associated protein 5 OS=Mus musculus GN=Ckap5;>sp|A2AGT5-2|CKAP5_MOUSE Isoform 2 of Cytoskeleton-associated prote	3	27	21	17	13	16.8	225.63	2032	3.3186e-88	1.116	1.3692	0.453333	106	34	3093000000	9.49038	372160000	2720800000
Q9CPY7;Q9CPY7-2	Q9CPY7;Q9CPY7-2	Cytosol aminopeptidase	Lap3	>sp|Q9CPY7|AMPL_MOUSE Cytosol aminopeptidase OS=Mus musculus GN=Lap3 PE=1 SV=3;>sp|Q9CPY7-2|AMPL_MOUSE Isoform 2 of Cytosol aminopeptidase OS=Mus musculus GN=Lap3	2	21	20	18	19	46.8	56.141	519	0	1.1542	1.1386	0.187261	43.631	64	6023200000	9.77983	3314400000	2708800000
Q3UFY7;Q3UFY7-2	Q3UFY7;Q3UFY7-2	Cytosolic 5-nucleotidase III-like protein	Nt5c3l	>sp|Q3UFY7|5NT3L_MOUSE Cytosolic 5-nucleotidase III-like protein OS=Mus musculus GN=Nt5c3l PE=2 SV=2;>sp|Q3UFY7-2|5NT3L_MOUSE Isoform 2 of Cytosolic 5-nucleotidase III-like protein OS=Mus musculus GN=Nt5c3l	2	6	3	3	6	32.9	33.578	292	4.6898e-28	1.0128	1.225	0.292782	7.6707	4	60002000	7.77817	28033000	31969000
E9PYH2;Q91V12;Q91V12-4;Q91V12-3;Q91V12-2	E9PYH2;Q91V12;Q91V12-4;Q91V12-3;Q91V12-2	Cytosolic acyl coenzyme A thioester hydrolase	Acot7	>tr|E9PYH2|E9PYH2_MOUSE Cytosolic acyl coenzyme A thioester hydrolase OS=Mus musculus GN=Acot7 PE=4 SV=1;>sp|Q91V12|BACH_MOUSE Cytosolic acyl coenzyme A thioester hydrolase OS=Mus musculus GN=Acot7 PE=1 SV=2;>sp|Q91V12-4|BACH_MOUSE Isoform D of Cytosolic a	5	12	11	9	10	38.8	42.826	384	8.3948e-161	0.87738	0.85643	-0.223593	24.615	29	3759900000	9.57518	2131900000	1628000000
Q9R061	Q9R061	Cytosolic Fe-S cluster assembly factor NUBP2	Nubp2	>sp|Q9R061|NUBP2_MOUSE Cytosolic Fe-S cluster assembly factor NUBP2 OS=Mus musculus GN=Nubp2 PE=1 SV=1	1	4	2	3	2	19.6	29.518	275	1.0486e-26	0.8556	1.132	0.178874	18.041	5	126820000	8.10319	70817000	56008000
Q9D1A2;F6XEL6	Q9D1A2;F6XEL6	Cytosolic non-specific dipeptidase	Cndp2	>sp|Q9D1A2|CNDP2_MOUSE Cytosolic non-specific dipeptidase OS=Mus musculus GN=Cndp2 PE=1 SV=1;>tr|F6XEL6|F6XEL6_MOUSE Cytosolic non-specific dipeptidase OS=Mus musculus GN=Cndp2 PE=4 SV=1	2	23	20	20	21	54.7	52.767	475	0	0.47216	0.46072	-1.11804	50.96	57	5834100000	9.76597	3850400000	1983700000
P47713;Q3UMQ1;Q9DBX5	P47713;Q3UMQ1;Q9DBX5	Cytosolic phospholipase A2;Phospholipase A2;Lysophospholipase	Pla2g4a	>sp|P47713|PA24A_MOUSE Cytosolic phospholipase A2 OS=Mus musculus GN=Pla2g4a PE=1 SV=1;>tr|Q3UMQ1|Q3UMQ1_MOUSE Phospholipase A2, group IVA (Cytosolic, calcium-dependent) OS=Mus musculus GN=Pla2g4a PE=2 SV=1;>tr|Q9DBX5|Q9DBX5_MOUSE Phospholipase A2 OS=Mus m	3	8	8	4	4	13	85.221	748	2.1948e-44	0.99557	1.1752	0.232906	37.302	11	311100000	8.4929	161630000	149470000
E9Q9M1;G3X9J6;Q3V1L4	E9Q9M1;G3X9J6;Q3V1L4	Cytosolic purine 5-nucleotidase	Nt5c2	>tr|E9Q9M1|E9Q9M1_MOUSE Cytosolic purine 5-nucleotidase OS=Mus musculus GN=Nt5c2 PE=3 SV=1;>tr|G3X9J6|G3X9J6_MOUSE 5-nucleotidase, cytosolic II, isoform CRA_b OS=Mus musculus GN=Nt5c2 PE=3 SV=1;>sp|Q3V1L4|5NTC_MOUSE Cytosolic purine 5-nucleotidase OS=Mu	3	7	6	6	7	17.1	67.703	586	6.9581e-149	0.81809	0.94236	-0.0856498	44.314	18	1201800000	9.07983	662830000	538990000
Q5SXY1;Q5SXY1-3;Q5SXY1-2	Q5SXY1;Q5SXY1-3;Q5SXY1-2	Cytospin-B	Specc1	>sp|Q5SXY1|CYTSB_MOUSE Cytospin-B OS=Mus musculus GN=Specc1 PE=1 SV=2;>sp|Q5SXY1-3|CYTSB_MOUSE Isoform 4 of Cytospin-B OS=Mus musculus GN=Specc1;>sp|Q5SXY1-2|CYTSB_MOUSE Isoform 2 of Cytospin-B OS=Mus musculus GN=Specc1	3	7	4	6	3	8.5	118.1	1067	2.3134e-10	1.8685	1.8622	0.897008	55.178	5	139420000	8.14433	54807000	84616000
Q61753;F6ZSB7;E9QAP9	Q61753	D-3-phosphoglycerate dehydrogenase	Phgdh	>sp|Q61753|SERA_MOUSE D-3-phosphoglycerate dehydrogenase OS=Mus musculus GN=Phgdh PE=1 SV=3	3	17	16	17	16	34	56.585	533	0	1.2027	1.1978	0.260387	37.7	53	19527000000	10.2906	8946300000	10581000000
Q3UGB5;Q9JII5;Q9JII5-2;D3Z4J1	Q3UGB5;Q9JII5;Q9JII5-2;D3Z4J1	DAZ-associated protein 1	Dazap1	>tr|Q3UGB5|Q3UGB5_MOUSE DAZ associated protein 1, isoform CRA_b OS=Mus musculus GN=Dazap1 PE=2 SV=1;>sp|Q9JII5|DAZP1_MOUSE DAZ-associated protein 1 OS=Mus musculus GN=Dazap1 PE=2 SV=2;>sp|Q9JII5-2|DAZP1_MOUSE Isoform 2 of DAZ-associated protein 1 OS=Mus mu	4	2	2	1	2	7.6	43.157	406	2.7101e-09	0.53699	0.50986	-0.971827	75.976	2	24035000	7.38084	15539000	8495400
Q8VDP4	Q8VDP4	DBIRD complex subunit KIAA1967 homolog		>sp|Q8VDP4|K1967_MOUSE DBIRD complex subunit KIAA1967 homolog OS=Mus musculus PE=1 SV=2	1	4	4	3	3	5.5	103	922	4.8733e-11	0.59609	0.88721	-0.172652	48.641	4	119240000	8.07642	82438000	36798000
Q8K3H0	Q8K3H0	DCC-interacting protein 13-alpha	Appl1	>sp|Q8K3H0|DP13A_MOUSE DCC-interacting protein 13-alpha OS=Mus musculus GN=Appl1 PE=1 SV=1	1	8	6	6	4	13.4	79.327	707	2.9249e-25	0.89321	1.0929	0.128161	45.232	5	244230000	8.3878	123870000	120360000
Q9QZ73;D3Z546;Q3UT23;D3Z2L7;D3Z0B8;D3YUG2	Q9QZ73;D3Z546;Q3UT23;D3Z2L7;D3Z0B8	DCN1-like protein 1	Dcun1d1;Tes3-ps	>sp|Q9QZ73|DCNL1_MOUSE DCN1-like protein 1 OS=Mus musculus GN=Dcun1d1 PE=2 SV=1;>tr|D3Z546|D3Z546_MOUSE Uncharacterized protein OS=Mus musculus GN=Tes3-ps PE=4 SV=1;>tr|Q3UT23|Q3UT23_MOUSE DCN1-like protein 1 OS=Mus musculus GN=Dcun1d1 PE=2 SV=1;>tr|D3Z2L7	6	3	3	3	3	13.5	30.097	259	2.36e-46	0.95421	0.89504	-0.159976	52.142	5	162910000	8.21195	66912000	95993000
Q9CXV9	Q9CXV9	DCN1-like protein 5	Dcun1d5	>sp|Q9CXV9|DCNL5_MOUSE DCN1-like protein 5 OS=Mus musculus GN=Dcun1d5 PE=2 SV=1	1	7	7	6	3	36.3	27.578	237	3.7573e-29	5.3128	8.0761	3.01366	53.241	14	1299700000	9.11384	213560000	1086100000
Q3U706;Q91XC8	Q3U706;Q91XC8	Death-associated protein 1	Dap	>tr|Q3U706|Q3U706_MOUSE Death-associated protein OS=Mus musculus GN=Dap PE=2 SV=1;>sp|Q91XC8|DAP1_MOUSE Death-associated protein 1 OS=Mus musculus GN=Dap PE=1 SV=3	2	2	2	2	2	20.6	11.154	102	4.0762e-10	1.5275	1.4719	0.55768	15.319	4	73124000	7.86406	26795000	46328000
Q80YE7;Q80YE7-2	Q80YE7;Q80YE7-2	Death-associated protein kinase 1	Dapk1	>sp|Q80YE7|DAPK1_MOUSE Death-associated protein kinase 1 OS=Mus musculus GN=Dapk1 PE=1 SV=3;>sp|Q80YE7-2|DAPK1_MOUSE Isoform 2 of Death-associated protein kinase 1 OS=Mus musculus GN=Dapk1	2	2	2	2	1	1.7	161.44	1442	0.00016046	0.96548	1.2161	0.282262	15.56	4	2577600000	9.41122	1197900000	1379600000
Q8BUR4;Q8BUR4-2	Q8BUR4;Q8BUR4-2	Dedicator of cytokinesis protein 1	Dock1	>sp|Q8BUR4|DOCK1_MOUSE Dedicator of cytokinesis protein 1 OS=Mus musculus GN=Dock1 PE=1 SV=3;>sp|Q8BUR4-2|DOCK1_MOUSE Isoform 2 of Dedicator of cytokinesis protein 1 OS=Mus musculus GN=Dock1	2	4	4	1	1	3.7	215.08	1865	1.0309e-18	1.4839	1.3103	0.389897	27.316	3	75075000	7.8755	29093000	45982000
B2RY04	B2RY04	Dedicator of cytokinesis protein 5	Dock5	>sp|B2RY04|DOCK5_MOUSE Dedicator of cytokinesis protein 5 OS=Mus musculus GN=Dock5 PE=1 SV=2	1	5	4	3	2	3	214.43	1868	3.414e-11	1.5442	2.1556	1.10809	62.19	3	76263000	7.88231	40863000	35401000
Q8R1A4;A2A9M5;Q8R1A4-2;E9PX48;F6ZJ55;A2AW79;A2A9M4;Q8C147	Q8R1A4;A2A9M5;Q8R1A4-2;E9PX48	Dedicator of cytokinesis protein 7	Dock7	>sp|Q8R1A4|DOCK7_MOUSE Dedicator of cytokinesis protein 7 OS=Mus musculus GN=Dock7 PE=1 SV=3;>tr|A2A9M5|A2A9M5_MOUSE Dedicator of cytokinesis 7 OS=Mus musculus GN=Dock7 PE=4 SV=1;>sp|Q8R1A4-2|DOCK7_MOUSE Isoform 2 of Dedicator of cytokinesis protein 7 OS=M	8	10	9	5	3	6.9	241.44	2130	5.6781e-44	0.89612	0.87358	-0.194988	60.123	10	415410000	8.61848	232130000	183280000
Q9Z110;Q9Z110-2;D3Z0B4;H3BLE8;H3BKJ8;H3BKK0	Q9Z110;Q9Z110-2	Delta-1-pyrroline-5-carboxylate synthase;Glutamate 5-kinase;Gamma-glutamyl phosphate reductase	Aldh18a1	>sp|Q9Z110|P5CS_MOUSE Delta-1-pyrroline-5-carboxylate synthase OS=Mus musculus GN=Aldh18a1 PE=2 SV=2;>sp|Q9Z110-2|P5CS_MOUSE Isoform Short of Delta-1-pyrroline-5-carboxylate synthase OS=Mus musculus GN=Aldh18a1	6	16	12	13	14	26.4	87.265	795	1.043e-105	0.60882	0.6186	-0.692921	68.989	20	528010000	8.72264	272100000	255910000
P10518	P10518	Delta-aminolevulinic acid dehydratase	Alad	>sp|P10518|HEM2_MOUSE Delta-aminolevulinic acid dehydratase OS=Mus musculus GN=Alad PE=1 SV=1	1	14	12	13	12	57.6	36.023	330	0	1.9748	1.8926	0.92037	33.476	38	4270600000	9.63049	1456800000	2813800000
O35459;F7B227	O35459;F7B227	Delta(3,5)-Delta(2,4)-dienoyl-CoA isomerase, mitochondrial	Ech1	>sp|O35459|ECH1_MOUSE Delta(3,5)-Delta(2,4)-dienoyl-CoA isomerase, mitochondrial OS=Mus musculus GN=Ech1 PE=2 SV=1;>tr|F7B227|F7B227_MOUSE Delta(3,5)-Delta(2,4)-dienoyl-CoA isomerase, mitochondrial (Fragment) OS=Mus musculus GN=Ech1 PE=4 SV=1	2	2	2	1	2	9.2	36.118	327	9.1953e-09	0.57581	0.63734	-0.649865	22.076	4	67587000	7.82986	44504000	23083000
Q9CQJ6;E9Q0G1	Q9CQJ6;E9Q0G1	Density-regulated protein	Denr	>sp|Q9CQJ6|DENR_MOUSE Density-regulated protein OS=Mus musculus GN=Denr PE=2 SV=1;>tr|E9Q0G1|E9Q0G1_MOUSE Density-regulated protein (Fragment) OS=Mus musculus GN=Denr PE=4 SV=1	2	2	2	1	2	13.1	22.166	198	3.5064e-16	1.2987	1.4582	0.544189	20.466	5	257770000	8.41123	111040000	146740000
Q99LN9;D3Z6Y9;Q99LN9-2;D3Z7J7;D3YZM0;F6TY47	Q99LN9;D3Z6Y9;Q99LN9-2;D3Z7J7;D3YZM0	Deoxyhypusine hydroxylase	Dohh	>sp|Q99LN9|DOHH_MOUSE Deoxyhypusine hydroxylase OS=Mus musculus GN=Dohh PE=2 SV=2;>tr|D3Z6Y9|D3Z6Y9_MOUSE Deoxyhypusine hydroxylase OS=Mus musculus GN=Dohh PE=4 SV=1;>sp|Q99LN9-2|DOHH_MOUSE Isoform 2 of Deoxyhypusine hydroxylase OS=Mus musculus GN=Dohh;>tr	6	6	5	5	5	28.5	32.905	302	6.1669e-17	0.56724	0.6326	-0.660635	20.044	11	602670000	8.78008	388410000	214260000
Q80VJ3	Q80VJ3	Deoxyribonucleoside 5-monophosphate N-glycosidase	Rcl	>sp|Q80VJ3|RCL_MOUSE Deoxyribonucleoside 5-monophosphate N-glycosidase OS=Mus musculus GN=Rcl PE=2 SV=2	1	7	7	6	6	49.1	18.977	173	4.3686e-259	0.86684	0.87667	-0.189894	20.869	18	1028900000	9.01237	547320000	481550000
Q4FK36;Q9R0P5	Q4FK36;Q9R0P5	Destrin	Dstn	>tr|Q4FK36|Q4FK36_MOUSE Destrin OS=Mus musculus GN=Dstn PE=2 SV=1;>sp|Q9R0P5|DEST_MOUSE Destrin OS=Mus musculus GN=Dstn PE=1 SV=3	2	9	9	9	9	54.5	18.521	165	1.2116e-225	0.68535	0.678	-0.560643	87.826	42	4974400000	9.69674	2963500000	2010900000
F6ZDG3;Q8CDG3;Q8CDG3-2	F6ZDG3;Q8CDG3;Q8CDG3-2	Deubiquitinating protein VCIP135	Vcpip1	>tr|F6ZDG3|F6ZDG3_MOUSE Uncharacterized protein (Fragment) OS=Mus musculus GN=Vcpip1 PE=4 SV=1;>sp|Q8CDG3|VCIP1_MOUSE Deubiquitinating protein VCIP135 OS=Mus musculus GN=Vcpip1 PE=2 SV=1;>sp|Q8CDG3-2|VCIP1_MOUSE Isoform 2 of Deubiquitinating protein VCIP13	3	4	4	4	4	4.7	137.3	1245	8.9369e-44	1.0622	1.0498	0.0701145	17.395	4	65597000	7.81688	29030000	36567000
P32233;Q5NBZ3;F7BQ65	P32233;Q5NBZ3	Developmentally-regulated GTP-binding protein 1	Drg1	>sp|P32233|DRG1_MOUSE Developmentally-regulated GTP-binding protein 1 OS=Mus musculus GN=Drg1 PE=1 SV=1;>tr|Q5NBZ3|Q5NBZ3_MOUSE Developmentally regulated GTP binding protein 1 OS=Mus musculus GN=Drg1 PE=2 SV=1	3	9	6	7	4	30.8	40.512	367	5.0802e-32	1.4332	1.3637	0.447526	23.181	9	423280000	8.62663	183840000	239440000
Q9QXB9	Q9QXB9	Developmentally-regulated GTP-binding protein 2	Drg2	>sp|Q9QXB9|DRG2_MOUSE Developmentally-regulated GTP-binding protein 2 OS=Mus musculus GN=Drg2 PE=1 SV=1	1	12	10	8	8	33.8	40.718	364	7.6139e-97	0.80701	0.85094	-0.232871	59.226	20	1342700000	9.12798	864710000	478000000
P00375;Q544T5	P00375;Q544T5	Dihydrofolate reductase	Dhfr	>sp|P00375|DYR_MOUSE Dihydrofolate reductase OS=Mus musculus GN=Dhfr PE=1 SV=3;>tr|Q544T5|Q544T5_MOUSE Dihydrofolate reductase OS=Mus musculus GN=Dhfr PE=2 SV=1	2	12	12	9	10	76.5	21.606	187	3.886e-211	1.3361	1.3386	0.420725	32.951	38	3669800000	9.56464	1639700000	2030100000
O08749;Q3TIE8	O08749;Q3TIE8	Dihydrolipoyl dehydrogenase, mitochondrial;Dihydrolipoyl dehydrogenase	Dld	>sp|O08749|DLDH_MOUSE Dihydrolipoyl dehydrogenase, mitochondrial OS=Mus musculus GN=Dld PE=1 SV=2;>tr|Q3TIE8|Q3TIE8_MOUSE Dihydrolipoyl dehydrogenase OS=Mus musculus GN=Dld PE=2 SV=1	2	8	8	7	5	19.8	54.272	509	3.6721e-32	0.98901	1.1658	0.22132	18.014	14	433720000	8.63721	208160000	225560000
Q8BVI4;D3YWR7;D3Z1A1;D3Z099	Q8BVI4;D3YWR7	Dihydropteridine reductase	Qdpr	>sp|Q8BVI4|DHPR_MOUSE Dihydropteridine reductase OS=Mus musculus GN=Qdpr PE=1 SV=2;>tr|D3YWR7|D3YWR7_MOUSE Dihydropteridine reductase OS=Mus musculus GN=Qdpr PE=4 SV=1	4	8	7	6	6	45.2	25.57	241	1.3468e-264	0.93868	1.0054	0.00776959	81.167	14	1140400000	9.05706	569330000	571020000
O08553;E9Q756	O08553	Dihydropyrimidinase-related protein 2	Dpysl2	>sp|O08553|DPYL2_MOUSE Dihydropyrimidinase-related protein 2 OS=Mus musculus GN=Dpysl2 PE=1 SV=2	2	27	25	23	26	62.8	62.277	572	0	0.67894	0.67986	-0.55669	24.265	99	15256000000	10.1834	9330600000	5925100000
E9PWE8;Q62188;Q3TT92;D3YUS0;D3Z567	E9PWE8;Q62188;Q3TT92	Dihydropyrimidinase-related protein 3	Dpysl3	>tr|E9PWE8|E9PWE8_MOUSE Dihydropyrimidinase-related protein 3 OS=Mus musculus GN=Dpysl3 PE=4 SV=1;>sp|Q62188|DPYL3_MOUSE Dihydropyrimidinase-related protein 3 OS=Mus musculus GN=Dpysl3 PE=1 SV=1;>tr|Q3TT92|Q3TT92_MOUSE Dihydropyrimidinase-related protein 3	5	27	26	26	26	54.5	73.884	683	0	0.8083	0.82308	-0.280895	24.011	78	7928600000	9.8992	4360100000	3568500000
Q9ET22	Q9ET22	Dipeptidyl peptidase 2	Dpp7	>sp|Q9ET22|DPP2_MOUSE Dipeptidyl peptidase 2 OS=Mus musculus GN=Dpp7 PE=2 SV=2	1	4	3	4	2	9.7	56.253	506	2.0633e-21	0.83349	1.2303	0.29901	18.689	4	108780000	8.03655	58320000	50460000
Q99KK7;A2AS96;P97401	Q99KK7	Dipeptidyl peptidase 3	Dpp3	>sp|Q99KK7|DPP3_MOUSE Dipeptidyl peptidase 3 OS=Mus musculus GN=Dpp3 PE=2 SV=2	3	27	26	24	25	50.3	82.897	738	0	0.6841	0.80553	-0.31199	30.902	75	4407400000	9.64418	2520500000	1886900000
Q8BVG4;F8WJI9;Q8BVG4-2	Q8BVG4;F8WJI9;Q8BVG4-2	Dipeptidyl peptidase 9	Dpp9	>sp|Q8BVG4|DPP9_MOUSE Dipeptidyl peptidase 9 OS=Mus musculus GN=Dpp9 PE=2 SV=2;>tr|F8WJI9|F8WJI9_MOUSE Dipeptidyl peptidase 9 OS=Mus musculus GN=Dpp9 PE=4 SV=1;>sp|Q8BVG4-2|DPP9_MOUSE Isoform 2 of Dipeptidyl peptidase 9 OS=Mus musculus GN=Dpp9	3	5	3	4	3	9	98	862	2.3921e-14	1.2148	1.148	0.199123	23.593	6	93151000	7.96919	44328000	48823000
Q4FJR0;Q8R2U6;B1B0E7;P0C027;P0C028	Q4FJR0;Q8R2U6	Diphosphoinositol polyphosphate phosphohydrolase 2	Nudt4	>tr|Q4FJR0|Q4FJR0_MOUSE Nudix (Nucleoside diphosphate linked moiety X)-type motif 4, isoform CRA_b OS=Mus musculus GN=Nudt4 PE=2 SV=1;>sp|Q8R2U6|NUDT4_MOUSE Diphosphoinositol polyphosphate phosphohydrolase 2 OS=Mus musculus GN=Nudt4 PE=1 SV=1	5	3	3	2	3	19	20.156	179	3.6029e-35	0.67833	1.0299	0.0425043	40.625	5	243950000	8.3873	145030000	98922000
Q3UYC1;Q99JF5	Q3UYC1;Q99JF5	Diphosphomevalonate decarboxylase	Mvd	>tr|Q3UYC1|Q3UYC1_MOUSE Mevalonate (Diphospho) decarboxylase OS=Mus musculus GN=Mvd PE=2 SV=1;>sp|Q99JF5|MVD1_MOUSE Diphosphomevalonate decarboxylase OS=Mus musculus GN=Mvd PE=1 SV=2	2	10	9	1	6	43.9	44.072	401	7.9019e-104	0.36656	0.35192	-1.50668	60.246	17	663350000	8.82174	524950000	138410000
Q6PAC5;Q9CWQ0;Q8BG20	Q6PAC5;Q9CWQ0;Q8BG20	Diphthine synthase	Dph5	>tr|Q6PAC5|Q6PAC5_MOUSE DPH5 homolog (S. cerevisiae) OS=Mus musculus GN=Dph5 PE=2 SV=1;>sp|Q9CWQ0|DPH5_MOUSE Diphthine synthase OS=Mus musculus GN=Dph5 PE=2 SV=1;>tr|Q8BG20|Q8BG20_MOUSE Diphthine synthase OS=Mus musculus GN=Dph5 PE=2 SV=1	3	3	2	3	1	17.8	31.218	281	5.5324e-13	2.0268	1.9271	0.946431	25.024	2	62398000	7.79517	13479000	48920000
Q3UH60;D3Z5G8;Q3UH60-2;B2RQC7	Q3UH60;D3Z5G8;Q3UH60-2;B2RQC7	Disco-interacting protein 2 homolog B	Dip2b	>sp|Q3UH60|DIP2B_MOUSE Disco-interacting protein 2 homolog B OS=Mus musculus GN=Dip2b PE=1 SV=1;>tr|D3Z5G8|D3Z5G8_MOUSE Disco-interacting protein 2 homolog B OS=Mus musculus GN=Dip2b PE=4 SV=1;>sp|Q3UH60-2|DIP2B_MOUSE Isoform 2 of Disco-interacting protein	4	3	2	2	1	3.6	171.12	1574	2.708e-08	0.26827	0.32721	-1.61171	268.76	2	56229000	7.74996	49145000	7084100
B1AZP2;B1AZP2-2;B7ZNS2;B1AZP2-3;E9PUF2;F6YMR0;I1E4X0;H3BJD4;H3BJW9	B1AZP2;B1AZP2-2;B7ZNS2;B1AZP2-3;E9PUF2;F6YMR0;I1E4X0;H3BJD4	Disks large-associated protein 4	Dlgap4	>sp|B1AZP2|DLGP4_MOUSE Disks large-associated protein 4 OS=Mus musculus GN=Dlgap4 PE=1 SV=1;>sp|B1AZP2-2|DLGP4_MOUSE Isoform 2 of Disks large-associated protein 4 OS=Mus musculus GN=Dlgap4;>tr|B7ZNS2|B7ZNS2_MOUSE Disks large-associated protein 4 OS=Mus mus	9	3	2	2	0	3.4	108.04	992	5.1062e-07	1.6046	2.4578	1.29737	10.581	2	52012000	7.7161	20741000	31271000
Q8K4R9;Q8K4R9-2;Q8K4R9-3;E9PUT4;E9QQ48	Q8K4R9;Q8K4R9-2;Q8K4R9-3;E9PUT4;E9QQ48	Disks large-associated protein 5	Dlgap5	>sp|Q8K4R9|DLGP5_MOUSE Disks large-associated protein 5 OS=Mus musculus GN=Dlgap5 PE=1 SV=2;>sp|Q8K4R9-2|DLGP5_MOUSE Isoform 2 of Disks large-associated protein 5 OS=Mus musculus GN=Dlgap5;>sp|Q8K4R9-3|DLGP5_MOUSE Isoform 3 of Disks large-associated protei	5	2	1	2	2	4.2	90.195	808	1.0219e-08	0.52864	0.59902	-0.739324	4.6604	2	10193000	7.0083	6828500	3364800
P13864;P13864-2	P13864;P13864-2	DNA (cytosine-5)-methyltransferase 1	Dnmt1	>sp|P13864|DNMT1_MOUSE DNA (cytosine-5)-methyltransferase 1 OS=Mus musculus GN=Dnmt1 PE=1 SV=5;>sp|P13864-2|DNMT1_MOUSE Isoform 2 of DNA (cytosine-5)-methyltransferase 1 OS=Mus musculus GN=Dnmt1	2	9	5	8	7	7.8	183.19	1620	1.2685e-36	0.94564	1.0203	0.0289934	35.25	6	113340000	8.05438	65932000	47407000
Q3U1J4;E9Q4W8;F7ADY1	Q3U1J4;E9Q4W8;F7ADY1	DNA damage-binding protein 1	Ddb1	>sp|Q3U1J4|DDB1_MOUSE DNA damage-binding protein 1 OS=Mus musculus GN=Ddb1 PE=1 SV=2;>tr|E9Q4W8|E9Q4W8_MOUSE DNA damage-binding protein 1 OS=Mus musculus GN=Ddb1 PE=4 SV=1;>tr|F7ADY1|F7ADY1_MOUSE DNA damage-binding protein 1 OS=Mus musculus GN=Ddb1 PE=4 SV	3	35	34	32	31	34.6	126.85	1140	3.2174e-255	0.7955	0.82412	-0.279074	60.682	90	10166000000	10.0072	6225500000	3940000000
Q8BHK9	Q8BHK9	DNA excision repair protein ERCC-6-like	Ercc6l	>sp|Q8BHK9|ERC6L_MOUSE DNA excision repair protein ERCC-6-like OS=Mus musculus GN=Ercc6l PE=1 SV=1	1	7	4	6	5	7.5	138.85	1240	2.67e-18	0.70144	0.77819	-0.361806	46.453	5	96950000	7.98655	52435000	44516000
G5E835;Q6NVF4	G5E835;Q6NVF4	DNA helicase B	Helb	>tr|G5E835|G5E835_MOUSE DNA helicase B OS=Mus musculus GN=Helb PE=4 SV=1;>sp|Q6NVF4|HELB_MOUSE DNA helicase B OS=Mus musculus GN=Helb PE=1 SV=1	2	2	2	1	1	2.9	121.47	1074	1.3803e-08	0.5506	0.5413	-0.8855	27.19	4	337960000	8.52887	153460000	184500000
P37913;Q3U4X8;D3YUC0;E9PV36;D3YUW4;F6RQT5	P37913;Q3U4X8;D3YUC0	DNA ligase 1;DNA ligase	Lig1	>sp|P37913|DNLI1_MOUSE DNA ligase 1 OS=Mus musculus GN=Lig1 PE=1 SV=2;>tr|Q3U4X8|Q3U4X8_MOUSE DNA ligase OS=Mus musculus GN=Lig1 PE=2 SV=1;>tr|D3YUC0|D3YUC0_MOUSE DNA ligase (Fragment) OS=Mus musculus GN=Lig1 PE=3 SV=1	6	20	16	13	16	30.2	102.29	916	2.3652e-215	0.98331	0.9543	-0.0674852	51.908	39	1658800000	9.21979	685890000	972880000
P43247;Q3TZI5;G3UXD8	P43247;Q3TZI5	DNA mismatch repair protein Msh2	Msh2	>sp|P43247|MSH2_MOUSE DNA mismatch repair protein Msh2 OS=Mus musculus GN=Msh2 PE=2 SV=1;>tr|Q3TZI5|Q3TZI5_MOUSE MutS homolog 2 (E. coli) OS=Mus musculus GN=Msh2 PE=2 SV=1	3	12	7	6	8	17.9	104.15	935	4.6427e-91	0.87319	1.25	0.321928	41.267	5	85408000	7.9315	49987000	35421000
P54276	P54276	DNA mismatch repair protein Msh6	Msh6	>sp|P54276|MSH6_MOUSE DNA mismatch repair protein Msh6 OS=Mus musculus GN=Msh6 PE=1 SV=3	1	9	7	6	6	8.7	151.08	1358	3.194e-56	0.73101	1.0401	0.0567222	35.782	13	447580000	8.65087	242700000	204880000
P33611;Q8C2T6	P33611;Q8C2T6	DNA polymerase alpha subunit B	Pola2	>sp|P33611|DPOA2_MOUSE DNA polymerase alpha subunit B OS=Mus musculus GN=Pola2 PE=1 SV=2;>tr|Q8C2T6|Q8C2T6_MOUSE DNA polymerase alpha subunit B OS=Mus musculus GN=Pola2 PE=2 SV=1	2	6	5	6	5	14.3	66.213	600	1.1923e-30	0.68018	0.916	-0.12658	33.76	7	184240000	8.26538	106020000	78229000
P52431;D6RFB8	P52431;D6RFB8	DNA polymerase delta catalytic subunit;DNA polymerase	Pold1	>sp|P52431|DPOD1_MOUSE DNA polymerase delta catalytic subunit OS=Mus musculus GN=Pold1 PE=1 SV=2;>tr|D6RFB8|D6RFB8_MOUSE DNA polymerase OS=Mus musculus GN=Pold1 PE=3 SV=1	2	6	5	3	5	8.4	123.79	1105	1.3393e-53	0.55858	0.77508	-0.367583	64.73	5	88747000	7.94815	42376000	46372000
Q9JKP7;D6RDT4	Q9JKP7;D6RDT4	DNA polymerase epsilon subunit 3	Pole3	>sp|Q9JKP7|DPOE3_MOUSE DNA polymerase epsilon subunit 3 OS=Mus musculus GN=Pole3 PE=2 SV=1;>tr|D6RDT4|D6RDT4_MOUSE DNA polymerase epsilon subunit 3 OS=Mus musculus GN=Pole3 PE=4 SV=1	2	2	2	2	2	20	16.629	145	1.0404e-31	1.2627	1.1747	0.232292	24.493	6	139780000	8.14545	79288000	60487000
A2A4H0;P33609;B9EHJ9	A2A4H0;P33609;B9EHJ9	DNA polymerase;DNA polymerase alpha catalytic subunit	Pola1	>tr|A2A4H0|A2A4H0_MOUSE DNA polymerase OS=Mus musculus GN=Pola1 PE=3 SV=1;>sp|P33609|DPOLA_MOUSE DNA polymerase alpha catalytic subunit OS=Mus musculus GN=Pola1 PE=1 SV=2;>tr|B9EHJ9|B9EHJ9_MOUSE DNA polymerase alpha catalytic subunit OS=Mus musculus GN=Pol	3	8	8	7	7	6.3	167.34	1465	3.6589e-55	0.94514	0.93182	-0.101877	26.639	10	304040000	8.48293	156010000	148030000
P33610;Q3TL46	P33610	DNA primase large subunit	Prim2	>sp|P33610|PRI2_MOUSE DNA primase large subunit OS=Mus musculus GN=Prim2 PE=1 SV=1	2	8	6	5	5	17	58.408	505	4.5862e-37	0.86638	0.85758	-0.221657	38.264	8	349210000	8.54309	176600000	172610000
P20664;Q5FW94	P20664;Q5FW94	DNA primase small subunit;DNA primase	Prim1	>sp|P20664|PRI1_MOUSE DNA primase small subunit OS=Mus musculus GN=Prim1 PE=1 SV=1;>tr|Q5FW94|Q5FW94_MOUSE DNA primase OS=Mus musculus GN=Prim1 PE=2 SV=1	2	6	6	4	4	18	49.295	417	7.8189e-20	0.92587	0.99049	-0.0137857	25.205	12	579640000	8.76316	318650000	260990000
P70388;Q5SV02;E9QPC6;P70388-2;A8Y5I3;E9PUJ2;P70388-4;P70388-3	P70388;Q5SV02;E9QPC6;P70388-2;A8Y5I3;E9PUJ2	DNA repair protein RAD50	Rad50	>sp|P70388|RAD50_MOUSE DNA repair protein RAD50 OS=Mus musculus GN=Rad50 PE=1 SV=1;>tr|Q5SV02|Q5SV02_MOUSE DNA repair protein RAD50 OS=Mus musculus GN=Rad50 PE=2 SV=1;>tr|E9QPC6|E9QPC6_MOUSE DNA repair protein RAD50 OS=Mus musculus GN=Rad50 PE=4 SV=1;>sp|P	8	8	7	8	5	6.3	153.49	1312	3.5834e-25	0.75094	0.93857	-0.0914637	24.367	8	132830000	8.1233	76117000	56710000
Q8K3D3-2;E3WH32;Q8K3D3;A2AN40	Q8K3D3-2;E3WH32;Q8K3D3	DNA repair protein SWI5 homolog	Swi5	>sp|Q8K3D3-2|SWI5_MOUSE Isoform 2 of DNA repair protein SWI5 homolog OS=Mus musculus GN=Swi5;>tr|E3WH32|E3WH32_MOUSE RIKEN cDNA 2900010J23, isoform CRA_b (Fragment) OS=Mus musculus GN=Swi5 PE=2 SV=1;>sp|Q8K3D3|SWI5_MOUSE DNA repair protein SWI5 homolog OS=	4	7	7	6	7	64.5	13.828	121	6.2881e-75	1.0296	1.0531	0.0746424	67.883	22	1192500000	9.07646	557670000	634860000
Q9D600;D6RCW5	Q9D600;D6RCW5	DNA replication complex GINS protein PSF2	Gins2	>sp|Q9D600|PSF2_MOUSE DNA replication complex GINS protein PSF2 OS=Mus musculus GN=Gins2 PE=1 SV=1;>tr|D6RCW5|D6RCW5_MOUSE DNA replication complex GINS protein PSF2 OS=Mus musculus GN=Gins2 PE=4 SV=1	2	2	1	2	1	15.7	21.236	185	4.0555e-12	1.5605	1.4573	0.543298	6.0446	3	54055000	7.73284	23522000	30534000
Q99LZ3	Q99LZ3	DNA replication complex GINS protein SLD5	Gins4	>sp|Q99LZ3|SLD5_MOUSE DNA replication complex GINS protein SLD5 OS=Mus musculus GN=Gins4 PE=1 SV=1	1	4	2	2	2	22.9	25.961	223	9.3369e-13	1.0623	1.291	0.368489	17.344	4	45383000	7.65689	22470000	22913000
P97310	P97310	DNA replication licensing factor MCM2	Mcm2	>sp|P97310|MCM2_MOUSE DNA replication licensing factor MCM2 OS=Mus musculus GN=Mcm2 PE=1 SV=3	1	26	22	21	22	33	102.08	904	0	0.76696	0.77422	-0.369185	53.039	51	3546300000	9.54978	2128500000	1417800000
P25206;Q3UI57	P25206;Q3UI57	DNA replication licensing factor MCM3	Mcm3	>sp|P25206|MCM3_MOUSE DNA replication licensing factor MCM3 OS=Mus musculus GN=Mcm3 PE=1 SV=2;>tr|Q3UI57|Q3UI57_MOUSE Putative uncharacterized protein OS=Mus musculus GN=Mcm3 PE=2 SV=1	2	34	32	29	30	52.7	91.545	812	0	0.91566	0.9083	-0.138759	35.661	94	5065100000	9.70459	2777200000	2287900000
P49717;Q542F4;F6Z957;A2AVM9;Q9CWV1;Q9CWV1-2	P49717;Q542F4;F6Z957	DNA replication licensing factor MCM4	Mcm4	>sp|P49717|MCM4_MOUSE DNA replication licensing factor MCM4 OS=Mus musculus GN=Mcm4 PE=2 SV=1;>tr|Q542F4|Q542F4_MOUSE Minichromosome maintenance deficient 4 homolog (S. cerevisiae) OS=Mus musculus GN=Mcm4 PE=2 SV=1;>tr|F6Z957|F6Z957_MOUSE DNA replication l	6	31	28	26	28	46.4	96.735	862	0	0.73894	0.79137	-0.337576	23.34	74	4065000000	9.60906	2367500000	1697500000
Q52KC3;P49718	Q52KC3;P49718	DNA replication licensing factor MCM5	Mcm5	>tr|Q52KC3|Q52KC3_MOUSE DNA replication licensing factor MCM5 OS=Mus musculus GN=Mcm5 PE=2 SV=1;>sp|P49718|MCM5_MOUSE DNA replication licensing factor MCM5 OS=Mus musculus GN=Mcm5 PE=2 SV=1	2	25	21	23	23	47.5	82.406	734	1.4359e-185	0.92961	0.92363	-0.114613	25.812	58	4722900000	9.67421	2562900000	2160000000
P97311;Q542I2;Q3ULG5	P97311;Q542I2;Q3ULG5	DNA replication licensing factor MCM6	Mcm6	>sp|P97311|MCM6_MOUSE DNA replication licensing factor MCM6 OS=Mus musculus GN=Mcm6 PE=1 SV=1;>tr|Q542I2|Q542I2_MOUSE Minichromosome maintenance deficient 6 (MIS5 homolog, S. pombe) (S. cerevisiae), isoform CRA_b OS=Mus musculus GN=Mcm6 PE=2 SV=1;>tr|Q3ULG	3	26	22	21	25	35.9	92.866	821	1.1993e-232	0.7006	0.81617	-0.293058	42.486	52	3398500000	9.53129	2015500000	1383000000
Q3U4T8;Q61881;D3Z6N3;D3Z2K9;D3Z0J6;D3Z335	Q3U4T8;Q61881	DNA replication licensing factor MCM7	Mcm7	>tr|Q3U4T8|Q3U4T8_MOUSE MCG10694, isoform CRA_a OS=Mus musculus GN=Mcm7 PE=2 SV=1;>sp|Q61881|MCM7_MOUSE DNA replication licensing factor MCM7 OS=Mus musculus GN=Mcm7 PE=2 SV=1	6	27	24	22	24	50.1	81.21	719	0	0.79889	0.86535	-0.208644	24.529	70	4894800000	9.68973	2858400000	2036500000
P28352;Q544Z7;F6QA74;D3Z124	P28352;Q544Z7;F6QA74;D3Z124	DNA-(apurinic or apyrimidinic site) lyase;DNA-(apurinic or apyrimidinic site) lyase, mitochondrial	Apex1	>sp|P28352|APEX1_MOUSE DNA-(apurinic or apyrimidinic site) lyase OS=Mus musculus GN=Apex1 PE=1 SV=2;>tr|Q544Z7|Q544Z7_MOUSE Apurinic/apyrimidinic endonuclease 1 OS=Mus musculus GN=Apex1 PE=2 SV=1;>tr|F6QA74|F6QA74_MOUSE DNA-(apurinic or apyrimidinic site)	4	4	4	4	4	18.9	35.49	317	4.1339e-223	1.0756	1.0288	0.0409625	18.324	16	755450000	8.87821	383550000	371900000
Q9JKB3;Q9JKB3-2;F6TIF5	Q9JKB3;Q9JKB3-2;F6TIF5	DNA-binding protein A	Csda	>sp|Q9JKB3|DBPA_MOUSE DNA-binding protein A OS=Mus musculus GN=Csda PE=1 SV=2;>sp|Q9JKB3-2|DBPA_MOUSE Isoform 2 of DNA-binding protein A OS=Mus musculus GN=Csda;>tr|F6TIF5|F6TIF5_MOUSE DNA-binding protein A OS=Mus musculus GN=Csda PE=4 SV=1	3	4	4	3	3	13.3	38.813	361	4.1449e-58	0.63657	0.70093	-0.512658	34.322	8	320030000	8.50519	188700000	131330000
P08775	P08775	DNA-directed RNA polymerase II subunit RPB1	Polr2a	>sp|P08775|RPB1_MOUSE DNA-directed RNA polymerase II subunit RPB1 OS=Mus musculus GN=Polr2a PE=1 SV=3	1	7	6	4	5	6.1	217.17	1970	1.7979e-60	0.70997	1.0257	0.0366088	31.537	9	159740000	8.20341	90917000	68824000
Q8CFI7	Q8CFI7	DNA-directed RNA polymerase II subunit RPB2	Polr2b	>sp|Q8CFI7|RPB2_MOUSE DNA-directed RNA polymerase II subunit RPB2 OS=Mus musculus GN=Polr2b PE=2 SV=2	1	2	2	1	1	2.7	133.91	1174	8.3869e-05	0.84583	1.0259	0.0368901	21.135	3	32060000	7.50596	18498000	13562000
E9Q898;Q99M46;P97760	E9Q898;Q99M46;P97760	DNA-directed RNA polymerase II subunit RPB3	Polr2c	>tr|E9Q898|E9Q898_MOUSE DNA-directed RNA polymerase II subunit RPB3 OS=Mus musculus GN=Polr2c PE=4 SV=1;>tr|Q99M46|Q99M46_MOUSE DNA-directed RNA polymerase II subunit RPB3 OS=Mus musculus GN=Polr2c PE=2 SV=1;>sp|P97760|RPB3_MOUSE DNA-directed RNA polymeras	3	3	3	2	2	12.7	37.487	330	4.8395e-12	0.866	1.0326	0.0462815	15.43	4	104290000	8.01824	53850000	50444000
Q9D7M8	Q9D7M8	DNA-directed RNA polymerase II subunit RPB4	Polr2d	>sp|Q9D7M8|RPB4_MOUSE DNA-directed RNA polymerase II subunit RPB4 OS=Mus musculus GN=Polr2d PE=2 SV=2	1	2	2	2	2	28.2	16.311	142	1.0801e-20	0.74078	0.70114	-0.512226	41.108	5	141490000	8.15073	87686000	53803000
F6ZXK9;P52432;D3Z3D6;D3Z7Q8;G3UXX5;G3UX92	F6ZXK9;P52432;D3Z3D6;D3Z7Q8;G3UXX5	DNA-directed RNA polymerases I and III subunit RPAC1	Polr1c	>tr|F6ZXK9|F6ZXK9_MOUSE DNA-directed RNA polymerases I and III subunit RPAC1 OS=Mus musculus GN=Polr1c PE=4 SV=1;>sp|P52432|RPAC1_MOUSE DNA-directed RNA polymerases I and III subunit RPAC1 OS=Mus musculus GN=Polr1c PE=1 SV=3;>tr|D3Z3D6|D3Z3D6_MOUSE DNA-dir	6	3	2	3	1	12	39.561	350	6.1488e-07	2.7783	2.6467	1.40419	16.898	4	66326000	7.82168	20470000	45856000
Q3V214;Q80UW8	Q3V214;Q80UW8	DNA-directed RNA polymerases I, II, and III subunit RPABC1	Polr2e	>tr|Q3V214|Q3V214_MOUSE MCG13422, isoform CRA_a OS=Mus musculus GN=Polr2e PE=2 SV=1;>sp|Q80UW8|RPAB1_MOUSE DNA-directed RNA polymerases I, II, and III subunit RPABC1 OS=Mus musculus GN=Polr2e PE=2 SV=1	2	4	3	4	2	32.9	24.57	210	2.082e-69	0.99432	0.90459	-0.144664	36.245	5	111470000	8.04716	71113000	40358000
P63037;Q5NTY0;B1AXY1;B1AXY0;B1AXX9	P63037;Q5NTY0;B1AXY1;B1AXY0;B1AXX9	DnaJ homolog subfamily A member 1	Dnaja1	>sp|P63037|DNJA1_MOUSE DnaJ homolog subfamily A member 1 OS=Mus musculus GN=Dnaja1 PE=1 SV=1;>tr|Q5NTY0|Q5NTY0_MOUSE DnaJ (Hsp40) homolog, subfamily A, member 1 OS=Mus musculus GN=Dnaja1 PE=2 SV=1;>tr|B1AXY1|B1AXY1_MOUSE DnaJ (Hsp40) homolog, subfamily A,	5	12	11	10	10	38.8	44.868	397	1.3136e-95	0.9539	0.96739	-0.0478305	25.783	33	1629700000	9.21211	851790000	777860000
Q9QYJ0	Q9QYJ0	DnaJ homolog subfamily A member 2	Dnaja2	>sp|Q9QYJ0|DNJA2_MOUSE DnaJ homolog subfamily A member 2 OS=Mus musculus GN=Dnaja2 PE=1 SV=1	1	13	12	11	12	46.4	45.745	412	4.2681e-213	0.85359	0.8236	-0.279984	38.403	27	1247400000	9.09601	711970000	535480000
Q3TU79;Q9QYJ3;Q3TYL7	Q3TU79;Q9QYJ3;Q3TYL7	DnaJ homolog subfamily B member 1	Dnajb1	>tr|Q3TU79|Q3TU79_MOUSE DnaJ (Hsp40) homolog, subfamily B, member 1 OS=Mus musculus GN=Dnajb1 PE=2 SV=1;>sp|Q9QYJ3|DNJB1_MOUSE DnaJ homolog subfamily B member 1 OS=Mus musculus GN=Dnajb1 PE=2 SV=3;>tr|Q3TYL7|Q3TYL7_MOUSE DnaJ homolog subfamily B member 1 O	3	6	6	6	6	20	38.167	340	8.6938e-68	0.89277	1.0051	0.00733905	26.263	13	309350000	8.49045	178280000	131070000
Q99KV1	Q99KV1	DnaJ homolog subfamily B member 11	Dnajb11	>sp|Q99KV1|DJB11_MOUSE DnaJ homolog subfamily B member 11 OS=Mus musculus GN=Dnajb11 PE=1 SV=1	1	3	3	3	3	11.5	40.555	358	4.0618e-24	0.55727	0.81889	-0.288258	16.524	8	258100000	8.41179	155830000	102270000
Q9D832	Q9D832	DnaJ homolog subfamily B member 4	Dnajb4	>sp|Q9D832|DNJB4_MOUSE DnaJ homolog subfamily B member 4 OS=Mus musculus GN=Dnajb4 PE=2 SV=1	1	7	5	3	4	25.2	37.781	337	4.7034e-43	0.96697	1.0137	0.0196308	97.711	8	514050000	8.71101	159520000	354530000
O54946;G3X8S5;O54946-2	O54946;G3X8S5;O54946-2	DnaJ homolog subfamily B member 6	Dnajb6	>sp|O54946|DNJB6_MOUSE DnaJ homolog subfamily B member 6 OS=Mus musculus GN=Dnajb6 PE=1 SV=4;>tr|G3X8S5|G3X8S5_MOUSE DnaJ homolog subfamily B member 6 OS=Mus musculus GN=Dnajb6 PE=4 SV=1;>sp|O54946-2|DNJB6_MOUSE Isoform B of DnaJ homolog subfamily B member	3	2	2	1	2	6	39.807	365	1.3249e-07	0.79138	0.9175	-0.12422	21.378	2	33409000	7.52386	17707000	15702000
Q9DC23	Q9DC23	DnaJ homolog subfamily C member 10	Dnajc10	>sp|Q9DC23|DJC10_MOUSE DnaJ homolog subfamily C member 10 OS=Mus musculus GN=Dnajc10 PE=1 SV=2	1	6	5	2	3	7.8	90.582	793	2.1867e-10	0.63377	0.68933	-0.536733	21.586	5	3222300000	9.50817	1910300000	1312000000
P54103;E9Q9H3;E9Q9H2;Q3TRX6	P54103;E9Q9H3;E9Q9H2;Q3TRX6	DnaJ homolog subfamily C member 2	Dnajc2	>sp|P54103|DNJC2_MOUSE DnaJ homolog subfamily C member 2 OS=Mus musculus GN=Dnajc2 PE=1 SV=2;>tr|E9Q9H3|E9Q9H3_MOUSE DnaJ homolog subfamily C member 2 OS=Mus musculus GN=Dnajc2 PE=4 SV=1;>tr|E9Q9H2|E9Q9H2_MOUSE DnaJ homolog subfamily C member 2 OS=Mus musc	4	7	7	6	5	13	71.721	621	6.4603e-73	1.8467	1.7636	0.818523	110.1	9	455400000	8.65839	58749000	396650000
Q3UFV9;Q91YW3	Q3UFV9;Q91YW3	DnaJ homolog subfamily C member 3	Dnajc3	>tr|Q3UFV9|Q3UFV9_MOUSE DnaJ (Hsp40) homolog, subfamily C, member 3 OS=Mus musculus GN=Dnajc3 PE=2 SV=1;>sp|Q91YW3|DNJC3_MOUSE DnaJ homolog subfamily C member 3 OS=Mus musculus GN=Dnajc3 PE=1 SV=1	2	2	2	0	0	6.9	57.463	504	6.2627e-05	0.85137	1.261	0.334568	5.4498	2	59873000	7.77723	32122000	27751000
A2A5E2;Q9QYI3;F7BTP8;A2A5E1	A2A5E2;Q9QYI3;F7BTP8	DnaJ homolog subfamily C member 7	Dnajc7	>tr|A2A5E2|A2A5E2_MOUSE DnaJ (Hsp40) homolog, subfamily C, member 7 OS=Mus musculus GN=Dnajc7 PE=4 SV=1;>sp|Q9QYI3|DNJC7_MOUSE DnaJ homolog subfamily C member 7 OS=Mus musculus GN=Dnajc7 PE=1 SV=2;>tr|F7BTP8|F7BTP8_MOUSE DnaJ homolog subfamily C member 7 (	4	14	12	13	11	27.1	56.475	494	8.014e-106	1.685	1.6396	0.713344	23.524	22	603260000	8.7805	239630000	363630000
A2ALF2;Q6NZB0;F6TQL3;A2ALF0;A2ALF3;F7CXJ2;F6QIL6;D3Z4I5	A2ALF2;Q6NZB0;F6TQL3;A2ALF0;A2ALF3	DnaJ homolog subfamily C member 8	Dnajc8	>tr|A2ALF2|A2ALF2_MOUSE DnaJ (Hsp40) homolog, subfamily C, member 8 OS=Mus musculus GN=Dnajc8 PE=2 SV=1;>sp|Q6NZB0|DNJC8_MOUSE DnaJ homolog subfamily C member 8 OS=Mus musculus GN=Dnajc8 PE=2 SV=2;>tr|F6TQL3|F6TQL3_MOUSE DnaJ homolog subfamily C member 8 (	8	9	9	8	7	42.7	29.812	253	1.3114e-35	0.9322	0.93941	-0.0901731	26.968	19	667410000	8.82439	364720000	302680000
A6X962;O35075	A6X962;O35075	Down syndrome critical region protein 3 homolog	Dscr3	>tr|A6X962|A6X962_MOUSE Down syndrome critical region gene 3 OS=Mus musculus GN=Dscr3 PE=4 SV=1;>sp|O35075|DSCR3_MOUSE Down syndrome critical region protein 3 homolog OS=Mus musculus GN=Dscr3 PE=2 SV=1	2	2	2	2	2	10.4	32.97	297	8.8088e-10	0.8666	0.87608	-0.190865	11.144	5	68220000	7.83391	38853000	29368000
D3YY09;Q4FJW2;Q9D6N5;G3UXH5;F6T9K1;D3YYC2	D3YY09;Q4FJW2;Q9D6N5;G3UXH5;F6T9K1;D3YYC2	Dr1-associated corepressor	Drap1	>tr|D3YY09|D3YY09_MOUSE Dr1-associated corepressor OS=Mus musculus GN=Drap1 PE=4 SV=1;>tr|Q4FJW2|Q4FJW2_MOUSE Dr1 associated protein 1 (Negative cofactor 2 alpha), isoform CRA_d OS=Mus musculus GN=Drap1 PE=2 SV=1;>sp|Q9D6N5|NC2A_MOUSE Dr1-associated corepr	6	3	3	3	3	14.2	23.161	212	3.5384e-13	1.031	1.2566	0.329525	30.945	6	249180000	8.39651	128090000	121090000
Q9QXS6;Q3TRK3;Q9QXS6-3;Q9QXS6-2;F7CPL2	Q9QXS6;Q3TRK3;Q9QXS6-3;Q9QXS6-2;F7CPL2	Drebrin	Dbn1	>sp|Q9QXS6|DREB_MOUSE Drebrin OS=Mus musculus GN=Dbn1 PE=1 SV=4;>tr|Q3TRK3|Q3TRK3_MOUSE Drebrin 1 OS=Mus musculus GN=Dbn1 PE=2 SV=1;>sp|Q9QXS6-3|DREB_MOUSE Isoform E2 of Drebrin OS=Mus musculus GN=Dbn1;>sp|Q9QXS6-2|DREB_MOUSE Isoform A2 of Drebrin OS=Mus m	5	6	5	3	0	13.6	77.286	706	2.1757e-22	1.5349	2.2197	1.15036	101.47	5	179880000	8.25498	45850000	134030000
Q62418;Q62418-2;Q62418-3	Q62418;Q62418-2;Q62418-3	Drebrin-like protein	Dbnl	>sp|Q62418|DBNL_MOUSE Drebrin-like protein OS=Mus musculus GN=Dbnl PE=1 SV=2;>sp|Q62418-2|DBNL_MOUSE Isoform 2 of Drebrin-like protein OS=Mus musculus GN=Dbnl;>sp|Q62418-3|DBNL_MOUSE Isoform 3 of Drebrin-like protein OS=Mus musculus GN=Dbnl	3	16	15	16	16	46.1	48.699	436	0	1.0509	1.2574	0.330444	30.087	44	1934300000	9.28652	958590000	975760000
P31938;Q3TMJ8	P31938;Q3TMJ8	Dual specificity mitogen-activated protein kinase kinase 1	Map2k1	>sp|P31938|MP2K1_MOUSE Dual specificity mitogen-activated protein kinase kinase 1 OS=Mus musculus GN=Map2k1 PE=1 SV=2;>tr|Q3TMJ8|Q3TMJ8_MOUSE Mitogen activated protein kinase kinase 1 OS=Mus musculus GN=Map2k1 PE=2 SV=1	2	12	12	10	10	33.1	43.474	393	3.3934e-30	1.2653	1.235	0.304511	32.288	30	1627900000	9.21163	778320000	849590000
Q63932;Q91YS7;Q3UPM3;D3Z446	Q63932;Q91YS7;Q3UPM3	Dual specificity mitogen-activated protein kinase kinase 2	Map2k2	>sp|Q63932|MP2K2_MOUSE Dual specificity mitogen-activated protein kinase kinase 2 OS=Mus musculus GN=Map2k2 PE=1 SV=2;>tr|Q91YS7|Q91YS7_MOUSE Dual-specificity mitogen-activated protein kinase kinase 2 OS=Mus musculus GN=Map2k2 PE=2 SV=1;>tr|Q3UPM3|Q3UPM3_M	4	9	9	4	7	29.7	44.402	401	1.7946e-33	0.48393	0.49818	-1.00526	26.692	7	345070000	8.53791	239210000	105850000
O09110;Q5SWN9;O09110-2;P70236;Q543Z5;A2AGS2	O09110;Q5SWN9;O09110-2	Dual specificity mitogen-activated protein kinase kinase 3	Map2k3	>sp|O09110|MP2K3_MOUSE Dual specificity mitogen-activated protein kinase kinase 3 OS=Mus musculus GN=Map2k3 PE=1 SV=2;>tr|Q5SWN9|Q5SWN9_MOUSE Mitogen activated protein kinase kinase 3 OS=Mus musculus GN=Map2k3 PE=2 SV=1;>sp|O09110-2|MP2K3_MOUSE Isoform 1 o	6	8	7	7	8	28.5	39.296	347	4.7103e-72	0.80764	0.82115	-0.284282	17.65	11	291280000	8.46431	164960000	126320000
P47809;Q543X6	P47809;Q543X6	Dual specificity mitogen-activated protein kinase kinase 4	Map2k4	>sp|P47809|MP2K4_MOUSE Dual specificity mitogen-activated protein kinase kinase 4 OS=Mus musculus GN=Map2k4 PE=1 SV=2;>tr|Q543X6|Q543X6_MOUSE Mitogen activated protein kinase kinase 4, variant 1 OS=Mus musculus GN=Map2k4 PE=2 SV=1	2	3	2	3	3	11.6	44.113	397	8.5031e-23	2.1503	2.5271	1.33748	63.804	4	96816000	7.98595	43255000	53560000
Q7TNL7	Q7TNL7	Dual specificity protein phosphatase	Dusp9	>tr|Q7TNL7|Q7TNL7_MOUSE Dual specificity protein phosphatase OS=Mus musculus GN=Dusp9 PE=2 SV=1	1	4	2	3	4	12.2	48.657	452	5.4922e-14	2.1281	2.9717	1.57129	17.962	5	76958000	7.88625	21724000	55234000
B1AQF4;B1AQF3;Q9D7X3;H3BKL8;Q3V2Y9;H3BKD1	B1AQF4;B1AQF3;Q9D7X3;H3BKL8;Q3V2Y9;H3BKD1	Dual specificity protein phosphatase 3	Dusp3	>tr|B1AQF4|B1AQF4_MOUSE Dual specificity phosphatase 3 (Vaccinia virus phosphatase VH1-related) OS=Mus musculus GN=Dusp3 PE=4 SV=1;>tr|B1AQF3|B1AQF3_MOUSE Dual specificity phosphatase 3 (Vaccinia virus phosphatase VH1-related) OS=Mus musculus GN=Dusp3 PE=4	6	6	6	5	4	36.2	23.223	210	3.7707e-86	1.7731	1.7068	0.771294	29.613	17	892390000	8.95055	350450000	541950000
O08788;E9Q3M3;O08788-2;E9Q586;D3YX34;D3YYG9;D3Z2M9	O08788;E9Q3M3;O08788-2;E9Q586;D3YX34	Dynactin subunit 1	Dctn1	>sp|O08788|DCTN1_MOUSE Dynactin subunit 1 OS=Mus musculus GN=Dctn1 PE=1 SV=3;>tr|E9Q3M3|E9Q3M3_MOUSE Dynactin subunit 1 OS=Mus musculus GN=Dctn1 PE=4 SV=1;>sp|O08788-2|DCTN1_MOUSE Isoform 2 of Dynactin subunit 1 OS=Mus musculus GN=Dctn1;>tr|E9Q586|E9Q586_M	7	23	19	11	16	25.7	141.67	1281	1.562e-170	0.45854	0.48708	-1.03777	46.711	33	806200000	8.90644	528880000	277320000
Q3TPZ5;Q99KJ8	Q3TPZ5;Q99KJ8	Dynactin subunit 2	Dctn2	>tr|Q3TPZ5|Q3TPZ5_MOUSE Dynactin 2 OS=Mus musculus GN=Dctn2 PE=2 SV=1;>sp|Q99KJ8|DCTN2_MOUSE Dynactin subunit 2 OS=Mus musculus GN=Dctn2 PE=1 SV=3	2	19	16	13	17	57	44.116	402	0	0.61888	0.70331	-0.507767	45.181	47	3574900000	9.55326	2212400000	1362600000
Q9Z0Y1;E9Q919	Q9Z0Y1;E9Q919	Dynactin subunit 3	Dctn3	>sp|Q9Z0Y1|DCTN3_MOUSE Dynactin subunit 3 OS=Mus musculus GN=Dctn3 PE=2 SV=2;>tr|E9Q919|E9Q919_MOUSE Dynactin subunit 3 OS=Mus musculus GN=Dctn3 PE=4 SV=1	2	4	4	1	2	17.7	20.978	186	2.1497e-07	0.62125	0.65243	-0.616105	34.154	5	218370000	8.33919	138870000	79497000
Q3TQY2;Q8CBY8-2;Q8CBY8	Q3TQY2;Q8CBY8-2;Q8CBY8	Dynactin subunit 4	Dctn4	>tr|Q3TQY2|Q3TQY2_MOUSE Putative uncharacterized protein OS=Mus musculus GN=Dctn4 PE=2 SV=1;>sp|Q8CBY8-2|DCTN4_MOUSE Isoform 2 of Dynactin subunit 4 OS=Mus musculus GN=Dctn4;>sp|Q8CBY8|DCTN4_MOUSE Dynactin subunit 4 OS=Mus musculus GN=Dctn4 PE=2 SV=1	3	6	4	2	4	17.8	52.241	460	1.8982e-25	0.60712	0.66868	-0.580612	22.584	10	181660000	8.25926	114790000	66872000
Q9QZB9	Q9QZB9	Dynactin subunit 5	Dctn5	>sp|Q9QZB9|DCTN5_MOUSE Dynactin subunit 5 OS=Mus musculus GN=Dctn5 PE=1 SV=1	1	2	2	0	2	9.9	20.14	182	7.0268e-07	0.71044	0.73803	-0.438249	15.667	4	61817000	7.79111	33227000	28591000
P39053;P39053-4;P39053-6;E9QMG2;P39053-2;P39053-5;P39053-3;D6RH60	P39053;P39053-4;P39053-6;E9QMG2;P39053-2;P39053-5;P39053-3	Dynamin-1	Dnm1	>sp|P39053|DYN1_MOUSE Dynamin-1 OS=Mus musculus GN=Dnm1 PE=1 SV=2;>sp|P39053-4|DYN1_MOUSE Isoform 4 of Dynamin-1 OS=Mus musculus GN=Dnm1;>sp|P39053-6|DYN1_MOUSE Isoform 6 of Dynamin-1 OS=Mus musculus GN=Dnm1;>tr|E9QMG2|E9QMG2_MOUSE Dynamin-1 OS=Mus musculu	8	12	8	10	9	16.8	97.802	867	3.9047e-30	1.1564	1.661	0.732052	28.613	4	64537000	7.80981	29948000	34588000
Q8K1M6-3;E9PUD2;Q8K1M6;Q8K1M6-2;Q8K1M6-4;Q8K1M6-5	Q8K1M6-3;E9PUD2;Q8K1M6;Q8K1M6-2;Q8K1M6-4	Dynamin-1-like protein	Dnm1l	>sp|Q8K1M6-3|DNM1L_MOUSE Isoform 3 of Dynamin-1-like protein OS=Mus musculus GN=Dnm1l;>tr|E9PUD2|E9PUD2_MOUSE Dynamin-1-like protein OS=Mus musculus GN=Dnm1l PE=3 SV=1;>sp|Q8K1M6|DNM1L_MOUSE Dynamin-1-like protein OS=Mus musculus GN=Dnm1l PE=1 SV=2;>sp|Q8K	6	33	32	24	31	63.7	78.01	699	0	0.6737	0.71146	-0.491145	26.357	82	4967300000	9.69612	3027200000	1940100000
P39054-2;P39054;Q3T9X3;G3UZZ3;F8WIV5;Q91Z39;F6W8Z8;G3UY64	P39054-2;P39054;Q3T9X3;G3UZZ3;F8WIV5	Dynamin-2	Dnm2	>sp|P39054-2|DYN2_MOUSE Isoform 2 of Dynamin-2 OS=Mus musculus GN=Dnm2;>sp|P39054|DYN2_MOUSE Dynamin-2 OS=Mus musculus GN=Dnm2 PE=1 SV=2;>tr|Q3T9X3|Q3T9X3_MOUSE Dynamin-2 OS=Mus musculus GN=Dnm2 PE=2 SV=1;>tr|G3UZZ3|G3UZZ3_MOUSE Dynamin-2 (Fragment) OS=Mus	8	23	21	23	21	28.9	97.732	866	2.0861e-215	0.94711	0.94784	-0.0772845	31.031	54	3381100000	9.52906	1721900000	1659100000
P63168;Q80ZS7;G5E8Z1	P63168;Q80ZS7	Dynein light chain 1, cytoplasmic	Dynll1;BC048507	>sp|P63168|DYL1_MOUSE Dynein light chain 1, cytoplasmic OS=Mus musculus GN=Dynll1 PE=1 SV=1;>tr|Q80ZS7|Q80ZS7_MOUSE MCG49550 OS=Mus musculus GN=BC048507 PE=2 SV=1	3	3	2	3	2	21.3	10.366	89	3.2416e-10	0.72361	0.89792	-0.155341	39.896	9	7279300000	9.86209	4023800000	3255500000
B2KGQ2;Q9D0M5;D6RIN4	B2KGQ2;Q9D0M5;D6RIN4	Dynein light chain 2, cytoplasmic	Dynll2	>tr|B2KGQ2|B2KGQ2_MOUSE Dynein light chain 2 OS=Mus musculus GN=Dynll2 PE=4 SV=1;>sp|Q9D0M5|DYL2_MOUSE Dynein light chain 2, cytoplasmic OS=Mus musculus GN=Dynll2 PE=1 SV=1;>tr|D6RIN4|D6RIN4_MOUSE Dynein light chain 2, cytoplasmic OS=Mus musculus GN=Dynll2	3	3	3	3	3	21.3	10.35	89	3.0939e-10	1.1079	1.1253	0.17031	35.894	15	3219700000	9.50782	1662600000	1557200000
A2AVR9;P62627	A2AVR9;P62627	Dynein light chain roadblock-type 1	Dynlrb1	>tr|A2AVR9|A2AVR9_MOUSE Dynein light chain roadblock-type 1 OS=Mus musculus GN=Dynlrb1 PE=4 SV=1;>sp|P62627|DLRB1_MOUSE Dynein light chain roadblock-type 1 OS=Mus musculus GN=Dynlrb1 PE=1 SV=3	2	4	4	4	4	56.7	11.928	104	1.4702e-135	0.74183	0.76854	-0.379808	20.178	14	782140000	8.89328	467630000	314510000
P51807	P51807	Dynein light chain Tctex-type 1	Dynlt1	>sp|P51807|DYLT1_MOUSE Dynein light chain Tctex-type 1 OS=Mus musculus GN=Dynlt1 PE=1 SV=1	1	2	2	2	2	30.1	12.483	113	9.9844e-57	1.0076	1.0629	0.0880059	51.818	8	468470000	8.67068	239150000	229320000
E9PXE5;H7BX73;E9Q9X1;Q91ZU6-4;Q91ZU6;Q91ZU6-3;E9QL23;Q91ZU6-2;E3W999;Q91ZU6-5;F7A887;Q91ZU6-6;E9Q9X2;Q91ZU6-8	E9PXE5;H7BX73;E9Q9X1;Q91ZU6-4;Q91ZU6;Q91ZU6-3;E9QL23;Q91ZU6-2	Dystonin	Dst	>tr|E9PXE5|E9PXE5_MOUSE Uncharacterized protein OS=Mus musculus GN=Dst PE=4 SV=1;>tr|H7BX73|H7BX73_MOUSE Dystonin OS=Mus musculus GN=Dst PE=4 SV=1;>tr|E9Q9X1|E9Q9X1_MOUSE Uncharacterized protein OS=Mus musculus GN=Dst PE=4 SV=1;>sp|Q91ZU6-4|DYST_MOUSE Isof	14	48	34	32	17	8.5	834.21	7393	4.5004e-259	1.6051	2.0839	1.05929	68.329	43	1750100000	9.24306	920930000	829120000
Q9ERU9	Q9ERU9	E3 SUMO-protein ligase RanBP2;Putative peptidyl-prolyl cis-trans isomerase	Ranbp2	>sp|Q9ERU9|RBP2_MOUSE E3 SUMO-protein ligase RanBP2 OS=Mus musculus GN=Ranbp2 PE=1 SV=2	1	18	13	10	13	7.8	341.12	3053	9.4023e-76	0.61364	0.73998	-0.434442	31.474	17	399180000	8.60117	248060000	151120000
Q9Z1K5;H9KV21;H7BWY7	Q9Z1K5;H9KV21;H7BWY7	E3 ubiquitin-protein ligase ARIH1	Arih1	>sp|Q9Z1K5|ARI1_MOUSE E3 ubiquitin-protein ligase ARIH1 OS=Mus musculus GN=Arih1 PE=2 SV=3;>tr|H9KV21|H9KV21_MOUSE E3 ubiquitin-protein ligase ARIH1 OS=Mus musculus GN=Arih1 PE=4 SV=1;>tr|H7BWY7|H7BWY7_MOUSE E3 ubiquitin-protein ligase ARIH1 OS=Mus musculu	3	5	3	5	4	9.9	64.016	555	1.0089e-14	1.4156	1.5209	0.604925	27.412	12	588710000	8.7699	255970000	332740000
Q5DTM8;Q5DTM8-2;A2AIR2;A2AIR0;A2AIR1	Q5DTM8;Q5DTM8-2;A2AIR2;A2AIR0;A2AIR1	E3 ubiquitin-protein ligase BRE1A	Rnf20	>sp|Q5DTM8|BRE1A_MOUSE E3 ubiquitin-protein ligase BRE1A OS=Mus musculus GN=Rnf20 PE=1 SV=2;>sp|Q5DTM8-2|BRE1A_MOUSE Isoform 2 of E3 ubiquitin-protein ligase BRE1A OS=Mus musculus GN=Rnf20;>tr|A2AIR2|A2AIR2_MOUSE E3 ubiquitin-protein ligase BRE1A (Fragment	5	2	2	1	1	2.7	113.52	973	2.3933e-15	0.62152	0.8915	-0.165693	16.28	2	30675000	7.48678	20346000	10329000
Q3U319	Q3U319	E3 ubiquitin-protein ligase BRE1B	Rnf40	>sp|Q3U319|BRE1B_MOUSE E3 ubiquitin-protein ligase BRE1B OS=Mus musculus GN=Rnf40 PE=2 SV=2	1	4	3	0	2	5.1	113.97	1001	6.9071e-10	0.45358	0.65992	-0.599637	26.605	2	33163000	7.52065	22089000	11074000
P22682	P22682	E3 ubiquitin-protein ligase CBL	Cbl	>sp|P22682|CBL_MOUSE E3 ubiquitin-protein ligase CBL OS=Mus musculus GN=Cbl PE=1 SV=3	1	4	3	3	3	4.9	100.56	913	2.5902e-10	1.1291	1.5583	0.639973	26.431	4	60617000	7.78259	27976000	32640000
Q69ZR2;F8WIE5	Q69ZR2;F8WIE5	E3 ubiquitin-protein ligase HECTD1	Hectd1	>sp|Q69ZR2|HECD1_MOUSE E3 ubiquitin-protein ligase HECTD1 OS=Mus musculus GN=Hectd1 PE=1 SV=2;>tr|F8WIE5|F8WIE5_MOUSE E3 ubiquitin-protein ligase HECTD1 OS=Mus musculus GN=Hectd1 PE=4 SV=1	2	7	5	3	5	3.5	290.08	2618	4.0733e-26	0.70554	1.0242	0.0344975	49.439	7	217320000	8.3371	123190000	94131000
A2AFQ0;Q7TMY8;Q7TMY8-3;Q7TMY8-4;Q7TMY8-2;F6XP90;E9PZ23	A2AFQ0;Q7TMY8;Q7TMY8-3;Q7TMY8-4;Q7TMY8-2	E3 ubiquitin-protein ligase HUWE1	Huwe1	>tr|A2AFQ0|A2AFQ0_MOUSE E3 ubiquitin-protein ligase HUWE1 OS=Mus musculus GN=Huwe1 PE=4 SV=1;>sp|Q7TMY8|HUWE1_MOUSE E3 ubiquitin-protein ligase HUWE1 OS=Mus musculus GN=Huwe1 PE=1 SV=5;>sp|Q7TMY8-3|HUWE1_MOUSE Isoform 3 of E3 ubiquitin-protein ligase HUWE1	7	57	51	44	40	20.2	482.69	4378	0	0.88595	0.95757	-0.0625501	26.609	92	2829500000	9.45171	1551400000	1278100000
Q80UY2;Q80UY2-2	Q80UY2;Q80UY2-2	E3 ubiquitin-protein ligase KCMF1	Kcmf1	>sp|Q80UY2|KCMF1_MOUSE E3 ubiquitin-protein ligase KCMF1 OS=Mus musculus GN=Kcmf1 PE=2 SV=1;>sp|Q80UY2-2|KCMF1_MOUSE Isoform 2 of E3 ubiquitin-protein ligase KCMF1 OS=Mus musculus GN=Kcmf1	2	2	2	2	1	8.4	41.791	381	6.2981e-07	0.60837	0.5621	-0.831101	20.193	4	106620000	8.02784	59887000	46736000
Q8CFI0;Q8CFI0-3;E9PXB7;Q641N8;F7AT14	Q8CFI0;Q8CFI0-3;E9PXB7;Q641N8;F7AT14	E3 ubiquitin-protein ligase NEDD4-like;E3 ubiquitin-protein ligase	Nedd4l	>sp|Q8CFI0|NED4L_MOUSE E3 ubiquitin-protein ligase NEDD4-like OS=Mus musculus GN=Nedd4l PE=1 SV=2;>sp|Q8CFI0-3|NED4L_MOUSE Isoform 3 of E3 ubiquitin-protein ligase NEDD4-like OS=Mus musculus GN=Nedd4l;>tr|E9PXB7|E9PXB7_MOUSE E3 ubiquitin-protein ligase NED	5	5	5	5	5	4.9	115.42	1004	9.4899e-23	1.457	1.3642	0.448055	19.254	6	683200000	8.83455	319610000	363590000
Q3TLR3;Q8CH72;A2AGS1;A2AGS0	Q3TLR3;Q8CH72;A2AGS1;A2AGS0	E3 ubiquitin-protein ligase TRIM32	Trim32	>tr|Q3TLR3|Q3TLR3_MOUSE Tripartite motif protein 32, isoform CRA_b OS=Mus musculus GN=Trim32 PE=2 SV=1;>sp|Q8CH72|TRI32_MOUSE E3 ubiquitin-protein ligase TRIM32 OS=Mus musculus GN=Trim32 PE=1 SV=2;>tr|A2AGS1|A2AGS1_MOUSE E3 ubiquitin-protein ligase TRIM32	4	2	2	0	0	3.5	72.057	655	6.2259e-06	1.3148	1.5203	0.604356	53.901	2	160940000	8.20666	82707000	78235000
Q3UPU3;Q6WKZ8;Q6WKZ8-2;Q6WKZ8-3	Q3UPU3;Q6WKZ8;Q6WKZ8-2;Q6WKZ8-3	E3 ubiquitin-protein ligase UBR2	Ubr2	>tr|Q3UPU3|Q3UPU3_MOUSE Putative uncharacterized protein OS=Mus musculus GN=Ubr2 PE=2 SV=1;>sp|Q6WKZ8|UBR2_MOUSE E3 ubiquitin-protein ligase UBR2 OS=Mus musculus GN=Ubr2 PE=1 SV=2;>sp|Q6WKZ8-2|UBR2_MOUSE Isoform 2 of E3 ubiquitin-protein ligase UBR2 OS=Mus	4	11	6	10	10	7.9	199.2	1755	3.5846e-72	1.1338	1.0569	0.0798389	53.504	8	200390000	8.30188	104020000	96371000
A2AN08-5;A2AN08;A2AN08-3;A2AN08-2;F6SSP6;A2AN08-4	A2AN08-5;A2AN08;A2AN08-3	E3 ubiquitin-protein ligase UBR4	Ubr4	>sp|A2AN08-5|UBR4_MOUSE Isoform 5 of E3 ubiquitin-protein ligase UBR4 OS=Mus musculus GN=Ubr4;>sp|A2AN08|UBR4_MOUSE E3 ubiquitin-protein ligase UBR4 OS=Mus musculus GN=Ubr4 PE=1 SV=1;>sp|A2AN08-3|UBR4_MOUSE Isoform 3 of E3 ubiquitin-protein ligase UBR4 OS=	6	38	31	14	26	11.1	575.17	5208	0	0.6545	0.66926	-0.579361	31.743	44	1101000000	9.04179	682400000	418570000
B2RSC8;P46935	B2RSC8;P46935	E3 ubiquitin-protein ligase;E3 ubiquitin-protein ligase NEDD4	Nedd4	>tr|B2RSC8|B2RSC8_MOUSE E3 ubiquitin-protein ligase OS=Mus musculus GN=Nedd4 PE=2 SV=1;>sp|P46935|NEDD4_MOUSE E3 ubiquitin-protein ligase NEDD4 OS=Mus musculus GN=Nedd4 PE=1 SV=3	2	35	33	32	30	41.3	102.71	887	0	1.2272	1.2998	0.37829	28.027	109	10210000000	10.009	4711200000	5498900000
Q8BL66;E9PWF5	Q8BL66;E9PWF5	Early endosome antigen 1	Eea1	>sp|Q8BL66|EEA1_MOUSE Early endosome antigen 1 OS=Mus musculus GN=Eea1 PE=2 SV=2;>tr|E9PWF5|E9PWF5_MOUSE Uncharacterized protein OS=Mus musculus GN=Eea1 PE=4 SV=1	2	54	50	44	48	43.1	160.91	1411	0	0.84268	0.90843	-0.138553	52.195	120	8288600000	9.91848	5514300000	2774200000
E9QK48;Q7TNG5-2;Q7TNG5;D6RGM3;D3YWS2	E9QK48;Q7TNG5-2;Q7TNG5;D6RGM3;D3YWS2	Echinoderm microtubule-associated protein-like 2	Eml2	>tr|E9QK48|E9QK48_MOUSE Echinoderm microtubule-associated protein-like 2 OS=Mus musculus GN=Eml2 PE=4 SV=1;>sp|Q7TNG5-2|EMAL2_MOUSE Isoform 2 of Echinoderm microtubule-associated protein-like 2 OS=Mus musculus GN=Eml2;>sp|Q7TNG5|EMAL2_MOUSE Echinoderm micr	5	4	1	4	1	7.7	90.791	841	2.0793e-11	2.9051	2.5549	1.35327	80.83	3	69641000	7.84286	14957000	54683000
F8WJ93;Q3UMY5;Q3UMY5-3;Q3UMY5-2;Q3UMY5-4	F8WJ93;Q3UMY5;Q3UMY5-3;Q3UMY5-2;Q3UMY5-4	Echinoderm microtubule-associated protein-like 4	Eml4	>tr|F8WJ93|F8WJ93_MOUSE Echinoderm microtubule-associated protein-like 4 OS=Mus musculus GN=Eml4 PE=4 SV=1;>sp|Q3UMY5|EMAL4_MOUSE Echinoderm microtubule-associated protein-like 4 OS=Mus musculus GN=Eml4 PE=1 SV=1;>sp|Q3UMY5-3|EMAL4_MOUSE Isoform 3 of Echin	5	4	4	2	2	5.5	109.97	988	5.1627e-08	0.96903	1.0616	0.0862403	15.902	4	54955000	7.74001	28702000	26252000
F8VPT6;P97366;E9QLA9;E9PWR7;Q3UYX4;Q3TMK4;E9Q9B1;E9Q8R0;E9Q7X9	F8VPT6;P97366;E9QLA9;E9PWR7;Q3UYX4;Q3TMK4;E9Q9B1	Ecotropic viral integration site 5 protein	Evi5	>tr|F8VPT6|F8VPT6_MOUSE Ecotropic viral integration site 5 protein OS=Mus musculus GN=Evi5 PE=4 SV=1;>sp|P97366|EVI5_MOUSE Ecotropic viral integration site 5 protein OS=Mus musculus GN=Evi5 PE=1 SV=2;>tr|E9QLA9|E9QLA9_MOUSE Ecotropic viral integration site	9	4	2	3	0	6.2	92.9	809	7.5332e-12	1.0199	1.4538	0.539829	58.486	2	20646000	7.31484	9790600	10856000
Q9EQG7	Q9EQG7	Ectonucleotide pyrophosphatase/phosphodiesterase family member 5	Enpp5	>sp|Q9EQG7|ENPP5_MOUSE Ectonucleotide pyrophosphatase/phosphodiesterase family member 5 OS=Mus musculus GN=Enpp5 PE=2 SV=3	1	7	7	5	6	24.1	54.386	477	4.6014e-56	0.51173	0.48825	-1.03431	20.735	12	523820000	8.71918	366430000	157390000
Q8C845;Q9D8Y0;Q9D4J1	Q8C845;Q9D8Y0	EF-hand domain-containing protein D2	Efhd2	>tr|Q8C845|Q8C845_MOUSE EF hand domain containing 2 OS=Mus musculus GN=Efhd2 PE=2 SV=1;>sp|Q9D8Y0|EFHD2_MOUSE EF-hand domain-containing protein D2 OS=Mus musculus GN=Efhd2 PE=1 SV=1	3	8	8	6	7	39.2	26.8	240	3.7408e-57	0.74165	1.0502	0.0706641	77.151	16	1960700000	9.29241	1449500000	511230000
Q8BPB5;E9Q582;F6ZFS0	Q8BPB5;E9Q582;F6ZFS0	EGF-containing fibulin-like extracellular matrix protein 1	Efemp1	>sp|Q8BPB5|FBLN3_MOUSE EGF-containing fibulin-like extracellular matrix protein 1 OS=Mus musculus GN=Efemp1 PE=2 SV=1;>tr|E9Q582|E9Q582_MOUSE EGF-containing fibulin-like extracellular matrix protein 1 OS=Mus musculus GN=Efemp1 PE=4 SV=1;>tr|F6ZFS0|F6ZFS0_M	3	5	3	0	4	17.8	54.952	493	4.8074e-49	0.36222	0.52004	-0.943305	77.718	3	118900000	8.07518	86511000	32389000
E9QP49;Q99MS7;Q99MS7-2;Q99MS7-3;G5E8Y6;Q99MS7-5;Q99MS7-4	E9QP49;Q99MS7;Q99MS7-2;Q99MS7-3;G5E8Y6;Q99MS7-5;Q99MS7-4	EH domain-binding protein 1-like protein 1	Ehbp1l1	>tr|E9QP49|E9QP49_MOUSE EH domain-binding protein 1-like protein 1 OS=Mus musculus GN=Ehbp1l1 PE=4 SV=1;>sp|Q99MS7|EH1L1_MOUSE EH domain-binding protein 1-like protein 1 OS=Mus musculus GN=Ehbp1l1 PE=2 SV=1;>sp|Q99MS7-2|EH1L1_MOUSE Isoform 2 of EH domain-b	7	4	4	2	2	4	184.8	1718	1.043e-28	0.39982	0.54846	-0.866542	20.291	6	118400000	8.07335	84564000	33835000
F6YBI4;Q80ZZ0;Q9WVK4;F6Y7R7;Q9QXY6	F6YBI4;Q80ZZ0;Q9WVK4;F6Y7R7	EH domain-containing protein 1	Ehd1	>tr|F6YBI4|F6YBI4_MOUSE EH domain-containing protein 1 OS=Mus musculus GN=Ehd1 PE=4 SV=1;>tr|Q80ZZ0|Q80ZZ0_MOUSE EH-domain containing 1 OS=Mus musculus GN=Ehd1 PE=2 SV=2;>sp|Q9WVK4|EHD1_MOUSE EH domain-containing protein 1 OS=Mus musculus GN=Ehd1 PE=1 SV=1	5	31	30	28	27	70.5	62.839	555	0	1.0055	1.0358	0.0507455	39.148	89	9031900000	9.95578	4661500000	4370400000
Q8BH64;Q8R2X0;D3Z7U7	Q8BH64;Q8R2X0	EH domain-containing protein 2	Ehd2	>sp|Q8BH64|EHD2_MOUSE EH domain-containing protein 2 OS=Mus musculus GN=Ehd2 PE=1 SV=1;>tr|Q8R2X0|Q8R2X0_MOUSE EH domain-containing protein 2 OS=Mus musculus GN=Ehd2 PE=2 SV=1	3	23	19	14	23	54.1	61.174	543	0	0.20569	0.21277	-2.23263	100.09	68	5729600000	9.75812	4354700000	1374900000
Q3TM70;Q9EQP2	Q3TM70;Q9EQP2	EH domain-containing protein 4	Ehd4	>tr|Q3TM70|Q3TM70_MOUSE EH-domain containing 4 OS=Mus musculus GN=Ehd4 PE=2 SV=1;>sp|Q9EQP2|EHD4_MOUSE EH domain-containing protein 4 OS=Mus musculus GN=Ehd4 PE=1 SV=1	2	15	14	9	12	30.7	61.48	541	1.4665e-134	0.57334	0.55498	-0.849492	43.873	21	757890000	8.87961	521930000	235960000
P70372	P70372	ELAV-like protein 1	Elavl1	>sp|P70372|ELAV1_MOUSE ELAV-like protein 1 OS=Mus musculus GN=Elavl1 PE=1 SV=2	1	2	2	2	2	7.4	36.169	326	3.8028e-05	1.0492	0.99337	-0.00959692	53.222	3	67307000	7.82806	32978000	34329000
B1B1B4;Q99LC5	B1B1B4;Q99LC5	Electron transfer flavoprotein subunit alpha, mitochondrial	Etfa	>tr|B1B1B4|B1B1B4_MOUSE Electron transferring flavoprotein, alpha polypeptide OS=Mus musculus GN=Etfa PE=4 SV=1;>sp|Q99LC5|ETFA_MOUSE Electron transfer flavoprotein subunit alpha, mitochondrial OS=Mus musculus GN=Etfa PE=1 SV=2	2	15	13	13	15	55.9	35.009	333	0	0.87906	0.9157	-0.127053	29.688	44	3381300000	9.52908	1783200000	1598100000
Q9DCW4	Q9DCW4	Electron transfer flavoprotein subunit beta	Etfb	>sp|Q9DCW4|ETFB_MOUSE Electron transfer flavoprotein subunit beta OS=Mus musculus GN=Etfb PE=1 SV=3	1	11	10	8	9	41.2	27.623	255	1.6888e-56	0.81235	0.82404	-0.279214	18.541	23	1886700000	9.2757	1085200000	801440000
F8VPM7;Q99MI1;E9QL63;Q99MI1-3;Q99MI1-2;Q99MI1-4;Q3TRG3;Q6PH08-4	F8VPM7;Q99MI1;E9QL63;Q99MI1-3;Q99MI1-2	ELKS/Rab6-interacting/CAST family member 1	Erc1	>tr|F8VPM7|F8VPM7_MOUSE ELKS/Rab6-interacting/CAST family member 1 OS=Mus musculus GN=Erc1 PE=4 SV=1;>sp|Q99MI1|RB6I2_MOUSE ELKS/Rab6-interacting/CAST family member 1 OS=Mus musculus GN=Erc1 PE=1 SV=1;>tr|E9QL63|E9QL63_MOUSE ELKS/Rab6-interacting/CAST fami	8	9	8	0	5	9.2	128.33	1120	9.6286e-26	0.70704	0.91554	-0.127305	35.635	11	174800000	8.24254	101860000	72936000
P10126;Q58E64;D3YZ68;D3Z3I8	P10126;Q58E64;D3YZ68;D3Z3I8	Elongation factor 1-alpha 1;Elongation factor 1-alpha	Eef1a1	>sp|P10126|EF1A1_MOUSE Elongation factor 1-alpha 1 OS=Mus musculus GN=Eef1a1 PE=1 SV=3;>tr|Q58E64|Q58E64_MOUSE Elongation factor 1-alpha OS=Mus musculus GN=Eef1a1 PE=2 SV=1;>tr|D3YZ68|D3YZ68_MOUSE Elongation factor 1-alpha 1 (Fragment) OS=Mus musculus GN=E	4	31	26	26	28	66.9	50.113	462	0	0.88449	0.9037	-0.146084	83.577	211	214600000000	11.3316	105980000000	108610000000
B7ZBW3;P62631	B7ZBW3;P62631	Elongation factor 1-alpha;Elongation factor 1-alpha 2	Eef1a2	>tr|B7ZBW3|B7ZBW3_MOUSE Elongation factor 1-alpha OS=Mus musculus GN=Eef1a2 PE=3 SV=1;>sp|P62631|EF1A2_MOUSE Elongation factor 1-alpha 2 OS=Mus musculus GN=Eef1a2 PE=1 SV=1	2	14	12	12	12	38.2	50.389	463	0	1.0675	1.0404	0.0571383	205.8	15	5261900000	9.72114	4082300000	1179600000
O70251;G3UZ47;G3UX43	O70251	Elongation factor 1-beta	Eef1b	>sp|O70251|EF1B_MOUSE Elongation factor 1-beta OS=Mus musculus GN=Eef1b PE=1 SV=5	3	12	11	10	10	56	24.693	225	0	0.81283	0.83812	-0.254771	35.221	38	11336000000	10.0545	6007300000	5328700000
Q80T06;P57776-3;P57776;E9QN08;D3YUQ9;D3YZT9	Q80T06;P57776-3;P57776;E9QN08;D3YUQ9;D3YZT9	Elongation factor 1-delta	Eef1d	>tr|Q80T06|Q80T06_MOUSE Elongation factor 1-delta OS=Mus musculus GN=Eef1d PE=2 SV=1;>sp|P57776-3|EF1D_MOUSE Isoform 3 of Elongation factor 1-delta OS=Mus musculus GN=Eef1d;>sp|P57776|EF1D_MOUSE Elongation factor 1-delta OS=Mus musculus GN=Eef1d PE=1 SV=3;	6	20	19	19	19	60.5	31.292	281	0	0.89401	0.91147	-0.133733	28.767	60	11493000000	10.0604	6384900000	5108300000
Q4FZK2;Q9D8N0	Q4FZK2;Q9D8N0	Elongation factor 1-gamma	Eef1g	>tr|Q4FZK2|Q4FZK2_MOUSE Eukaryotic translation elongation factor 1 gamma OS=Mus musculus GN=Eef1g PE=2 SV=1;>sp|Q9D8N0|EF1G_MOUSE Elongation factor 1-gamma OS=Mus musculus GN=Eef1g PE=1 SV=3	2	32	29	30	27	59.3	50.06	437	0	0.85694	0.8407	-0.250337	34.64	118	30296000000	10.4814	17319000000	12977000000
P58252	P58252	Elongation factor 2	Eef2	>sp|P58252|EF2_MOUSE Elongation factor 2 OS=Mus musculus GN=Eef2 PE=1 SV=2	1	72	67	65	68	71.9	95.313	858	0	0.60923	0.60467	-0.72578	60.312	374	207630000000	11.3173	129110000000	78520000000
Q8K0D5;E0CXN8	Q8K0D5;E0CXN8	Elongation factor G, mitochondrial	Gfm1	>sp|Q8K0D5|EFGM_MOUSE Elongation factor G, mitochondrial OS=Mus musculus GN=Gfm1 PE=2 SV=1;>tr|E0CXN8|E0CXN8_MOUSE Elongation factor G, mitochondrial OS=Mus musculus GN=Gfm1 PE=4 SV=1	2	8	7	5	6	14.4	83.549	751	6.3227e-28	0.65008	0.8699	-0.201079	19.01	10	261760000	8.4179	147580000	114170000
Q9CZR8;Q9CX33	Q9CZR8	Elongation factor Ts, mitochondrial	Tsfm	>sp|Q9CZR8|EFTS_MOUSE Elongation factor Ts, mitochondrial OS=Mus musculus GN=Tsfm PE=2 SV=1	2	3	3	3	2	17.9	35.334	324	1.8709e-49	1.2888	1.1542	0.206893	19.361	8	383050000	8.58326	175490000	207560000
D3YVN7;Q8BFR5;Q8BFR5-2	D3YVN7;Q8BFR5;Q8BFR5-2	Elongation factor Tu;Elongation factor Tu, mitochondrial	Gm9755;Tufm	>tr|D3YVN7|D3YVN7_MOUSE Elongation factor Tu OS=Mus musculus GN=Gm9755 PE=3 SV=1;>sp|Q8BFR5|EFTU_MOUSE Elongation factor Tu, mitochondrial OS=Mus musculus GN=Tufm PE=1 SV=1;>sp|Q8BFR5-2|EFTU_MOUSE Isoform 2 of Elongation factor Tu, mitochondrial OS=Mus mus	3	13	13	12	12	33.4	49.538	452	4.1239e-190	1.079	1.3428	0.425244	44.8	27	1888600000	9.27614	888520000	1000100000
Q548M4;Q9JLJ5	Q548M4;Q9JLJ5	Elongation of very long chain fatty acids protein 1	Elovl1	>tr|Q548M4|Q548M4_MOUSE Elongation of very long chain fatty acids (FEN1/Elo2, SUR4/Elo3, yeast)-like 1 OS=Mus musculus GN=Elovl1 PE=2 SV=1;>sp|Q9JLJ5|ELOV1_MOUSE Elongation of very long chain fatty acids protein 1 OS=Mus musculus GN=Elovl1 PE=2 SV=1	2	1	1	1	1	4.7	32.677	279	0.017068	0.87709	0.78443	-0.350283	7.577	3	1429900000	9.15531	830130000	599810000
Q7TT37	Q7TT37	Elongator complex protein 1	Ikbkap	>sp|Q7TT37|ELP1_MOUSE Elongator complex protein 1 OS=Mus musculus GN=Ikbkap PE=2 SV=2	1	8	6	7	4	7.9	149.58	1333	3.4423e-60	1.2096	1.4793	0.564915	15.214	9	398630000	8.60057	165720000	232910000
Q3TRJ7;Q62419;A2ALV3;Q62420;Q8BXU5;A2ALV1;F6ZL13	Q3TRJ7;Q62419	Endophilin-A2	Sh3gl1	>tr|Q3TRJ7|Q3TRJ7_MOUSE SH3-domain GRB2-like 1 OS=Mus musculus GN=Sh3gl1 PE=2 SV=1;>sp|Q62419|SH3G1_MOUSE Endophilin-A2 OS=Mus musculus GN=Sh3gl1 PE=1 SV=1	7	10	9	7	8	37.8	41.518	368	6.5293e-156	0.52781	0.66653	-0.585258	30.931	21	1247900000	9.09618	822570000	425340000
Q9JK48-2;Q9JK48;Q3TYR7	Q9JK48-2;Q9JK48;Q3TYR7	Endophilin-B1	Sh3glb1	>sp|Q9JK48-2|SHLB1_MOUSE Isoform 2 of Endophilin-B1 OS=Mus musculus GN=Sh3glb1;>sp|Q9JK48|SHLB1_MOUSE Endophilin-B1 OS=Mus musculus GN=Sh3glb1 PE=1 SV=1;>tr|Q3TYR7|Q3TYR7_MOUSE Endophilin B1 testis variant OS=Mus musculus GN=Sh3glb1 PE=2 SV=1	3	9	9	7	7	33.4	43.238	386	1.2162e-28	1.5992	1.4773	0.562963	25.635	15	545210000	8.73656	219660000	325550000
A2AWI7;Q8R3V5;Q8R3V5-1;Q8R3V5-3;A2AWI9	A2AWI7;Q8R3V5;Q8R3V5-1;Q8R3V5-3;A2AWI9	Endophilin-B2	Sh3glb2	>tr|A2AWI7|A2AWI7_MOUSE Endophilin-B2 OS=Mus musculus GN=Sh3glb2 PE=4 SV=1;>sp|Q8R3V5|SHLB2_MOUSE Endophilin-B2 OS=Mus musculus GN=Sh3glb2 PE=2 SV=2;>sp|Q8R3V5-1|SHLB2_MOUSE Isoform 1 of Endophilin-B2 OS=Mus musculus GN=Sh3glb2;>sp|Q8R3V5-3|SHLB2_MOUSE Iso	5	4	4	2	1	12.4	44.907	404	9.4973e-10	0.87653	1.2411	0.311619	37.628	3	48346000	7.68436	22240000	26106000
Q9EQH2;F8WIM4	Q9EQH2;F8WIM4	Endoplasmic reticulum aminopeptidase 1	Erap1	>sp|Q9EQH2|ERAP1_MOUSE Endoplasmic reticulum aminopeptidase 1 OS=Mus musculus GN=Erap1 PE=2 SV=2;>tr|F8WIM4|F8WIM4_MOUSE Uncharacterized protein OS=Mus musculus GN=Erap1 PE=4 SV=1	2	8	6	2	5	9.1	106.6	930	3.7748e-16	0.61239	0.66232	-0.5944	25.596	10	244510000	8.3883	148620000	95886000
P57759;D6RG87;F8WIM7;F8WJI4	P57759	Endoplasmic reticulum resident protein 29	Erp29	>sp|P57759|ERP29_MOUSE Endoplasmic reticulum resident protein 29 OS=Mus musculus GN=Erp29 PE=1 SV=2	4	6	5	5	6	24.4	28.823	262	5.655e-48	1.1238	1.176	0.233888	10.89	15	1153900000	9.06217	558190000	595760000
B1AY76;Q9D1Q6	B1AY76;Q9D1Q6	Endoplasmic reticulum resident protein 44	Erp44	>tr|B1AY76|B1AY76_MOUSE Thioredoxin domain containing 4 (Endoplasmic reticulum) OS=Mus musculus GN=Erp44 PE=4 SV=1;>sp|Q9D1Q6|ERP44_MOUSE Endoplasmic reticulum resident protein 44 OS=Mus musculus GN=Erp44 PE=1 SV=1	2	10	8	8	7	32.8	46.852	406	6.2855e-61	1.0633	1.0913	0.126048	46.738	20	936200000	8.97137	490920000	445280000
P08113;Q3UAD6;F7C312	P08113;Q3UAD6;F7C312	Endoplasmin	Hsp90b1	>sp|P08113|ENPL_MOUSE Endoplasmin OS=Mus musculus GN=Hsp90b1 PE=1 SV=2;>tr|Q3UAD6|Q3UAD6_MOUSE Heat shock protein 90kDa beta (Grp94), member 1 OS=Mus musculus GN=Hsp90b1 PE=2 SV=1;>tr|F7C312|F7C312_MOUSE Endoplasmin (Fragment) OS=Mus musculus GN=Hsp90b1 PE	3	57	55	52	54	63.1	92.475	802	0	0.57776	0.5752	-0.797864	49.539	340	180860000000	11.2573	111510000000	69348000000
A2A5A5;Q8BHL5;Q8BHL5-2;F6YXR3;Q8BHL5-3;F8WIL9;Q8BPU7;Q8BPU7-2;Q8BPU7-4	A2A5A5;Q8BHL5;Q8BHL5-2;F6YXR3;Q8BHL5-3	Engulfment and cell motility protein 2	Elmo2	>tr|A2A5A5|A2A5A5_MOUSE Engulfment and cell motility 2, ced-12 homolog (C. elegans) OS=Mus musculus GN=Elmo2 PE=4 SV=1;>sp|Q8BHL5|ELMO2_MOUSE Engulfment and cell motility protein 2 OS=Mus musculus GN=Elmo2 PE=1 SV=1;>sp|Q8BHL5-2|ELMO2_MOUSE Isoform 2 of En	9	5	5	2	2	10.4	83.886	732	5.1359e-13	1.0494	1.3812	0.465922	22.848	7	98471000	7.99331	43954000	54517000
G5E896;Q3UJB9;Q3UJB9-2;D6RE33;F6ZJ27;F6V5I7	G5E896;Q3UJB9;Q3UJB9-2;D6RE33	Enhancer of mRNA-decapping protein 4	Edc4	>tr|G5E896|G5E896_MOUSE Enhancer of mRNA decapping 4, isoform CRA_b OS=Mus musculus GN=Edc4 PE=4 SV=1;>sp|Q3UJB9|EDC4_MOUSE Enhancer of mRNA-decapping protein 4 OS=Mus musculus GN=Edc4 PE=1 SV=2;>sp|Q3UJB9-2|EDC4_MOUSE Isoform 2 of Enhancer of mRNA-decappi	6	19	12	14	16	20.7	152.48	1406	1.0761e-246	0.79288	0.83188	-0.265553	18.493	22	790640000	8.89798	442080000	348560000
Q9JIX0	Q9JIX0	Enhancer of yellow 2 transcription factor homolog	Eny2	>sp|Q9JIX0|ENY2_MOUSE Enhancer of yellow 2 transcription factor homolog OS=Mus musculus GN=Eny2 PE=2 SV=1	1	4	4	4	3	43.6	11.528	101	3.6805e-28	0.85262	0.80814	-0.307323	26.763	14	685380000	8.83593	349260000	336120000
Q8BGB7;Q8BGB7-2	Q8BGB7;Q8BGB7-2	Enolase-phosphatase E1	Enoph1	>sp|Q8BGB7|ENOPH_MOUSE Enolase-phosphatase E1 OS=Mus musculus GN=Enoph1 PE=2 SV=1;>sp|Q8BGB7-2|ENOPH_MOUSE Isoform 2 of Enolase-phosphatase E1 OS=Mus musculus GN=Enoph1	2	8	7	6	8	42	28.6	257	1.3358e-172	1.6027	1.4316	0.517628	27.112	17	1286900000	9.10954	474670000	812230000
Q8QZV3;P42125	Q8QZV3;P42125	Enoyl-CoA delta isomerase 1, mitochondrial	Eci1	>tr|Q8QZV3|Q8QZV3_MOUSE Dci protein OS=Mus musculus GN=Eci1 PE=2 SV=1;>sp|P42125|ECI1_MOUSE Enoyl-CoA delta isomerase 1, mitochondrial OS=Mus musculus GN=Eci1 PE=2 SV=1	2	7	5	4	6	30.4	32.25	289	5.7739e-52	0.67483	0.87552	-0.191788	35.392	9	633670000	8.80186	350270000	283410000
Q8BH95;F6T930	Q8BH95	Enoyl-CoA hydratase, mitochondrial	Echs1	>sp|Q8BH95|ECHM_MOUSE Enoyl-CoA hydratase, mitochondrial OS=Mus musculus GN=Echs1 PE=1 SV=1	2	3	1	2	1	14.5	31.474	290	4.677e-19	0.68283	0.96187	-0.0560862	6.0363	2	22224000	7.34682	13596000	8627600
Q9D952;Q6P5U7	Q9D952;Q6P5U7	Envoplakin;Leucine-rich repeat and WD repeat-containing protein KIAA1239	Evpl;Kiaa1239	>sp|Q9D952|EVPL_MOUSE Envoplakin OS=Mus musculus GN=Evpl PE=2 SV=3;>sp|Q6P5U7|K1239_MOUSE Leucine-rich repeat and WD repeat-containing protein KIAA1239 OS=Mus musculus GN=Kiaa1239 PE=2 SV=2	2	2	1	1	2	0.8	232.01	2035	0.00046844	1.446	1.7031	0.768163	14.383	2	48323000	7.68415	19216000	29106000
Q8CHT1;E9QK62;Q8CHT1-2;F6SWQ9	Q8CHT1;E9QK62;Q8CHT1-2;F6SWQ9	Ephexin-1	Ngef	>sp|Q8CHT1|NGEF_MOUSE Ephexin-1 OS=Mus musculus GN=Ngef PE=1 SV=1;>tr|E9QK62|E9QK62_MOUSE Ephexin-1 OS=Mus musculus GN=Ngef PE=4 SV=1;>sp|Q8CHT1-2|NGEF_MOUSE Isoform 2 of Ephexin-1 OS=Mus musculus GN=Ngef;>tr|F6SWQ9|F6SWQ9_MOUSE Ephexin-1 (Fragment) OS=Mus	4	2	1	1	2	2.4	82.198	710	0.00042538	0.093009	0.090857	-3.46026	18.256	2	128230000	8.10799	123670000	4553000
Q08509;Q3UGL1;D3Z5I5;D3Z7F4	Q08509;Q3UGL1	Epidermal growth factor receptor kinase substrate 8	Eps8	>sp|Q08509|EPS8_MOUSE Epidermal growth factor receptor kinase substrate 8 OS=Mus musculus GN=Eps8 PE=1 SV=2;>tr|Q3UGL1|Q3UGL1_MOUSE Epidermal growth factor receptor kinase substrate 8 (Fragment) OS=Mus musculus GN=Eps8 PE=2 SV=1	4	21	19	11	17	34.8	91.736	821	4.6844e-210	0.92274	1.1776	0.23585	52.642	26	1144400000	9.05858	566990000	577450000
Q99K30;Q99K30-2	Q99K30	Epidermal growth factor receptor kinase substrate 8-like protein 2	Eps8l2	>sp|Q99K30|ES8L2_MOUSE Epidermal growth factor receptor kinase substrate 8-like protein 2 OS=Mus musculus GN=Eps8l2 PE=1 SV=1	2	3	2	3	2	8.6	82.228	729	2.5645e-35	12.455	11.965	3.58075	41.78	6	80943000	7.90818	7841800	73101000
H3BK65;P42567;Q80ZL3;Q5JC28;F6W2Q5;P42567-2;H3BJB8	H3BK65;P42567;Q80ZL3;Q5JC28;F6W2Q5	Epidermal growth factor receptor substrate 15	Eps15	>tr|H3BK65|H3BK65_MOUSE Epidermal growth factor receptor substrate 15 OS=Mus musculus GN=Eps15 PE=4 SV=1;>sp|P42567|EPS15_MOUSE Epidermal growth factor receptor substrate 15 OS=Mus musculus GN=Eps15 PE=1 SV=1;>tr|Q80ZL3|Q80ZL3_MOUSE Epidermal growth factor	7	9	6	2	4	15.2	102.23	933	2.2215e-45	0.4992	0.71405	-0.485903	41.574	6	114470000	8.05869	76970000	37503000
Q60902;F8WJ42;Q60902-2;Q60902-4;F6Q0T0;Q60902-3;F6ZE93	Q60902;F8WJ42;Q60902-2;Q60902-4;F6Q0T0;Q60902-3;F6ZE93	Epidermal growth factor receptor substrate 15-like 1	Eps15l1	>sp|Q60902|EP15R_MOUSE Epidermal growth factor receptor substrate 15-like 1 OS=Mus musculus GN=Eps15l1 PE=1 SV=3;>tr|F8WJ42|F8WJ42_MOUSE Epidermal growth factor receptor substrate 15-like 1 OS=Mus musculus GN=Eps15l1 PE=4 SV=1;>sp|Q60902-2|EP15R_MOUSE Isof	7	8	8	5	6	13.6	99.307	907	2.3234e-54	0.96759	1.19	0.250962	28.103	10	227880000	8.35771	113840000	114050000
Q9Z0J0	Q9Z0J0	Epididymal secretory protein E1	Npc2	>sp|Q9Z0J0|NPC2_MOUSE Epididymal secretory protein E1 OS=Mus musculus GN=Npc2 PE=2 SV=1	1	4	3	4	3	20.1	16.442	149	2.371e-08	1.2584	1.2759	0.351515	48.295	8	1078800000	9.03294	462940000	615880000
O54782;F6TMZ3;F6Z025	O54782	Epididymis-specific alpha-mannosidase	Man2b2	>sp|O54782|MA2B2_MOUSE Epididymis-specific alpha-mannosidase OS=Mus musculus GN=Man2b2 PE=2 SV=2	3	10	6	6	6	14.3	115.61	1018	9.0914e-26	0.86168	1.2215	0.288654	47.33	6	145990000	8.16432	101350000	44641000
Q9D379;E9PWK1;F6YTS6	Q9D379;E9PWK1;F6YTS6	Epoxide hydrolase 1	Ephx1	>sp|Q9D379|HYEP_MOUSE Epoxide hydrolase 1 OS=Mus musculus GN=Ephx1 PE=1 SV=2;>tr|E9PWK1|E9PWK1_MOUSE Epoxide hydrolase 1 OS=Mus musculus GN=Ephx1 PE=4 SV=1;>tr|F6YTS6|F6YTS6_MOUSE Epoxide hydrolase 1 (Fragment) OS=Mus musculus GN=Ephx1 PE=4 SV=1	3	3	3	0	1	9	52.576	455	4.0272e-09	0.2836	0.33508	-1.57742	44.699	6	118100000	8.07225	92421000	25679000
B1AT70;Q91W69;E9Q1Q2	B1AT70;Q91W69;E9Q1Q2	Epsin-3	Epn3	>tr|B1AT70|B1AT70_MOUSE Epsin 3 OS=Mus musculus GN=Epn3 PE=4 SV=1;>sp|Q91W69|EPN3_MOUSE Epsin-3 OS=Mus musculus GN=Epn3 PE=2 SV=1;>tr|E9Q1Q2|E9Q1Q2_MOUSE Epsin-3 OS=Mus musculus GN=Epn3 PE=4 SV=1	3	1	1	1	1	1.6	68.24	636	2.9412e-05	2.1652	2.1365	1.09525	32.793	3	46485000	7.66731	17511000	28974000
Q4FK57;Q8R180;Q8R2E9	Q4FK57;Q8R180	ERO1-like protein alpha	Ero1l	>tr|Q4FK57|Q4FK57_MOUSE Ero1l protein OS=Mus musculus GN=Ero1l PE=2 SV=1;>sp|Q8R180|ERO1A_MOUSE ERO1-like protein alpha OS=Mus musculus GN=Ero1l PE=1 SV=2	3	12	11	12	12	31	54.084	464	9.0381e-170	0.71209	0.69035	-0.5346	29.972	34	3239700000	9.5105	1996200000	1243500000
Q9D172	Q9D172	ES1 protein homolog, mitochondrial	D10Jhu81e	>sp|Q9D172|ES1_MOUSE ES1 protein homolog, mitochondrial OS=Mus musculus GN=D10Jhu81e PE=1 SV=1	1	7	6	3	4	41	28.09	266	2.692e-57	0.30964	0.3537	-1.4994	72.308	10	352540000	8.54721	273260000	79275000
Q91V76	Q91V76	Ester hydrolase C11orf54 homolog		>sp|Q91V76|CK054_MOUSE Ester hydrolase C11orf54 homolog OS=Mus musculus PE=2 SV=1	1	2	2	2	2	7.9	34.995	315	4.7693e-11	1.097	1.2666	0.340961	37.641	5	129900000	8.11361	59764000	70139000
F6Y9V2;Q9D4V0	F6Y9V2;Q9D4V0	Ethanolamine kinase 1	Etnk1	>tr|F6Y9V2|F6Y9V2_MOUSE Uncharacterized protein (Fragment) OS=Mus musculus GN=Etnk1 PE=4 SV=1;>sp|Q9D4V0|EKI1_MOUSE Ethanolamine kinase 1 (Fragment) OS=Mus musculus GN=Etnk1 PE=2 SV=1	2	4	3	3	2	13.5	49.549	438	1.4884e-29	1.1582	1.1058	0.14509	34.664	5	60306000	7.78036	30117000	30190000
Q3USD5;Q922E4;A2ABY3	Q3USD5;Q922E4;A2ABY3	Ethanolamine-phosphate cytidylyltransferase	Pcyt2	>tr|Q3USD5|Q3USD5_MOUSE Phosphate cytidylyltransferase 2, ethanolamine OS=Mus musculus GN=Pcyt2 PE=2 SV=1;>sp|Q922E4|PCY2_MOUSE Ethanolamine-phosphate cytidylyltransferase OS=Mus musculus GN=Pcyt2 PE=1 SV=1;>tr|A2ABY3|A2ABY3_MOUSE Ethanolamine-phosphate cy	3	7	6	5	6	24.5	45.234	404	5.2372e-91	0.86086	0.86367	-0.211448	34.378	12	538220000	8.73096	279350000	258860000
Q9D9V3;Q9D9V3-2;E0CXS3	Q9D9V3;Q9D9V3-2;E0CXS3	Ethylmalonyl-CoA decarboxylase	Echdc1	>sp|Q9D9V3|ECHD1_MOUSE Ethylmalonyl-CoA decarboxylase OS=Mus musculus GN=Echdc1 PE=1 SV=2;>sp|Q9D9V3-2|ECHD1_MOUSE Isoform 2 of Ethylmalonyl-CoA decarboxylase OS=Mus musculus GN=Echdc1;>tr|E0CXS3|E0CXS3_MOUSE Ethylmalonyl-CoA decarboxylase (Fragment) OS=Mu	3	6	4	0	4	29.5	35.467	322	1.484e-25	0.31917	0.46716	-1.09801	79.282	5	154430000	8.18873	114080000	40353000
P41971;E9PWF4;G3UVX2	P41971;E9PWF4;G3UVX2	ETS domain-containing protein Elk-3	Elk3	>sp|P41971|ELK3_MOUSE ETS domain-containing protein Elk-3 OS=Mus musculus GN=Elk3 PE=2 SV=3;>tr|E9PWF4|E9PWF4_MOUSE ETS domain-containing protein Elk-3 OS=Mus musculus GN=Elk3 PE=3 SV=1;>tr|G3UVX2|G3UVX2_MOUSE ELK3, member of ETS oncogene family, isoform C	3	1	1	1	0	2.7	44.413	409	0.0015257	2.2107	1.9766	0.983021	2.5449	2	1029100000	9.01246	281520000	747630000
P60843;Q5F2A7;Q3TSJ4	P60843;Q5F2A7	Eukaryotic initiation factor 4A-I	Eif4a1	>sp|P60843|IF4A1_MOUSE Eukaryotic initiation factor 4A-I OS=Mus musculus GN=Eif4a1 PE=2 SV=1;>tr|Q5F2A7|Q5F2A7_MOUSE Eukaryotic translation initiation factor 4A1 OS=Mus musculus GN=Eif4a1 PE=2 SV=1	3	36	34	36	34	78.3	46.153	406	0	1.502	1.4658	0.551688	30.127	152	37035000000	10.5686	15213000000	21822000000
Q91VC3;E9PV04;D3YU49;A2AFK7	Q91VC3;E9PV04;D3YU49;A2AFK7	Eukaryotic initiation factor 4A-III	Eif4a3;Gm5576;Gm8994	>sp|Q91VC3|IF4A3_MOUSE Eukaryotic initiation factor 4A-III OS=Mus musculus GN=Eif4a3 PE=2 SV=3;>tr|E9PV04|E9PV04_MOUSE Protein Gm5576 OS=Mus musculus GN=Gm5576 PE=3 SV=1;>tr|D3YU49|D3YU49_MOUSE Protein Gm8994 OS=Mus musculus GN=Gm8994 PE=3 SV=1;>tr|A2AFK7|	4	10	10	8	8	22.4	46.839	411	1.2134e-127	1.2323	1.2369	0.306729	27.706	7	379070000	8.57872	190110000	188950000
Q8R050;Q8R050-2;Q149F3;F7CE88	Q8R050;Q8R050-2;Q149F3	Eukaryotic peptide chain release factor GTP-binding subunit ERF3A;Eukaryotic peptide chain release factor GTP-binding subunit ERF3B	Gspt1;Gspt2	>sp|Q8R050|ERF3A_MOUSE Eukaryotic peptide chain release factor GTP-binding subunit ERF3A OS=Mus musculus GN=Gspt1 PE=1 SV=2;>sp|Q8R050-2|ERF3A_MOUSE Isoform 2 of Eukaryotic peptide chain release factor GTP-binding subunit ERF3A OS=Mus musculus GN=Gspt1;>sp	4	19	16	17	15	32.5	68.625	636	3.0838e-110	0.73044	0.79826	-0.325069	72.574	37	3136500000	9.49645	2065600000	1070900000
Q8BWY3	Q8BWY3	Eukaryotic peptide chain release factor subunit 1	Etf1	>sp|Q8BWY3|ERF1_MOUSE Eukaryotic peptide chain release factor subunit 1 OS=Mus musculus GN=Etf1 PE=1 SV=4	1	16	14	14	16	47.1	49.03	437	5.7565e-288	0.72903	0.75741	-0.400854	23.785	40	3188400000	9.50357	1912800000	1275700000
Q9D1M4	Q9D1M4	Eukaryotic translation elongation factor 1 epsilon-1	Eef1e1	>sp|Q9D1M4|MCA3_MOUSE Eukaryotic translation elongation factor 1 epsilon-1 OS=Mus musculus GN=Eef1e1 PE=2 SV=1	1	6	5	4	4	42.5	19.859	174	1.6462e-25	0.92298	0.99497	-0.00727507	71.638	10	485620000	8.6863	169490000	316120000
G3UW42;P48024;Q4V9T8;Q9CXU9;D3YXK8	G3UW42;P48024;Q4V9T8;Q9CXU9;D3YXK8	Eukaryotic translation initiation factor 1;Eukaryotic translation initiation factor 1b	Gm6900;Eif1;Eif1b;Gm16378	>tr|G3UW42|G3UW42_MOUSE MCG49030 OS=Mus musculus GN=Gm6900 PE=4 SV=1;>sp|P48024|EIF1_MOUSE Eukaryotic translation initiation factor 1 OS=Mus musculus GN=Eif1 PE=2 SV=2;>tr|Q4V9T8|Q4V9T8_MOUSE Eukaryotic translation initiation factor 1 OS=Mus musculus GN=Ei	5	3	3	3	3	27.4	12.639	113	3.5951e-50	0.75601	0.77175	-0.373795	15.874	7	566810000	8.75344	324910000	241900000
B1AXP1;Q8BMJ3;Q4FJR7;Q60872;D3Z367;E9PZE6;E9PZM5;E9Q5G6;Q3TQZ4;Q3UT53;Q3UTA4;Q8BX20	B1AXP1;Q8BMJ3;Q4FJR7;Q60872	Eukaryotic translation initiation factor 1A, X-chromosomal;Eukaryotic translation initiation factor 1A	Eif1ax;Eif1a	>tr|B1AXP1|B1AXP1_MOUSE Eukaryotic translation initiation factor 1A, Y-linked OS=Mus musculus GN=Eif1ax PE=3 SV=1;>sp|Q8BMJ3|IF1AX_MOUSE Eukaryotic translation initiation factor 1A, X-chromosomal OS=Mus musculus GN=Eif1ax PE=2 SV=3;>tr|Q4FJR7|Q4FJR7_MOUSE	12	3	3	2	2	28.5	16.46	144	6.4156e-09	0.62994	0.75203	-0.411138	137.7	4	266090000	8.42503	83770000	182320000
Q6ZWX6	Q6ZWX6	Eukaryotic translation initiation factor 2 subunit 1	Eif2s1	>sp|Q6ZWX6|IF2A_MOUSE Eukaryotic translation initiation factor 2 subunit 1 OS=Mus musculus GN=Eif2s1 PE=1 SV=3	1	10	9	7	8	33	36.108	315	3.7551e-83	0.83672	1.1056	0.14483	34.671	21	1342000000	9.12775	761560000	580420000
Q3ULL5;Q99L45;E0CXJ3	Q3ULL5;Q99L45	Eukaryotic translation initiation factor 2 subunit 2	Eif2s2	>tr|Q3ULL5|Q3ULL5_MOUSE Eif2s2 protein OS=Mus musculus GN=Eif2s2 PE=2 SV=1;>sp|Q99L45|IF2B_MOUSE Eukaryotic translation initiation factor 2 subunit 2 OS=Mus musculus GN=Eif2s2 PE=1 SV=1	3	10	7	8	8	32.3	38.092	331	3.647e-34	1.0494	1.0162	0.0231844	37.599	12	574110000	8.759	313520000	260590000
Q3TML6;Q9Z0N1;Q9Z0N2;A2AAW9	Q3TML6;Q9Z0N1;Q9Z0N2;A2AAW9	Eukaryotic translation initiation factor 2 subunit 3, X-linked;Eukaryotic translation initiation factor 2 subunit 3, Y-linked	Eif2s3x;Eif2s3y	>tr|Q3TML6|Q3TML6_MOUSE Eukaryotic translation initiation factor 2, subunit 3, structural gene X-linked OS=Mus musculus GN=Eif2s3x PE=2 SV=1;>sp|Q9Z0N1|IF2G_MOUSE Eukaryotic translation initiation factor 2 subunit 3, X-linked OS=Mus musculus GN=Eif2s3x PE=	4	10	9	9	10	30.1	51.065	472	9.0667e-71	0.97419	0.95602	-0.0648873	74.171	21	935480000	8.97103	468440000	467030000
Q8BJW6;Q8BJW6-2;D3YZZ6;D6RGA6;D6RFN2	Q8BJW6;Q8BJW6-2;D3YZZ6	Eukaryotic translation initiation factor 2A	Eif2a	>sp|Q8BJW6|EIF2A_MOUSE Eukaryotic translation initiation factor 2A OS=Mus musculus GN=Eif2a PE=2 SV=2;>sp|Q8BJW6-2|EIF2A_MOUSE Isoform 2 of Eukaryotic translation initiation factor 2A OS=Mus musculus GN=Eif2a;>tr|D3YZZ6|D3YZZ6_MOUSE Eukaryotic translation	5	4	3	2	2	11.5	64.403	581	5.2166e-13	0.78864	1.1192	0.162468	25.185	3	40609000	7.60862	22595000	18014000
P23116;Q3UM46	P23116;Q3UM46	Eukaryotic translation initiation factor 3 subunit A	Eif3a	>sp|P23116|EIF3A_MOUSE Eukaryotic translation initiation factor 3 subunit A OS=Mus musculus GN=Eif3a PE=1 SV=5;>tr|Q3UM46|Q3UM46_MOUSE Eukaryotic translation initiation factor 3 subunit A (Fragment) OS=Mus musculus GN=Eif3a PE=2 SV=1	2	7	6	5	5	7.5	161.93	1344	1.3136e-20	0.76905	0.80885	-0.306056	45.73	9	132540000	8.12235	68351000	64185000
E9PX78;Q8JZQ9	E9PX78;Q8JZQ9	Eukaryotic translation initiation factor 3 subunit B	Eif3b	>tr|E9PX78|E9PX78_MOUSE Eukaryotic translation initiation factor 3 subunit B OS=Mus musculus GN=Eif3b PE=3 SV=1;>sp|Q8JZQ9|EIF3B_MOUSE Eukaryotic translation initiation factor 3 subunit B OS=Mus musculus GN=Eif3b PE=1 SV=1	2	19	14	17	11	25.8	108.83	969	5.211e-207	2.3288	2.53	1.33914	58.689	27	1165500000	9.06651	436610000	728870000
Q8R1B4;E9Q3A8	Q8R1B4;E9Q3A8	Eukaryotic translation initiation factor 3 subunit C	Eif3c	>sp|Q8R1B4|EIF3C_MOUSE Eukaryotic translation initiation factor 3 subunit C OS=Mus musculus GN=Eif3c PE=1 SV=1;>tr|E9Q3A8|E9Q3A8_MOUSE Eukaryotic translation initiation factor 3 subunit C OS=Mus musculus GN=Eif3c PE=4 SV=1	2	4	4	4	4	5.7	105.53	911	3.5623e-110	0.90444	0.89578	-0.158784	21.59	9	247940000	8.39435	129410000	118540000
O70194	O70194	Eukaryotic translation initiation factor 3 subunit D	Eif3d	>sp|O70194|EIF3D_MOUSE Eukaryotic translation initiation factor 3 subunit D OS=Mus musculus GN=Eif3d PE=1 SV=2	1	7	5	7	4	14.1	63.988	548	5.9597e-24	1.0603	1.0644	0.0900404	17.043	9	325070000	8.51198	168760000	156300000
P60229;Q3UIG0	P60229;Q3UIG0	Eukaryotic translation initiation factor 3 subunit E	Eif3e	>sp|P60229|EIF3E_MOUSE Eukaryotic translation initiation factor 3 subunit E OS=Mus musculus GN=Eif3e PE=1 SV=1;>tr|Q3UIG0|Q3UIG0_MOUSE Eukaryotic translation initiation factor 3 subunit E OS=Mus musculus GN=Eif3e PE=2 SV=1	2	12	10	10	10	36.6	52.22	445	1.1924e-69	0.83322	0.83959	-0.252243	16.861	20	716050000	8.85494	401320000	314740000
Q9DCH4	Q9DCH4	Eukaryotic translation initiation factor 3 subunit F	Eif3f	>sp|Q9DCH4|EIF3F_MOUSE Eukaryotic translation initiation factor 3 subunit F OS=Mus musculus GN=Eif3f PE=1 SV=2	1	5	3	5	4	19.7	37.984	361	3.4018e-41	1.2765	1.1757	0.23352	53.321	4	117860000	8.07137	56783000	61081000
Q5M9L0;Q91WK2;Q8BMZ8	Q5M9L0;Q91WK2	Eukaryotic translation initiation factor 3 subunit H	Eif3h	>tr|Q5M9L0|Q5M9L0_MOUSE Eukaryotic translation initiation factor 3, subunit H OS=Mus musculus GN=Eif3h PE=2 SV=1;>sp|Q91WK2|EIF3H_MOUSE Eukaryotic translation initiation factor 3 subunit H OS=Mus musculus GN=Eif3h PE=1 SV=1	3	9	4	5	6	33.5	39.832	352	4.6682e-32	0.96434	0.9827	-0.025177	45.148	11	293660000	8.46784	164620000	129040000
A2AE04;Q9QZD9;A2AE03	A2AE04;Q9QZD9;A2AE03	Eukaryotic translation initiation factor 3 subunit I	Eif3i	>tr|A2AE04|A2AE04_MOUSE Eukaryotic translation initiation factor 3, subunit 1 OS=Mus musculus GN=Eif3i PE=4 SV=1;>sp|Q9QZD9|EIF3I_MOUSE Eukaryotic translation initiation factor 3 subunit I OS=Mus musculus GN=Eif3i PE=1 SV=1;>tr|A2AE03|A2AE03_MOUSE Eukaryot	3	4	4	3	1	13.5	36.46	325	7.5524e-08	1.1883	1.291	0.368489	17.32	4	56974000	7.75568	26318000	30656000
Q66JS6;Q3UGC7	Q66JS6;Q3UGC7	Eukaryotic translation initiation factor 3 subunit J	Eif3j	>sp|Q66JS6|EIF3J_MOUSE Eukaryotic translation initiation factor 3 subunit J OS=Mus musculus GN=Eif3j PE=2 SV=1;>tr|Q3UGC7|Q3UGC7_MOUSE Eukaryotic translation initiation factor 3 subunit J OS=Mus musculus GN=Eif3j PE=2 SV=1	2	3	3	1	1	19	29.485	263	2.4214e-15	1.2208	1.4238	0.509747	43.519	4	265810000	8.42457	101630000	164180000
Q9DBZ5;Q3TY56;Q9DBZ5-2	Q9DBZ5	Eukaryotic translation initiation factor 3 subunit K	Eif3k	>sp|Q9DBZ5|EIF3K_MOUSE Eukaryotic translation initiation factor 3 subunit K OS=Mus musculus GN=Eif3k PE=1 SV=1	3	3	3	3	3	20.6	25.086	218	6.7708e-15	1.3436	1.5923	0.671112	35.319	3	63266000	7.80117	31252000	32014000
Q8QZY1	Q8QZY1	Eukaryotic translation initiation factor 3 subunit L	Eif3l	>sp|Q8QZY1|EIF3L_MOUSE Eukaryotic translation initiation factor 3 subunit L OS=Mus musculus GN=Eif3l PE=1 SV=1	1	6	5	3	5	17.2	66.612	564	7.5213e-56	0.61023	0.87829	-0.187231	25.207	6	118670000	8.07434	73280000	45389000
Q99JX4;A2A702;A2A701	Q99JX4;A2A702;A2A701	Eukaryotic translation initiation factor 3 subunit M	Eif3m	>sp|Q99JX4|EIF3M_MOUSE Eukaryotic translation initiation factor 3 subunit M OS=Mus musculus GN=Eif3m PE=2 SV=1;>tr|A2A702|A2A702_MOUSE Eukaryotic translation initiation factor 3 subunit M OS=Mus musculus GN=Eif3m PE=4 SV=1;>tr|A2A701|A2A701_MOUSE Eukaryoti	3	5	4	5	4	18.2	42.516	374	4.7028e-35	1.0159	1.0788	0.109427	20.002	9	175430000	8.2441	85982000	89447000
Q6NZJ6;E9PVC5;E9Q9E1;E9PVC6;Q6NZJ6-2;E9Q298;E9Q770;A2AMI7;D3Z439;D3YWM1;D3YWY7	Q6NZJ6;E9PVC5;E9Q9E1;E9PVC6;Q6NZJ6-2;E9Q298	Eukaryotic translation initiation factor 4 gamma 1	Eif4g1	>sp|Q6NZJ6|IF4G1_MOUSE Eukaryotic translation initiation factor 4 gamma 1 OS=Mus musculus GN=Eif4g1 PE=1 SV=1;>tr|E9PVC5|E9PVC5_MOUSE Eukaryotic translation initiation factor 4 gamma 1 OS=Mus musculus GN=Eif4g1 PE=4 SV=1;>tr|E9Q9E1|E9Q9E1_MOUSE Eukaryotic	11	31	29	25	25	24	176.07	1600	0	1.0808	1.096	0.132248	35.541	72	4519100000	9.65505	2216100000	2303000000
G3XA17;F7CBP1;Q62448;Q62448-2;F6TW20;F7DAB1	G3XA17;F7CBP1;Q62448;Q62448-2	Eukaryotic translation initiation factor 4 gamma 2	Eif4g2	>tr|G3XA17|G3XA17_MOUSE Eukaryotic translation initiation factor 4 gamma 2 OS=Mus musculus GN=Eif4g2 PE=4 SV=1;>tr|F7CBP1|F7CBP1_MOUSE Eukaryotic translation initiation factor 4 gamma 2 OS=Mus musculus GN=Eif4g2 PE=4 SV=1;>sp|Q62448|IF4G2_MOUSE Eukaryotic	6	17	14	11	14	22.2	102.1	906	4.4506e-73	0.81771	0.95676	-0.063771	18.58	23	816650000	8.91204	443190000	373460000
Q8BGD9;Q3TDD8	Q8BGD9;Q3TDD8	Eukaryotic translation initiation factor 4B	Eif4b	>sp|Q8BGD9|IF4B_MOUSE Eukaryotic translation initiation factor 4B OS=Mus musculus GN=Eif4b PE=1 SV=1;>tr|Q3TDD8|Q3TDD8_MOUSE Uncharacterized protein OS=Mus musculus GN=Eif4b PE=2 SV=1	2	14	11	12	12	30.3	68.839	611	7.7915e-117	0.97424	1.0516	0.072586	18.815	22	776090000	8.88991	368670000	407420000
P63073;Q3TK95	P63073;Q3TK95	Eukaryotic translation initiation factor 4E	Eif4e	>sp|P63073|IF4E_MOUSE Eukaryotic translation initiation factor 4E OS=Mus musculus GN=Eif4e PE=1 SV=1;>tr|Q3TK95|Q3TK95_MOUSE Putative uncharacterized protein OS=Mus musculus GN=Eif4e PE=2 SV=1	2	7	7	7	7	31.8	25.053	217	7.5644e-39	1.3532	1.4946	0.579759	25.7	21	1769400000	9.24783	750570000	1018800000
D3YUV9;Q80ZJ3;Q8BMB3;Q0P688;D3Z729;G3X9H1;Q3UUT0;D3Z730	D3YUV9;Q80ZJ3;Q8BMB3;Q0P688;D3Z729;G3X9H1;Q3UUT0;D3Z730	Eukaryotic translation initiation factor 4E type 2	Eif4e2	>tr|D3YUV9|D3YUV9_MOUSE Eukaryotic translation initiation factor 4E type 2 OS=Mus musculus GN=Eif4e2 PE=3 SV=1;>tr|Q80ZJ3|Q80ZJ3_MOUSE Eif4e2 protein OS=Mus musculus GN=Eif4e2 PE=2 SV=1;>sp|Q8BMB3|IF4E2_MOUSE Eukaryotic translation initiation factor 4E typ	8	3	3	3	3	17.4	29.506	259	4.8538e-26	1.1655	1.2899	0.367259	19.207	7	184300000	8.26553	84891000	99405000
Q60876	Q60876	Eukaryotic translation initiation factor 4E-binding protein 1	Eif4ebp1	>sp|Q60876|4EBP1_MOUSE Eukaryotic translation initiation factor 4E-binding protein 1 OS=Mus musculus GN=Eif4ebp1 PE=1 SV=3	1	1	1	1	1	11.1	12.325	117	0.00023897	1.4249	1.2711	0.346078	5.8832	3	388990000	8.58994	173860000	215130000
Q564E5;Q9WUK2;Q80U88;Q9WUK2-2	Q564E5;Q9WUK2;Q80U88;Q9WUK2-2	Eukaryotic translation initiation factor 4H	Eif4h	>tr|Q564E5|Q564E5_MOUSE Williams-Beuren syndrome chromosome region 1 homolog (Human), isoform CRA_a OS=Mus musculus GN=Eif4h PE=2 SV=1;>sp|Q9WUK2|IF4H_MOUSE Eukaryotic translation initiation factor 4H OS=Mus musculus GN=Eif4h PE=1 SV=3;>tr|Q80U88|Q80U88_MO	4	9	9	8	8	44.4	27.341	248	1.7631e-197	1.686	1.5825	0.662205	18.185	28	2748600000	9.43911	1034600000	1714000000
P59325;Q3TQR3;Q8BVV6;Q05CM5;Q05CH7	P59325;Q3TQR3;Q8BVV6;Q05CM5;Q05CH7	Eukaryotic translation initiation factor 5	Eif5	>sp|P59325|IF5_MOUSE Eukaryotic translation initiation factor 5 OS=Mus musculus GN=Eif5 PE=1 SV=1;>tr|Q3TQR3|Q3TQR3_MOUSE MCG118037 OS=Mus musculus GN=Eif5 PE=2 SV=1;>tr|Q8BVV6|Q8BVV6_MOUSE Uncharacterized protein OS=Mus musculus GN=Eif5 PE=2 SV=1;>tr|Q05C	5	8	7	5	4	20.3	48.968	429	3.4316e-52	1.098	1.2755	0.351063	28.25	14	724650000	8.86013	355780000	368870000
P63242;Q8BGY2	P63242;Q8BGY2	Eukaryotic translation initiation factor 5A-1;Eukaryotic translation initiation factor 5A-2	Eif5a;Eif5a2	>sp|P63242|IF5A1_MOUSE Eukaryotic translation initiation factor 5A-1 OS=Mus musculus GN=Eif5a PE=1 SV=2;>sp|Q8BGY2|IF5A2_MOUSE Eukaryotic translation initiation factor 5A-2 OS=Mus musculus GN=Eif5a2 PE=2 SV=3	2	6	6	5	6	40.9	16.832	154	5.0728e-87	0.92521	1.0161	0.0230424	45.794	20	3777700000	9.57723	1916100000	1861600000
Q05D44	Q05D44	Eukaryotic translation initiation factor 5B	Eif5b	>sp|Q05D44|IF2P_MOUSE Eukaryotic translation initiation factor 5B OS=Mus musculus GN=Eif5b PE=1 SV=2	1	11	6	6	9	12.7	137.61	1216	5.859e-38	1.2112	1.1539	0.206518	46.858	14	494460000	8.69413	235200000	259260000
O55135;Q545K4;A6PWZ2	O55135;Q545K4;A6PWZ2	Eukaryotic translation initiation factor 6	Eif6	>sp|O55135|IF6_MOUSE Eukaryotic translation initiation factor 6 OS=Mus musculus GN=Eif6 PE=1 SV=2;>tr|Q545K4|Q545K4_MOUSE Eukaryotic translation initiation factor 6 OS=Mus musculus GN=Eif6 PE=2 SV=1;>tr|A6PWZ2|A6PWZ2_MOUSE Eukaryotic translation initiation	3	3	3	3	2	21.2	26.511	245	1.5194e-174	1.2084	1.2663	0.340619	29.629	8	412960000	8.61591	170300000	242660000
Q6P1Y9;Q8R3S6;Q5PPR2	Q6P1Y9;Q8R3S6;Q5PPR2	Exocyst complex component 1	Exoc1	>tr|Q6P1Y9|Q6P1Y9_MOUSE Exocyst complex component 1 OS=Mus musculus GN=Exoc1 PE=2 SV=1;>sp|Q8R3S6|EXOC1_MOUSE Exocyst complex component 1 OS=Mus musculus GN=Exoc1 PE=2 SV=4;>tr|Q5PPR2|Q5PPR2_MOUSE Exocyst complex component 1 OS=Mus musculus GN=Exoc1 PE=2 S	3	5	4	5	3	7.9	102.69	901	1.3535e-14	1.0775	1.2198	0.286645	118.68	7	148040000	8.17038	81018000	67022000
Q5SUZ6;Q9D4H1	Q5SUZ6;Q9D4H1	Exocyst complex component 2	Exoc2	>tr|Q5SUZ6|Q5SUZ6_MOUSE Exocyst complex component 2 OS=Mus musculus GN=Exoc2 PE=2 SV=1;>sp|Q9D4H1|EXOC2_MOUSE Exocyst complex component 2 OS=Mus musculus GN=Exoc2 PE=1 SV=1	2	4	3	3	4	5.3	103.96	924	5.4776e-14	0.83394	1.2223	0.289598	40.737	6	106720000	8.02825	59939000	46786000
Q6KAR6;Q8K0E2	Q6KAR6;Q8K0E2	Exocyst complex component 3	Exoc3	>sp|Q6KAR6|EXOC3_MOUSE Exocyst complex component 3 OS=Mus musculus GN=Exoc3 PE=1 SV=2;>tr|Q8K0E2|Q8K0E2_MOUSE Exocyst complex component 3 OS=Mus musculus GN=Exoc3 PE=2 SV=1	2	3	2	0	1	5.8	86.454	755	1.9124e-11	0.46369	0.53201	-0.910475	12.632	2	59466000	7.77427	39470000	19996000
Q69ZD1;O35382;Q8C391;Q9CXE1	Q69ZD1;O35382	Exocyst complex component 4	Exoc4	>tr|Q69ZD1|Q69ZD1_MOUSE MKIAA1699 protein (Fragment) OS=Mus musculus GN=Exoc4 PE=2 SV=1;>sp|O35382|EXOC4_MOUSE Exocyst complex component 4 OS=Mus musculus GN=Exoc4 PE=1 SV=2	4	10	8	8	5	14.2	110.77	977	3.8546e-100	1.6455	1.8944	0.921741	45.651	9	190640000	8.28021	75053000	115590000
Q3TPX4;E9PZ92;E0CYX2	Q3TPX4;E9PZ92	Exocyst complex component 5	Exoc5	>sp|Q3TPX4|EXOC5_MOUSE Exocyst complex component 5 OS=Mus musculus GN=Exoc5 PE=1 SV=2;>tr|E9PZ92|E9PZ92_MOUSE Uncharacterized protein OS=Mus musculus GN=Exoc5 PE=4 SV=1	3	5	5	4	2	7.8	81.737	708	2.7793e-14	0.63406	0.94192	-0.0863236	108.66	5	73222000	7.86464	46730000	26493000
A6H5Z3;A6H5Z3-2;Q8C1X1;F6Q3Q9;E0CXR2;E9Q1K9;Q9D4R7;E0CY34	A6H5Z3;A6H5Z3-2;Q8C1X1	Exocyst complex component 6B	Exoc6b	>sp|A6H5Z3|EXC6B_MOUSE Exocyst complex component 6B OS=Mus musculus GN=Exoc6b PE=2 SV=1;>sp|A6H5Z3-2|EXC6B_MOUSE Isoform 2 of Exocyst complex component 6B OS=Mus musculus GN=Exoc6b;>tr|Q8C1X1|Q8C1X1_MOUSE Uncharacterized protein (Fragment) OS=Mus musculus	8	4	3	1	1	8	94.128	810	7.0973e-09	0.85374	1.2276	0.295841	27.197	3	38131000	7.58128	20563000	17568000
O35250;Q3USE0;A2AAN0;O35250-2;Q542L0;A2AAN3	O35250;Q3USE0;A2AAN0;O35250-2;Q542L0	Exocyst complex component 7	Exoc7	>sp|O35250|EXOC7_MOUSE Exocyst complex component 7 OS=Mus musculus GN=Exoc7 PE=1 SV=2;>tr|Q3USE0|Q3USE0_MOUSE Exocyst complex component 7 OS=Mus musculus GN=Exoc7 PE=2 SV=1;>tr|A2AAN0|A2AAN0_MOUSE Exocyst complex component 7 OS=Mus musculus GN=Exoc7 PE=4 S	6	5	3	2	4	9.9	79.959	697	1.7374e-08	0.76911	1.1471	0.197991	58.834	3	43464000	7.63813	23472000	19992000
Q6PGF7	Q6PGF7	Exocyst complex component 8	Exoc8	>sp|Q6PGF7|EXOC8_MOUSE Exocyst complex component 8 OS=Mus musculus GN=Exoc8 PE=1 SV=1	1	3	3	3	3	6.1	81.034	716	1.6864e-70	0.71119	0.82566	-0.27638	14.036	5	104530000	8.01924	64626000	39903000
Q9CSH3;E9Q1E0	Q9CSH3;E9Q1E0	Exosome complex exonuclease RRP44	Dis3	>sp|Q9CSH3|RRP44_MOUSE Exosome complex exonuclease RRP44 OS=Mus musculus GN=Dis3 PE=2 SV=4;>tr|E9Q1E0|E9Q1E0_MOUSE Exosome complex exonuclease RRP44 OS=Mus musculus GN=Dis3 PE=4 SV=1	2	15	12	13	12	21.3	108.84	958	2.688e-77	0.90832	1.2042	0.268075	68.288	23	715520000	8.85462	353920000	361590000
A2AKT7;Q6P5F9;F6YA11;A2AKT6	A2AKT7;Q6P5F9	Exportin-1	Xpo1	>tr|A2AKT7|A2AKT7_MOUSE Exportin 1, CRM1 homolog (Yeast) OS=Mus musculus GN=Xpo1 PE=4 SV=1;>sp|Q6P5F9|XPO1_MOUSE Exportin-1 OS=Mus musculus GN=Xpo1 PE=1 SV=1	4	37	33	31	35	44.9	123.09	1071	0	1.0116	0.99817	-0.00264255	30.042	113	9004500000	9.95446	4693000000	4311500000
A2A5S1;Q9ERK4;E9Q1T9;F6ZEW4;E9QAX7;F7D1H9	A2A5S1;Q9ERK4;E9Q1T9;F6ZEW4	Exportin-2	Cse1l	>tr|A2A5S1|A2A5S1_MOUSE Chromosome segregation 1-like (S. cerevisiae) OS=Mus musculus GN=Cse1l PE=4 SV=1;>sp|Q9ERK4|XPO2_MOUSE Exportin-2 OS=Mus musculus GN=Cse1l PE=2 SV=1;>tr|E9Q1T9|E9Q1T9_MOUSE Exportin-2 OS=Mus musculus GN=Cse1l PE=4 SV=1;>tr|F6ZEW4|F6	6	33	31	32	31	48.7	110.45	971	0	1.1986	1.1734	0.230695	28.819	96	9537900000	9.97945	4597000000	4940900000
Q924C1;Q924C1-2;Q924C1-3	Q924C1	Exportin-5	Xpo5	>sp|Q924C1|XPO5_MOUSE Exportin-5 OS=Mus musculus GN=Xpo5 PE=2 SV=1	3	21	19	19	19	22.3	136.97	1204	1.0624e-287	1.3979	1.457	0.543001	35.303	56	2782000000	9.44436	1162300000	1619700000
E9PUW7;Q9EPK7;Q9EPK7-2	E9PUW7;Q9EPK7;Q9EPK7-2	Exportin-7	Xpo7	>tr|E9PUW7|E9PUW7_MOUSE Exportin-7 OS=Mus musculus GN=Xpo7 PE=4 SV=1;>sp|Q9EPK7|XPO7_MOUSE Exportin-7 OS=Mus musculus GN=Xpo7 PE=2 SV=3;>sp|Q9EPK7-2|XPO7_MOUSE Isoform 2 of Exportin-7 OS=Mus musculus GN=Xpo7	3	10	5	9	7	10.9	123.9	1088	5.6675e-43	1.186	1.2169	0.283211	21.382	7	156840000	8.19546	74396000	82443000
Q9CRT8	Q9CRT8	Exportin-T	Xpot	>sp|Q9CRT8|XPOT_MOUSE Exportin-T OS=Mus musculus GN=Xpot PE=2 SV=3	1	13	13	11	12	18.7	109.73	963	2.7169e-104	0.79447	0.87803	-0.187658	73.331	32	2381800000	9.37691	1711000000	670800000
Q3U7R1;Q3U7R1-2	Q3U7R1;Q3U7R1-2	Extended synaptotagmin-1	Esyt1	>sp|Q3U7R1|ESYT1_MOUSE Extended synaptotagmin-1 OS=Mus musculus GN=Esyt1 PE=2 SV=2;>sp|Q3U7R1-2|ESYT1_MOUSE Isoform 2 of Extended synaptotagmin-1 OS=Mus musculus GN=Esyt1	2	5	4	0	2	7.1	121.55	1092	4.2816e-18	0.24959	0.28487	-1.81162	38.37	5	54133000	7.73346	44087000	10046000
Q61508;Q61508-2;D3Z038;D3Z0U9;D3YV22;F8WI14;D3YV64;D3Z772	Q61508;Q61508-2;D3Z038;D3Z0U9;D3YV22;F8WI14;D3YV64;D3Z772	Extracellular matrix protein 1	Ecm1	>sp|Q61508|ECM1_MOUSE Extracellular matrix protein 1 OS=Mus musculus GN=Ecm1 PE=1 SV=2;>sp|Q61508-2|ECM1_MOUSE Isoform Short of Extracellular matrix protein 1 OS=Mus musculus GN=Ecm1;>tr|D3Z038|D3Z038_MOUSE Extracellular matrix protein 1 (Fragment) OS=Mus	8	2	2	0	0	5.2	62.832	559	6.0697e-06	1.0572	1.0048	0.00690837	173.14	2	43020000	7.63367	22110000	20909000
Q6P4T3;G5E8I5;P97480;G5E831;P97480-2	Q6P4T3;G5E8I5;P97480;G5E831;P97480-2	Eyes absent homolog 3	Eya3	>tr|Q6P4T3|Q6P4T3_MOUSE Eyes absent 3 homolog (Drosophila) OS=Mus musculus GN=Eya3 PE=2 SV=1;>tr|G5E8I5|G5E8I5_MOUSE Eyes absent homolog 3 OS=Mus musculus GN=Eya3 PE=4 SV=1;>sp|P97480|EYA3_MOUSE Eyes absent homolog 3 OS=Mus musculus GN=Eya3 PE=1 SV=1;>tr|G	5	1	1	1	1	3.8	57.854	526	1.5755e-52	0.61947	0.70303	-0.508342	21.293	4	50370000	7.70217	32276000	18094000
P26040;Q4KML7	P26040;Q4KML7	Ezrin	Ezr	>sp|P26040|EZRI_MOUSE Ezrin OS=Mus musculus GN=Ezr PE=1 SV=3;>tr|Q4KML7|Q4KML7_MOUSE Ezrin OS=Mus musculus GN=Ezr PE=2 SV=1	2	33	32	30	26	51.7	69.406	586	0	4.6395	5.289	2.40299	80.644	46	3771000000	9.57646	1130500000	2640500000
E9PWZ5;Q5RKN9;P47753	E9PWZ5;Q5RKN9;P47753	F-actin-capping protein subunit alpha-1	Capza1	>tr|E9PWZ5|E9PWZ5_MOUSE F-actin-capping protein subunit alpha-1 OS=Mus musculus GN=Capza1 PE=4 SV=1;>tr|Q5RKN9|Q5RKN9_MOUSE Capping protein (Actin filament) muscle Z-line, alpha 1 OS=Mus musculus GN=Capza1 PE=2 SV=1;>sp|P47753|CAZA1_MOUSE F-actin-capping p	3	10	10	8	9	56.2	33.328	290	1.8867e-185	1.1421	1.1895	0.250355	19.757	17	1674400000	9.22386	769850000	904540000
P47754;Q5DQJ3;D6RCW7	P47754;Q5DQJ3;D6RCW7	F-actin-capping protein subunit alpha-2	Capza2	>sp|P47754|CAZA2_MOUSE F-actin-capping protein subunit alpha-2 OS=Mus musculus GN=Capza2 PE=1 SV=3;>tr|Q5DQJ3|Q5DQJ3_MOUSE Capping protein (Actin filament) muscle Z-line, alpha 2, isoform CRA_c OS=Mus musculus GN=Capza2 PE=2 SV=1;>tr|D6RCW7|D6RCW7_MOUSE F-	3	11	9	8	10	60.8	32.967	286	2.7081e-139	1.1286	1.0811	0.1125	25.745	24	4300000000	9.63347	2147000000	2153000000
A2AMV7;P47757-2;Q923G3;A2AMW0;A2AMV5;P47757;A2AMV9;F7CAZ6;A2AMV4;F6YHZ8;A2AMV8;F6QJN8	A2AMV7;P47757-2;Q923G3;A2AMW0;A2AMV5;P47757	F-actin-capping protein subunit beta	Capzb	>tr|A2AMV7|A2AMV7_MOUSE CAPZB3 OS=Mus musculus GN=Capzb PE=2 SV=1;>sp|P47757-2|CAPZB_MOUSE Isoform 2 of F-actin-capping protein subunit beta OS=Mus musculus GN=Capzb;>tr|Q923G3|Q923G3_MOUSE Capping protein (Actin filament) muscle Z-line, beta OS=Mus muscul	12	11	9	11	9	32.2	33.767	301	4.9198e-129	1.1326	1.249	0.320773	18.366	26	3377900000	9.52865	1660300000	1717600000
Q8BJL1	Q8BJL1	F-box only protein 30	Fbxo30	>sp|Q8BJL1|FBX30_MOUSE F-box only protein 30 OS=Mus musculus GN=Fbxo30 PE=2 SV=2	1	3	3	3	3	4.8	82.687	746	2.7852e-17	0.32119	0.33273	-1.58758	21.202	6	202850000	8.30718	152990000	49861000
B1AVT9;Q9QXE7;Q8BHJ5	B1AVT9;Q9QXE7;Q8BHJ5	F-box-like/WD repeat-containing protein TBL1X;F-box-like/WD repeat-containing protein TBL1XR1	Tbl1x;Tbl1xr1	>tr|B1AVT9|B1AVT9_MOUSE Transducin (Beta)-like 1 X-linked OS=Mus musculus GN=Tbl1x PE=4 SV=1;>sp|Q9QXE7|TBL1X_MOUSE F-box-like/WD repeat-containing protein TBL1X OS=Mus musculus GN=Tbl1x PE=2 SV=2;>sp|Q8BHJ5|TBL1R_MOUSE F-box-like/WD repeat-containing prot	3	6	6	5	6	13.9	56.802	527	4.2656e-23	0.9045	0.9424	-0.0855886	56.414	15	571320000	8.75688	287600000	283710000
Q91WJ8;Q3TUE1;Q91WJ8-2;Q3TIX6;A2AJ72	Q91WJ8;Q3TUE1;Q91WJ8-2	Far upstream element-binding protein 1	Fubp1	>sp|Q91WJ8|FUBP1_MOUSE Far upstream element-binding protein 1 OS=Mus musculus GN=Fubp1 PE=1 SV=1;>tr|Q3TUE1|Q3TUE1_MOUSE Far upstream element-binding protein 1 OS=Mus musculus GN=Fubp1 PE=2 SV=1;>sp|Q91WJ8-2|FUBP1_MOUSE Isoform 2 of Far upstream element-bi	5	15	15	12	12	29	68.539	651	5.07e-145	0.71465	0.78032	-0.357862	28.429	32	1172800000	9.06922	690470000	482330000
Q3U0V1	Q3U0V1	Far upstream element-binding protein 2	Khsrp	>sp|Q3U0V1|FUBP2_MOUSE Far upstream element-binding protein 2 OS=Mus musculus GN=Khsrp PE=1 SV=2	1	20	18	20	15	32.1	76.775	748	8.1095e-184	1.2216	1.3477	0.430499	36.095	34	2056300000	9.31309	981000000	1075300000
Q4FJN9;Q920E5	Q4FJN9;Q920E5	Farnesyl pyrophosphate synthase	Fdps	>tr|Q4FJN9|Q4FJN9_MOUSE Fdps protein OS=Mus musculus GN=Fdps PE=2 SV=1;>sp|Q920E5|FPPS_MOUSE Farnesyl pyrophosphate synthase OS=Mus musculus GN=Fdps PE=2 SV=1	2	17	17	13	17	46.7	40.581	353	0	0.25214	0.24722	-2.01613	35.484	56	11020000000	10.0422	8896500000	2123600000
P54731	P54731	FAS-associated factor 1	Faf1	>sp|P54731|FAF1_MOUSE FAS-associated factor 1 OS=Mus musculus GN=Faf1 PE=1 SV=2	1	5	5	3	5	9.9	73.862	649	1.2887e-69	0.94375	0.8975	-0.156016	37	10	287870000	8.4592	157320000	130550000
Q61553;F7BDR1;D3Z1X1;D3YWW3;D3YZR7	Q61553	Fascin	Fscn1	>sp|Q61553|FSCN1_MOUSE Fascin OS=Mus musculus GN=Fscn1 PE=1 SV=4	5	17	16	15	14	38.3	54.507	493	3.4327e-225	1.2104	1.3479	0.430713	30.498	49	5352900000	9.72859	2385300000	2967600000
P19096	P19096	Fatty acid synthase;[Acyl-carrier-protein] S-acetyltransferase;[Acyl-carrier-protein] S-malonyltransferase;3-oxoacyl-[acyl-carrier-protein] synthase;3-oxoacyl-[acyl-carrier-protein] reductase;3-hydroxypalmitoyl-[acyl-carrier-protein] dehydratase;Enoyl-[acyl-carrier-protein] reductase;Oleoyl-[acyl-carrier-protein] hydrolase	Fasn	>sp|P19096|FAS_MOUSE Fatty acid synthase OS=Mus musculus GN=Fasn PE=1 SV=2	1	101	93	93	96	48	272.43	2504	0	1.3013	1.2961	0.374177	32.56	329	48742000000	10.6879	21502000000	27240000000
Q05816;Q497I3;E9Q964	Q05816;Q497I3;E9Q964	Fatty acid-binding protein, epidermal	Fabp5	>sp|Q05816|FABP5_MOUSE Fatty acid-binding protein, epidermal OS=Mus musculus GN=Fabp5 PE=1 SV=3;>tr|Q497I3|Q497I3_MOUSE Fatty acid binding protein 5, epidermal OS=Mus musculus GN=Fabp5 PE=2 SV=1;>tr|E9Q964|E9Q964_MOUSE Fatty acid-binding protein, epidermal	3	5	5	4	4	31.9	15.137	135	1.0464e-50	0.21239	0.22649	-2.14248	65.445	21	4801500000	9.68138	3917300000	884170000
Q3TLE2;Q8CIB5;F8WGQ4;A6X940;A6X941	Q3TLE2;Q8CIB5;F8WGQ4	Fermitin family homolog 2	Fermt2	>tr|Q3TLE2|Q3TLE2_MOUSE Pleckstrin homology domain containing, family C (With FERM domain) member 1 OS=Mus musculus GN=Fermt2 PE=2 SV=1;>sp|Q8CIB5|FERM2_MOUSE Fermitin family homolog 2 OS=Mus musculus GN=Fermt2 PE=1 SV=1;>tr|F8WGQ4|F8WGQ4_MOUSE Fermitin fa	5	18	15	15	16	36.5	77.8	680	0	0.89461	0.90715	-0.140587	21.531	38	1436800000	9.1574	762390000	674440000
P09528	P09528	Ferritin heavy chain	Fth1	>sp|P09528|FRIH_MOUSE Ferritin heavy chain OS=Mus musculus GN=Fth1 PE=1 SV=2	1	5	5	5	5	32.4	21.066	182	1.9557e-24	0.46192	0.48266	-1.05092	29.376	21	2123300000	9.32701	1464000000	659350000
P29391;Q9CPX4;P49945;H3BKD3	P29391;Q9CPX4;P49945	Ferritin light chain 1;Ferritin;Ferritin light chain 2	Ftl1;Ftl2	>sp|P29391|FRIL1_MOUSE Ferritin light chain 1 OS=Mus musculus GN=Ftl1 PE=1 SV=2;>tr|Q9CPX4|Q9CPX4_MOUSE Ferritin OS=Mus musculus GN=Ftl1 PE=2 SV=1;>sp|P49945|FRIL2_MOUSE Ferritin light chain 2 OS=Mus musculus GN=Ftl2 PE=2 SV=2	4	6	6	6	6	43.2	20.802	183	2.1159e-34	0.58381	0.6077	-0.718569	91.716	15	1053000000	9.02243	694690000	358310000
Q544X6;P22315;F7CAB4	Q544X6;P22315;F7CAB4	Ferrochelatase;Ferrochelatase, mitochondrial	Fech	>tr|Q544X6|Q544X6_MOUSE Ferrochelatase OS=Mus musculus GN=Fech PE=2 SV=1;>sp|P22315|HEMH_MOUSE Ferrochelatase, mitochondrial OS=Mus musculus GN=Fech PE=1 SV=2;>tr|F7CAB4|F7CAB4_MOUSE Ferrochelatase OS=Mus musculus GN=Fech PE=3 SV=1	3	5	4	3	4	19	47.421	422	7.049e-19	0.57893	0.55279	-0.855197	99.638	9	251460000	8.40047	102600000	148860000
Q6P9Q4	Q6P9Q4	FH1/FH2 domain-containing protein 1	Fhod1	>sp|Q6P9Q4|FHOD1_MOUSE FH1/FH2 domain-containing protein 1 OS=Mus musculus GN=Fhod1 PE=2 SV=3	1	7	6	3	4	7.9	129.6	1197	2.1059e-25	0.60787	0.74383	-0.426955	48.457	8	153220000	8.18532	89869000	63349000
G5E8M2;G3X9J7;G5E8B8;P11276	G5E8M2;G3X9J7;G5E8B8;P11276	Fibronectin;Anastellin	Fn1	>tr|G5E8M2|G5E8M2_MOUSE Anastellin OS=Mus musculus GN=Fn1 PE=4 SV=1;>tr|G3X9J7|G3X9J7_MOUSE Anastellin OS=Mus musculus GN=Fn1 PE=4 SV=1;>tr|G5E8B8|G5E8B8_MOUSE Anastellin OS=Mus musculus GN=Fn1 PE=4 SV=1;>sp|P11276|FINC_MOUSE Fibronectin OS=Mus musculus GN	4	37	22	33	32	24.3	262.84	2386	0	2.6548	3.2251	1.68934	55.529	59	3314000000	9.52035	1247300000	2066700000
G5E8B3;Q3TGL4;P37889;P37889-2	G5E8B3;Q3TGL4;P37889;P37889-2	Fibulin-2	Fbln2	>tr|G5E8B3|G5E8B3_MOUSE Fibulin 2, isoform CRA_c OS=Mus musculus GN=Fbln2 PE=4 SV=1;>tr|Q3TGL4|Q3TGL4_MOUSE Fibulin 2, isoform CRA_b OS=Mus musculus GN=Fbln2 PE=2 SV=1;>sp|P37889|FBLN2_MOUSE Fibulin-2 OS=Mus musculus GN=Fbln2 PE=1 SV=1;>sp|P37889-2|FBLN2_M	4	5	3	4	3	5.3	131.83	1221	1.5577e-16	0.85959	0.84143	-0.249085	28.048	3	56319000	7.75065	31016000	25303000
Q8BTM8;B7FAU9;B7FAV1;F6XC15;Q8BTM8-2;F6Z2C0;F7AVL7	Q8BTM8;B7FAU9;B7FAV1	Filamin-A	Flna	>sp|Q8BTM8|FLNA_MOUSE Filamin-A OS=Mus musculus GN=Flna PE=1 SV=5;>tr|B7FAU9|B7FAU9_MOUSE Filamin, alpha OS=Mus musculus GN=Flna PE=4 SV=1;>tr|B7FAV1|B7FAV1_MOUSE Filamin, alpha (Fragment) OS=Mus musculus GN=Flna PE=4 SV=1	7	122	117	113	114	51.1	281.22	2647	0	0.70948	0.73216	-0.449769	29.897	521	119680000000	11.078	69358000000	50318000000
Q80X90	Q80X90	Filamin-B	Flnb	>sp|Q80X90|FLNB_MOUSE Filamin-B OS=Mus musculus GN=Flnb PE=1 SV=3	1	113	109	104	107	56.6	277.82	2602	0	0.83579	0.85681	-0.222953	39.141	355	49701000000	10.6964	27174000000	22527000000
Q8VHX6;Q8VHX6-2;D3Z576;D3YW87	Q8VHX6;Q8VHX6-2;D3Z576;D3YW87	Filamin-C	Flnc	>sp|Q8VHX6|FLNC_MOUSE Filamin-C OS=Mus musculus GN=Flnc PE=1 SV=3;>sp|Q8VHX6-2|FLNC_MOUSE Isoform 2 of Filamin-C OS=Mus musculus GN=Flnc;>tr|D3Z576|D3Z576_MOUSE Filamin-C OS=Mus musculus GN=Flnc PE=4 SV=1;>tr|D3YW87|D3YW87_MOUSE Filamin-C OS=Mus musculus G	4	112	110	104	98	49.6	291.12	2726	0	1.9177	1.9066	0.931002	49.57	301	34098000000	10.5327	12625000000	21473000000
Q6P9Q6-2;Q6P9Q6;Q80YW9;Q80YW6;Q80YW7	Q6P9Q6-2;Q6P9Q6;Q80YW9;Q80YW6;Q80YW7	FK506-binding protein 15;Peptidyl-prolyl cis-trans isomerase	Fkbp15	>sp|Q6P9Q6-2|FKB15_MOUSE Isoform B of FK506-binding protein 15 OS=Mus musculus GN=Fkbp15;>sp|Q6P9Q6|FKB15_MOUSE FK506-binding protein 15 OS=Mus musculus GN=Fkbp15 PE=1 SV=2;>tr|Q80YW9|Q80YW9_MOUSE Peptidyl-prolyl cis-trans isomerase OS=Mus musculus GN=Fkbp	5	3	2	1	2	3.1	137.15	1255	1.7112e-05	0.49607	0.7186	-0.476739	40.603	3	47600000	7.67761	28113000	19487000
E9PYV9;Q91Z50;P39749	E9PYV9;Q91Z50;P39749	Flap endonuclease 1	Fen1	>tr|E9PYV9|E9PYV9_MOUSE Flap endonuclease 1 OS=Mus musculus GN=Fen1 PE=3 SV=1;>tr|Q91Z50|Q91Z50_MOUSE Flap endonuclease 1 OS=Mus musculus GN=Fen1 PE=2 SV=1;>sp|P39749|FEN1_MOUSE Flap endonuclease 1 OS=Mus musculus GN=Fen1 PE=1 SV=1	3	8	7	7	8	27.6	45.691	410	2.2075e-202	1.0252	0.96769	-0.0473831	24.001	24	1386800000	9.14201	652550000	734220000
Q3U6G1;Q923D2;E9PZC3;E9PZC4	Q3U6G1;Q923D2;E9PZC3;E9PZC4	Flavin reductase (NADPH)	Blvrb	>tr|Q3U6G1|Q3U6G1_MOUSE Biliverdin reductase B (Flavin reductase (NADPH)) OS=Mus musculus GN=Blvrb PE=2 SV=1;>sp|Q923D2|BLVRB_MOUSE Flavin reductase (NADPH) OS=Mus musculus GN=Blvrb PE=2 SV=3;>tr|E9PZC3|E9PZC3_MOUSE Flavin reductase (NADPH) OS=Mus musculus	4	10	7	9	6	69.4	22.197	206	3.1024e-70	1.7948	1.6798	0.748289	30.139	18	746410000	8.87298	272960000	473440000
E9QMQ8;P34152;F8WI77;P34152-2;P34152-4;P34152-3;P34152-9;P34152-5;P34152-6;P34152-7;P34152-8	E9QMQ8;P34152;F8WI77;P34152-2;P34152-4;P34152-3;P34152-9	Focal adhesion kinase 1	Ptk2	>tr|E9QMQ8|E9QMQ8_MOUSE Focal adhesion kinase 1 OS=Mus musculus GN=Ptk2 PE=4 SV=1;>sp|P34152|FAK1_MOUSE Focal adhesion kinase 1 OS=Mus musculus GN=Ptk2 PE=1 SV=3;>tr|F8WI77|F8WI77_MOUSE Focal adhesion kinase 1 OS=Mus musculus GN=Ptk2 PE=4 SV=1;>sp|P34152-2	11	6	5	3	5	7	123.72	1092	1.6235e-15	1.525	1.7091	0.773237	40.131	7	234870000	8.37083	88767000	146110000
Q62356	Q62356	Follistatin-related protein 1	Fstl1	>sp|Q62356|FSTL1_MOUSE Follistatin-related protein 1 OS=Mus musculus GN=Fstl1 PE=1 SV=2	1	4	3	3	3	16.3	34.554	306	6.1144e-10	0.58396	0.60345	-0.728694	14.465	6	282700000	8.45133	184090000	98605000
D3Z6Q3;D3Z6Q4;H3BLF2;E2S038;P58462;H3BJM1;H3BL33;P58462-2;H3BJ24;P58462-4;P58462-3	D3Z6Q3;D3Z6Q4;H3BLF2;E2S038;P58462;H3BJM1;H3BL33;P58462-2;H3BJ24;P58462-4;P58462-3	Forkhead box protein P1	Foxp1;Foxp1a	>tr|D3Z6Q3|D3Z6Q3_MOUSE Forkhead box protein P1 OS=Mus musculus GN=Foxp1 PE=4 SV=1;>tr|D3Z6Q4|D3Z6Q4_MOUSE Forkhead box protein P1 OS=Mus musculus GN=Foxp1 PE=4 SV=1;>tr|H3BLF2|H3BLF2_MOUSE Forkhead box protein P1 OS=Mus musculus GN=Foxp1 PE=4 SV=1;>tr|E2S	11	1	1	1	1	1.7	78.961	706	0.033061	2.4435	2.7492	1.45901	11.434	3	229560000	8.3609	54692000	174870000
Q80TY0;A2AQ41;D3YYV4;A2AQ45;A2AQ42;A2AQ44;A2AQ43;Q80TY0-3;Q80TY0-2;Q80TY0-4;F6VVN1;Q80TY0-5	Q80TY0;A2AQ41;D3YYV4;A2AQ45;A2AQ42;A2AQ44;A2AQ43;Q80TY0-3;Q80TY0-2;Q80TY0-4;F6VVN1	Formin-binding protein 1	Fnbp1	>sp|Q80TY0|FNBP1_MOUSE Formin-binding protein 1 OS=Mus musculus GN=Fnbp1 PE=1 SV=2;>tr|A2AQ41|A2AQ41_MOUSE Formin binding protein 1 OS=Mus musculus GN=Fnbp1 PE=4 SV=1;>tr|D3YYV4|D3YYV4_MOUSE Formin-binding protein 1 OS=Mus musculus GN=Fnbp1 PE=4 SV=2;>tr|A	12	3	3	0	2	5.5	71.343	616	1.7359e-06	0.66142	0.81987	-0.286533	66.374	4	124550000	8.09534	59853000	64698000
Q6ZQ03;Q6ZQ03-3;Q6ZQ03-2	Q6ZQ03;Q6ZQ03-3;Q6ZQ03-2	Formin-binding protein 4	Fnbp4	>sp|Q6ZQ03|FNBP4_MOUSE Formin-binding protein 4 OS=Mus musculus GN=Fnbp4 PE=1 SV=2;>sp|Q6ZQ03-3|FNBP4_MOUSE Isoform 3 of Formin-binding protein 4 OS=Mus musculus GN=Fnbp4;>sp|Q6ZQ03-2|FNBP4_MOUSE Isoform 2 of Formin-binding protein 4 OS=Mus musculus GN=Fnb	3	3	2	2	1	4.9	111.24	1031	2.2427e-06	1.0291	1.2058	0.269991	51.488	2	18997000	7.27869	9117500	9879500
A2APV2-3;A2APV2;F8VPR2;A2APV2-2;Q6ZPF4;D3Z7A7;E9PXE6;Q6ZPF4-2;F6XR20;A2AQW2;E9Q1Y8	A2APV2-3;A2APV2;F8VPR2;A2APV2-2;Q6ZPF4;D3Z7A7;E9PXE6;Q6ZPF4-2;F6XR20;A2AQW2;E9Q1Y8	Formin-like protein 2;Formin-like protein 3	Fmnl2;Fmnl3	>sp|A2APV2-3|FMNL2_MOUSE Isoform 3 of Formin-like protein 2 OS=Mus musculus GN=Fmnl2;>sp|A2APV2|FMNL2_MOUSE Formin-like protein 2 OS=Mus musculus GN=Fmnl2 PE=2 SV=2;>tr|F8VPR2|F8VPR2_MOUSE Formin-like protein 2 OS=Mus musculus GN=Fmnl2 PE=4 SV=1;>sp|A2APV2	11	2	2	0	2	2.5	123.98	1091	7.1826e-05	0.66333	0.75071	-0.413672	5.9286	2	20505000	7.31186	11327000	9177700
O70433;Q543D7	O70433;Q543D7	Four and a half LIM domains protein 2	Fhl2	>sp|O70433|FHL2_MOUSE Four and a half LIM domains protein 2 OS=Mus musculus GN=Fhl2 PE=1 SV=1;>tr|Q543D7|Q543D7_MOUSE Four and a half LIM domains 2, isoform CRA_a OS=Mus musculus GN=Fhl2 PE=2 SV=1	2	3	3	2	2	5.4	32.072	279	2.4937e-05	0.8125	0.7532	-0.408895	13.225	7	465800000	8.6682	262650000	203150000
A6H6N4;Q9R059;F2Z455	A6H6N4;Q9R059;F2Z455	Four and a half LIM domains protein 3	Fhl3	>tr|A6H6N4|A6H6N4_MOUSE Four and a half LIM domains 3 OS=Mus musculus GN=Fhl3 PE=2 SV=1;>sp|Q9R059|FHL3_MOUSE Four and a half LIM domains protein 3 OS=Mus musculus GN=Fhl3 PE=2 SV=1;>tr|F2Z455|F2Z455_MOUSE Four and a half LIM domains protein 3 OS=Mus muscu	3	2	2	2	2	10	31.794	289	1.3305e-16	0.78788	0.76578	-0.384998	18.738	4	159250000	8.20208	90209000	69036000
A6ZI44;P05064;Q5FWB7;Q9CPQ9;D3YWI1;A6ZI47;D3YV98;D3Z510;B1AQE0;P05063;Q3UER1;Q91Y97	A6ZI44;P05064;Q5FWB7;Q9CPQ9;D3YWI1;A6ZI47;D3YV98	Fructose-bisphosphate aldolase;Fructose-bisphosphate aldolase A	Aldoa;Aldoart1;Aldoart2	>tr|A6ZI44|A6ZI44_MOUSE Fructose-bisphosphate aldolase OS=Mus musculus GN=Aldoa PE=2 SV=1;>sp|P05064|ALDOA_MOUSE Fructose-bisphosphate aldolase A OS=Mus musculus GN=Aldoa PE=1 SV=2;>tr|Q5FWB7|Q5FWB7_MOUSE Fructose-bisphosphate aldolase OS=Mus musculus GN=A	12	23	21	21	22	61.5	45.12	418	0	1.4251	1.4317	0.517729	18.92	104	51332000000	10.7104	20876000000	30456000000
P97807;P97807-2;H3BKG7	P97807;P97807-2	Fumarate hydratase, mitochondrial	Fh	>sp|P97807|FUMH_MOUSE Fumarate hydratase, mitochondrial OS=Mus musculus GN=Fh PE=1 SV=3;>sp|P97807-2|FUMH_MOUSE Isoform Cytoplasmic of Fumarate hydratase, mitochondrial OS=Mus musculus GN=Fh	3	22	18	19	21	56.4	54.356	507	0	0.96872	1.009	0.0129262	19.593	59	4454300000	9.64878	2311700000	2142600000
P35505;D3Z2R9	P35505	Fumarylacetoacetase	Fah	>sp|P35505|FAAA_MOUSE Fumarylacetoacetase OS=Mus musculus GN=Fah PE=1 SV=2	2	10	10	8	9	37.5	46.175	419	1.364e-150	0.68512	0.69367	-0.527679	59.09	20	1088100000	9.03667	671810000	416300000
E9Q4X0;Q8VDC1	E9Q4X0;Q8VDC1	FYVE and coiled-coil domain-containing protein 1	Fyco1	>tr|E9Q4X0|E9Q4X0_MOUSE FYVE and coiled-coil domain-containing protein 1 OS=Mus musculus GN=Fyco1 PE=4 SV=1;>sp|Q8VDC1|FYCO1_MOUSE FYVE and coiled-coil domain-containing protein 1 OS=Mus musculus GN=Fyco1 PE=1 SV=1	2	3	3	0	1	3.1	162.46	1438	8.8778e-11	0.61119	0.81942	-0.287325	26.579	3	33880000	7.52994	22937000	10943000
P25322;Q790L7;P30280;Q4FK45	P25322;Q790L7	G1/S-specific cyclin-D1	Ccnd1	>sp|P25322|CCND1_MOUSE G1/S-specific cyclin-D1 OS=Mus musculus GN=Ccnd1 PE=1 SV=1;>tr|Q790L7|Q790L7_MOUSE Cyclin D1 OS=Mus musculus GN=Ccnd1 PE=2 SV=1	4	3	3	3	2	12.9	33.428	295	5.6948e-07	0.89293	1.108	0.147958	62.189	2	67103000	7.82674	36180000	30923000
Q00422;E9Q6K9	Q00422	GA-binding protein alpha chain	Gabpa	>sp|Q00422|GABPA_MOUSE GA-binding protein alpha chain OS=Mus musculus GN=Gabpa PE=1 SV=2	2	4	4	2	1	13.4	51.344	454	9.5245e-13	0.99735	1.0234	0.0333701	33.812	3	118570000	8.07397	61500000	57067000
Q9JIA6;Q9R0N0	Q9JIA6;Q9R0N0	Galactokinase	Galk1	>tr|Q9JIA6|Q9JIA6_MOUSE Galactokinase OS=Mus musculus GN=Galk1 PE=2 SV=1;>sp|Q9R0N0|GALK1_MOUSE Galactokinase OS=Mus musculus GN=Galk1 PE=2 SV=1	2	10	10	8	6	35.7	42.295	392	4.1121e-185	2.3702	2.2224	1.15212	53.458	27	1489800000	9.17313	501080000	988690000
P16045	P16045	Galectin-1	Lgals1	>sp|P16045|LEG1_MOUSE Galectin-1 OS=Mus musculus GN=Lgals1 PE=1 SV=3	1	8	8	8	8	54.1	14.866	135	6.172e-130	1.2413	1.5321	0.61551	35.758	55	11724000000	10.0691	5021100000	6702400000
P16110;Q8C253;F6TS28	P16110;Q8C253;F6TS28	Galectin-3	Lgals3	>sp|P16110|LEG3_MOUSE Galectin-3 OS=Mus musculus GN=Lgals3 PE=1 SV=3;>tr|Q8C253|Q8C253_MOUSE Galectin-3 OS=Mus musculus GN=Lgals3 PE=2 SV=1;>tr|F6TS28|F6TS28_MOUSE Galectin-3 OS=Mus musculus GN=Lgals3 PE=4 SV=1	3	12	11	12	10	39.8	27.515	264	4.9804e-256	1.1629	1.148	0.199123	29.738	59	23188000000	10.3653	11160000000	12028000000
Q9CRB1;O54974;D3Z141	Q9CRB1;O54974;D3Z141	Galectin-7	Lgals7	>tr|Q9CRB1|Q9CRB1_MOUSE Galectin-7 OS=Mus musculus GN=Lgals7 PE=2 SV=1;>sp|O54974|LEG7_MOUSE Galectin-7 OS=Mus musculus GN=Lgals7 PE=2 SV=3;>tr|D3Z141|D3Z141_MOUSE Galectin-7 (Fragment) OS=Mus musculus GN=Lgals7 PE=4 SV=1	3	4	2	3	4	32.4	15.202	136	1.7349e-44	3.2024	4.4435	2.1517	45.425	5	94446000	7.97518	17066000	77381000
Q8VED9	Q8VED9	Galectin-related protein A	Lgalsla	>sp|Q8VED9|LEGLA_MOUSE Galectin-related protein A OS=Mus musculus GN=Lgalsla PE=1 SV=1	1	1	1	1	1	6.4	18.955	172	1.5917e-05	0.25137	0.24802	-2.01147	0.25558	3	247330000	8.39328	203950000	43383000
Q9QYB5;Q3UNK1;Q9QYB5-2	Q9QYB5;Q3UNK1;Q9QYB5-2	Gamma-adducin	Add3	>sp|Q9QYB5|ADDG_MOUSE Gamma-adducin OS=Mus musculus GN=Add3 PE=1 SV=2;>tr|Q3UNK1|Q3UNK1_MOUSE Putative uncharacterized protein OS=Mus musculus GN=Add3 PE=2 SV=1;>sp|Q9QYB5-2|ADDG_MOUSE Isoform 1 of Gamma-adducin OS=Mus musculus GN=Add3	3	4	4	3	3	8.2	78.776	706	2.2624e-43	1.5828	1.4045	0.490057	46.886	3	128500000	8.1089	45101000	83400000
P60521	P60521	Gamma-aminobutyric acid receptor-associated protein-like 2	Gabarapl2	>sp|P60521|GBRL2_MOUSE Gamma-aminobutyric acid receptor-associated protein-like 2 OS=Mus musculus GN=Gabarapl2 PE=2 SV=1	1	3	2	3	3	29.1	13.667	117	6.9617e-08	0.71342	0.69289	-0.529302	25.406	6	143480000	8.15679	89716000	53762000
Q9DCD6;Q8R3R8;B1AR50	Q9DCD6;Q8R3R8;B1AR50	Gamma-aminobutyric acid receptor-associated protein;Gamma-aminobutyric acid receptor-associated protein-like 1	Gabarap;Gabarapl1	>sp|Q9DCD6|GBRAP_MOUSE Gamma-aminobutyric acid receptor-associated protein OS=Mus musculus GN=Gabarap PE=1 SV=2;>sp|Q8R3R8|GBRL1_MOUSE Gamma-aminobutyric acid receptor-associated protein-like 1 OS=Mus musculus GN=Gabarapl1 PE=2 SV=2;>tr|B1AR50|B1AR50_MOUSE	3	4	4	4	4	35	13.918	117	1.1959e-24	0.79307	0.89485	-0.160282	43.823	4	175160000	8.24343	97623000	77541000
A2AMC4;Q91ZW2;Q3UXG7;A2AMC3;E9Q686;E9PZ15	A2AMC4;Q91ZW2;Q3UXG7;A2AMC3	GDP-fucose protein O-fucosyltransferase 1	Pofut1	>tr|A2AMC4|A2AMC4_MOUSE Protein O-fucosyltransferase 1 OS=Mus musculus GN=Pofut1 PE=4 SV=1;>sp|Q91ZW2|OFUT1_MOUSE GDP-fucose protein O-fucosyltransferase 1 OS=Mus musculus GN=Pofut1 PE=2 SV=1;>tr|Q3UXG7|Q3UXG7_MOUSE GDP-fucose protein O-fucosyltransferase	6	3	3	3	2	14.2	44.688	393	9.0335e-24	1.5993	1.4216	0.507516	14.479	6	337600000	8.5284	122530000	215070000
B2RV73;Q8VHI3	B2RV73;Q8VHI3	GDP-fucose protein O-fucosyltransferase 2	Pofut2	>tr|B2RV73|B2RV73_MOUSE Protein O-fucosyltransferase 2 OS=Mus musculus GN=Pofut2 PE=2 SV=1;>sp|Q8VHI3|OFUT2_MOUSE GDP-fucose protein O-fucosyltransferase 2 OS=Mus musculus GN=Pofut2 PE=2 SV=1	2	7	5	1	4	21	49.429	429	9.8727e-50	0.38847	0.44938	-1.15399	18.529	6	234730000	8.37057	173490000	61238000
P23591;Q5HZI6	P23591;Q5HZI6	GDP-L-fucose synthase	Tsta3	>sp|P23591|FCL_MOUSE GDP-L-fucose synthase OS=Mus musculus GN=Tsta3 PE=2 SV=3;>tr|Q5HZI6|Q5HZI6_MOUSE Tissue specific transplantation antigen P35B OS=Mus musculus GN=Tsta3 PE=2 SV=1	2	8	6	7	7	34.9	35.877	321	1.6831e-202	1.4329	1.4587	0.544683	27	15	658620000	8.81863	326930000	331690000
Q8K0C9	Q8K0C9	GDP-mannose 4,6 dehydratase	Gmds	>sp|Q8K0C9|GMDS_MOUSE GDP-mannose 4,6 dehydratase OS=Mus musculus GN=Gmds PE=2 SV=1	1	13	12	8	10	43.3	41.984	372	3.9013e-100	0.28227	0.26467	-1.91773	53.267	20	1145500000	9.059	902470000	243080000
Q9ESZ8;Q9ESZ8-2;Q9ESZ8-6;Q3UHU8;Q9ESZ8-3;Q9ESZ8-4;Q9ESZ8-5;G3UYD0;G3UYJ6;G3UWV2;G3UX27;G3UZU4;G3UYD7	Q9ESZ8;Q9ESZ8-2;Q9ESZ8-6;Q3UHU8;Q9ESZ8-3;Q9ESZ8-4;Q9ESZ8-5;G3UYD0	General transcription factor II-I	Gtf2i	>sp|Q9ESZ8|GTF2I_MOUSE General transcription factor II-I OS=Mus musculus GN=Gtf2i PE=1 SV=3;>sp|Q9ESZ8-2|GTF2I_MOUSE Isoform 2 of General transcription factor II-I OS=Mus musculus GN=Gtf2i;>sp|Q9ESZ8-6|GTF2I_MOUSE Isoform 6 of General transcription factor	13	9	7	7	6	12.2	112.26	998	1.1282e-33	0.92226	1.2485	0.320196	72.145	8	287980000	8.45936	121880000	166100000
Q3THK3;E9Q7N7	Q3THK3	General transcription factor IIF subunit 1	Gtf2f1	>sp|Q3THK3|T2FA_MOUSE General transcription factor IIF subunit 1 OS=Mus musculus GN=Gtf2f1 PE=1 SV=2	2	7	6	4	5	18.7	57.241	508	2.5849e-27	1.014	1.106	0.145351	36.692	10	237160000	8.37504	127680000	109480000
Q3UMJ4;Q8R0A0	Q3UMJ4;Q8R0A0	General transcription factor IIF subunit 2	Gtf2f2	>tr|Q3UMJ4|Q3UMJ4_MOUSE General transcription factor IIF, polypeptide 2, isoform CRA_c OS=Mus musculus GN=Gtf2f2 PE=2 SV=1;>sp|Q8R0A0|T2FB_MOUSE General transcription factor IIF subunit 2 OS=Mus musculus GN=Gtf2f2 PE=1 SV=1	2	4	4	3	4	23.3	28.381	249	2.6216e-14	0.92806	0.94859	-0.0761434	61.131	6	194430000	8.28876	122180000	72251000
Q9Z1Z0;Q9Z1Z0-2;Q9Z1Z0-4;Q9Z1Z0-3	Q9Z1Z0;Q9Z1Z0-2;Q9Z1Z0-4	General vesicular transport factor p115	Uso1	>sp|Q9Z1Z0|USO1_MOUSE General vesicular transport factor p115 OS=Mus musculus GN=Uso1 PE=1 SV=2;>sp|Q9Z1Z0-2|USO1_MOUSE Isoform 2 of General vesicular transport factor p115 OS=Mus musculus GN=Uso1;>sp|Q9Z1Z0-4|USO1_MOUSE Isoform 4 of General vesicular tran	4	24	23	18	19	28.3	106.98	959	1.3225e-266	1.6258	1.8062	0.852958	57.748	60	4518700000	9.65501	2520800000	1997900000
A0JNY3;Q8BUV3	A0JNY3;Q8BUV3	Gephyrin;Molybdopterin adenylyltransferase;Molybdopterin molybdenumtransferase	Gphn	>tr|A0JNY3|A0JNY3_MOUSE Gphn protein OS=Mus musculus GN=Gphn PE=2 SV=1;>sp|Q8BUV3|GEPH_MOUSE Gephyrin OS=Mus musculus GN=Gphn PE=1 SV=2	2	5	3	1	4	8.5	83.665	772	3.1169e-18	1.0334	0.96044	-0.0582326	301.27	3	712840000	8.85299	21438000	691400000
Q9JHK4;Q9JHK4-2	Q9JHK4	Geranylgeranyl transferase type-2 subunit alpha	Rabggta	>sp|Q9JHK4|PGTA_MOUSE Geranylgeranyl transferase type-2 subunit alpha OS=Mus musculus GN=Rabggta PE=1 SV=1	2	8	6	7	5	16.6	64.989	567	5.8934e-26	1.1134	1.2364	0.306146	30.002	8	320930000	8.50641	191640000	129290000
P53612;Q3TVF4;Q9JIF6;F8WH82	P53612;Q3TVF4;Q9JIF6;F8WH82	Geranylgeranyl transferase type-2 subunit beta	Rabggtb	>sp|P53612|PGTB2_MOUSE Geranylgeranyl transferase type-2 subunit beta OS=Mus musculus GN=Rabggtb PE=1 SV=2;>tr|Q3TVF4|Q3TVF4_MOUSE Geranylgeranyl transferase type-2 subunit beta OS=Mus musculus GN=Rabggtb PE=2 SV=1;>tr|Q9JIF6|Q9JIF6_MOUSE Geranylgeranyl tr	4	4	3	4	4	15	37.803	339	8.0679e-14	0.86156	1.0257	0.0366088	16.329	5	198800000	8.29842	119170000	79629000
Q5SNZ0;Q5SNZ0-2;Q5SNZ0-3;F6R1B7;E9Q052	Q5SNZ0;Q5SNZ0-2;Q5SNZ0-3;F6R1B7	Girdin	Ccdc88a	>sp|Q5SNZ0|GRDN_MOUSE Girdin OS=Mus musculus GN=Ccdc88a PE=1 SV=2;>sp|Q5SNZ0-2|GRDN_MOUSE Isoform 2 of Girdin OS=Mus musculus GN=Ccdc88a;>sp|Q5SNZ0-3|GRDN_MOUSE Isoform 3 of Girdin OS=Mus musculus GN=Ccdc88a;>tr|F6R1B7|F6R1B7_MOUSE Girdin (Fragment) OS=Mus	5	10	8	4	4	6.9	215.92	1873	4.9175e-20	0.78517	1.1649	0.220206	28.474	8	199140000	8.29916	95421000	103720000
Q9CQI3;A7VJA4;Q9ERL7;D3YY16;D3Z2F6;D3YY93	Q9CQI3	Glia maturation factor beta	Gmfb	>sp|Q9CQI3|GMFB_MOUSE Glia maturation factor beta OS=Mus musculus GN=Gmfb PE=1 SV=3	6	4	3	3	2	20.4	16.723	142	1.167e-10	1.0866	1.2398	0.310107	11.256	5	648620000	8.81199	347880000	300740000
Q8BZM1;Q3T9A5;D3Z0L3;D6RGR3	Q8BZM1;Q3T9A5	Glomulin	Glmn	>sp|Q8BZM1|GLMN_MOUSE Glomulin OS=Mus musculus GN=Glmn PE=2 SV=1;>tr|Q3T9A5|Q3T9A5_MOUSE Glomulin OS=Mus musculus GN=Glmn PE=2 SV=1	4	6	5	5	4	13.1	67.755	596	2.5221e-61	1.2267	1.7667	0.821057	58.92	9	176440000	8.2466	67270000	109170000
E9PYV1;E9PUR6;E9QM82;P06537-2;P06537;P06537-4;P06537-3;E9Q310;E9Q8A6	E9PYV1;E9PUR6;E9QM82;P06537-2;P06537;P06537-4;P06537-3	Glucocorticoid receptor	Nr3c1	>tr|E9PYV1|E9PYV1_MOUSE Glucocorticoid receptor OS=Mus musculus GN=Nr3c1 PE=3 SV=1;>tr|E9PUR6|E9PUR6_MOUSE Glucocorticoid receptor OS=Mus musculus GN=Nr3c1 PE=3 SV=1;>tr|E9QM82|E9QM82_MOUSE Glucocorticoid receptor OS=Mus musculus GN=Nr3c1 PE=3 SV=1;>sp|P06	9	3	3	2	2	5.8	87.319	793	5.1261e-16	0.58409	0.72928	-0.455455	11.691	4	90146000	7.95495	58513000	31633000
Q9JK38	Q9JK38	Glucosamine 6-phosphate N-acetyltransferase	Gnpnat1	>sp|Q9JK38|GNA1_MOUSE Glucosamine 6-phosphate N-acetyltransferase OS=Mus musculus GN=Gnpnat1 PE=2 SV=1	1	3	3	3	3	23.9	20.791	184	8.7423e-93	1.3633	1.2162	0.28238	37.9	5	155630000	8.19209	78111000	77517000
P47856;P47856-2;Q9Z2Z9;D3YYD9;D3YYE0	P47856;P47856-2	Glucosamine--fructose-6-phosphate aminotransferase [isomerizing] 1	Gfpt1	>sp|P47856|GFPT1_MOUSE Glucosamine--fructose-6-phosphate aminotransferase [isomerizing] 1 OS=Mus musculus GN=Gfpt1 PE=1 SV=3;>sp|P47856-2|GFPT1_MOUSE Isoform 2 of Glucosamine--fructose-6-phosphate aminotransferase [isomerizing] 1 OS=Mus musculus GN=Gfpt1	5	22	19	18	19	38.7	78.538	697	5.7778e-211	0.80406	0.85015	-0.234211	24.341	43	2290500000	9.35993	1322500000	968020000
O88958;Q91WJ4;D3Z0R5	O88958;Q91WJ4	Glucosamine-6-phosphate isomerase 1	Gnpda1	>sp|O88958|GNPI1_MOUSE Glucosamine-6-phosphate isomerase 1 OS=Mus musculus GN=Gnpda1 PE=2 SV=2;>tr|Q91WJ4|Q91WJ4_MOUSE Glucosamine-6-phosphate deaminase 1, isoform CRA_a OS=Mus musculus GN=Gnpda1 PE=2 SV=1	3	11	10	9	10	51.2	32.55	289	2.3567e-66	1.0646	1.1991	0.261952	42.421	27	2297100000	9.36118	1102700000	1194400000
Q9CRC9;Q9CRC9-2;D3YWR1;G3UXF5;D6RCJ1	Q9CRC9;Q9CRC9-2;D3YWR1;G3UXF5	Glucosamine-6-phosphate isomerase 2	Gnpda2	>sp|Q9CRC9|GNPI2_MOUSE Glucosamine-6-phosphate isomerase 2 OS=Mus musculus GN=Gnpda2 PE=2 SV=1;>sp|Q9CRC9-2|GNPI2_MOUSE Isoform 2 of Glucosamine-6-phosphate isomerase 2 OS=Mus musculus GN=Gnpda2;>tr|D3YWR1|D3YWR1_MOUSE Glucosamine-6-phosphate isomerase 2 O	5	7	5	5	7	35.1	31.083	276	2.9625e-69	0.41555	0.54218	-0.883156	8.6664	4	72724000	7.86168	54167000	18557000
Q00612;Q790Y8;A3KG36;G3UWD6;P97324;REV__P46662;REV__Q5NCK4;REV__Q3TIW4	Q00612;Q790Y8;A3KG36	Glucose-6-phosphate 1-dehydrogenase X;Glucose-6-phosphate 1-dehydrogenase	G6pdx	>sp|Q00612|G6PD1_MOUSE Glucose-6-phosphate 1-dehydrogenase X OS=Mus musculus GN=G6pdx PE=1 SV=3;>tr|Q790Y8|Q790Y8_MOUSE Glucose-6-phosphate 1-dehydrogenase OS=Mus musculus GN=G6pdx PE=2 SV=1;>tr|A3KG36|A3KG36_MOUSE Glucose-6-phosphate 1-dehydrogenase (Frag	8	30	30	30	30	53.4	59.262	515	4.3924e-277	1.0541	1.0643	0.0899049	48.465	105	11648000000	10.0663	5834600000	5813100000
F6SAC3	F6SAC3	Glucose-6-phosphate isomerase	Gm1840	>tr|F6SAC3|F6SAC3_MOUSE Glucose-6-phosphate isomerase (Fragment) OS=Mus musculus GN=Gm1840 PE=3 SV=1	1	19	16	19	19	52.7	53.258	471	0	1.2709	1.1261	0.171335	8.0673	3	202160000	8.3057	104510000	97643000
P06745;CON__Q3ZBD7	P06745	Glucose-6-phosphate isomerase	Gpi	>sp|P06745|G6PI_MOUSE Glucose-6-phosphate isomerase OS=Mus musculus GN=Gpi PE=1 SV=4	2	25	22	25	25	62.7	62.766	558	0	1.2222	1.2188	0.285461	30.684	116	29149000000	10.4646	13400000000	15749000000
O08795-2;O08795;Q3U518	O08795-2;O08795;Q3U518	Glucosidase 2 subunit beta	Prkcsh	>sp|O08795-2|GLU2B_MOUSE Isoform 2 of Glucosidase 2 subunit beta OS=Mus musculus GN=Prkcsh;>sp|O08795|GLU2B_MOUSE Glucosidase 2 subunit beta OS=Mus musculus GN=Prkcsh PE=1 SV=1;>tr|Q3U518|Q3U518_MOUSE Protein kinase C substrate 80K-H, isoform CRA_b OS=Mus	3	11	10	10	11	24.2	59.559	528	1.3601e-134	0.71556	0.74032	-0.433779	17.389	38	4677000000	9.66997	2707900000	1969000000
P17439	P17439	Glucosylceramidase	Gba	>sp|P17439|GLCM_MOUSE Glucosylceramidase OS=Mus musculus GN=Gba PE=1 SV=1	1	7	4	5	5	24.3	57.621	515	1.4597e-46	0.74048	1.0943	0.130008	65.86	5	189760000	8.2782	108100000	81665000
P26443;F7CFA5	P26443	Glutamate dehydrogenase 1, mitochondrial	Glud1	>sp|P26443|DHE3_MOUSE Glutamate dehydrogenase 1, mitochondrial OS=Mus musculus GN=Glud1 PE=1 SV=1	2	19	18	18	19	40.7	61.336	558	2.3605e-255	0.8326	0.95516	-0.0661857	24.256	44	4218100000	9.62512	2376200000	1842000000
P97494;Q3TEF1	P97494;Q3TEF1	Glutamate--cysteine ligase catalytic subunit	Gclc	>sp|P97494|GSH1_MOUSE Glutamate--cysteine ligase catalytic subunit OS=Mus musculus GN=Gclc PE=2 SV=4;>tr|Q3TEF1|Q3TEF1_MOUSE Glutamate-cysteine ligase, catalytic subunit, isoform CRA_c OS=Mus musculus GN=Gclc PE=2 SV=1	2	8	8	5	7	16.2	72.571	637	1.7265e-77	1.2446	1.4081	0.49375	18.588	14	566730000	8.75338	261550000	305180000
O09172;Q4FJZ6;H3BJA3;F6VNW5	O09172;Q4FJZ6;H3BJA3;F6VNW5	Glutamate--cysteine ligase regulatory subunit	Gclm	>sp|O09172|GSH0_MOUSE Glutamate--cysteine ligase regulatory subunit OS=Mus musculus GN=Gclm PE=2 SV=1;>tr|Q4FJZ6|Q4FJZ6_MOUSE Gclm protein OS=Mus musculus GN=Gclm PE=2 SV=1;>tr|H3BJA3|H3BJA3_MOUSE Glutamate--cysteine ligase regulatory subunit (Fragment) OS	4	8	8	8	8	31.4	30.534	274	6.2987e-54	0.87705	1.0026	0.00374614	34.943	16	799600000	8.90287	440280000	359320000
G3X8R5;Q3UA37	G3X8R5;Q3UA37	Glutamine-rich protein 1	Qrich1	>tr|G3X8R5|G3X8R5_MOUSE Glutamine-rich protein 1 OS=Mus musculus GN=Qrich1 PE=4 SV=1;>sp|Q3UA37|QRIC1_MOUSE Glutamine-rich protein 1 OS=Mus musculus GN=Qrich1 PE=2 SV=1	2	6	6	3	4	11.7	86.528	777	4.6463e-17	0.86431	1.0889	0.122871	13.247	7	110960000	8.04517	59471000	51488000
Q3U6L3;Q9QUH0	Q3U6L3;Q9QUH0	Glutaredoxin-1	Glrx	>tr|Q3U6L3|Q3U6L3_MOUSE Glutaredoxin OS=Mus musculus GN=Glrx PE=2 SV=1;>sp|Q9QUH0|GLRX1_MOUSE Glutaredoxin-1 OS=Mus musculus GN=Glrx PE=1 SV=3	2	2	2	2	2	37.4	11.871	107	1.2439e-115	0.91833	0.91519	-0.127857	22.044	4	919310000	8.96346	511830000	407480000
Q9CQM9	Q9CQM9	Glutaredoxin-3	Glrx3	>sp|Q9CQM9|GLRX3_MOUSE Glutaredoxin-3 OS=Mus musculus GN=Glrx3 PE=1 SV=1	1	15	12	13	14	49.9	37.778	337	0	1.2044	1.2549	0.327572	40.176	43	6574200000	9.81784	3042600000	3531700000
Q80Y14	Q80Y14	Glutaredoxin-related protein 5, mitochondrial	Glrx5	>sp|Q80Y14|GLRX5_MOUSE Glutaredoxin-related protein 5, mitochondrial OS=Mus musculus GN=Glrx5 PE=2 SV=2	1	2	2	1	1	11.8	16.292	152	1.0979e-16	0.77348	1.1803	0.239154	23.567	3	69505000	7.84202	40888000	28617000
P11352	P11352	Glutathione peroxidase 1	Gpx1	>sp|P11352|GPX1_MOUSE Glutathione peroxidase 1 OS=Mus musculus GN=Gpx1 PE=1 SV=2	1	8	8	7	4	60.7	22.347	201	1.3098e-92	3.9228	5.5428	2.47061	37.935	18	1733700000	9.23897	273130000	1460600000
Q76LV0;O70325;O70325-2;Q91XR9	Q76LV0;O70325;O70325-2;Q91XR9	Glutathione peroxidase;Phospholipid hydroperoxide glutathione peroxidase, mitochondrial;Phospholipid hydroperoxide glutathione peroxidase, nuclear	Gpx4	>tr|Q76LV0|Q76LV0_MOUSE Glutathione peroxidase OS=Mus musculus GN=Gpx4 PE=2 SV=2;>sp|O70325|GPX41_MOUSE Phospholipid hydroperoxide glutathione peroxidase, mitochondrial OS=Mus musculus GN=Gpx4 PE=1 SV=4;>sp|O70325-2|GPX41_MOUSE Isoform Cytoplasmic of Phosp	4	4	4	3	3	17.8	29.211	253	3.4639e-08	1.08	1.1574	0.210888	6.9485	7	383560000	8.58383	171550000	212010000
P47791;F6ZDD7;P47791-2	P47791;F6ZDD7;P47791-2	Glutathione reductase, mitochondrial	Gsr	>sp|P47791|GSHR_MOUSE Glutathione reductase, mitochondrial OS=Mus musculus GN=Gsr PE=2 SV=3;>tr|F6ZDD7|F6ZDD7_MOUSE Glutathione reductase, mitochondrial OS=Mus musculus GN=Gsr PE=3 SV=1;>sp|P47791-2|GSHR_MOUSE Isoform Cytoplasmic of Glutathione reductase,	3	13	12	12	10	36.8	53.662	500	6.7732e-137	1.388	1.3738	0.458172	25.282	33	2599100000	9.41482	1022600000	1576500000
P24472;P13745;Q6P8Q0;P10648;P30115;F6SC55	P24472	Glutathione S-transferase A4	Gsta4	>sp|P24472|GSTA4_MOUSE Glutathione S-transferase A4 OS=Mus musculus GN=Gsta4 PE=1 SV=3	6	16	16	13	4	83.3	25.564	222	5.6299e-222	12.172	11.684	3.54646	97.472	45	7568000000	9.87898	563920000	7004000000
P10649;A2AE89;F6WHQ7;E9QAC8;D3YZ29;E9QA33;O35660;A2AE91;G5E8M7;D3YVP9;D3YVP8	P10649;A2AE89;F6WHQ7	Glutathione S-transferase Mu 1	Gstm1	>sp|P10649|GSTM1_MOUSE Glutathione S-transferase Mu 1 OS=Mus musculus GN=Gstm1 PE=1 SV=2;>tr|A2AE89|A2AE89_MOUSE Glutathione S-transferase Mu 1 (Fragment) OS=Mus musculus GN=Gstm1 PE=3 SV=1;>tr|F6WHQ7|F6WHQ7_MOUSE Glutathione S-transferase Mu 1 (Fragment)	11	16	16	14	14	63.8	25.97	218	0	0.56214	0.56967	-0.811802	17.355	39	3769800000	9.57632	2491000000	1278700000
P15626;D3YX76;F6Y363	P15626;D3YX76	Glutathione S-transferase Mu 2	Gstm2	>sp|P15626|GSTM2_MOUSE Glutathione S-transferase Mu 2 OS=Mus musculus GN=Gstm2 PE=1 SV=2;>tr|D3YX76|D3YX76_MOUSE Glutathione S-transferase Mu 2 OS=Mus musculus GN=Gstm2 PE=3 SV=1	3	17	17	14	13	73.9	25.716	218	1.1596e-198	0.77298	0.73072	-0.452609	34.691	45	12415000000	10.0939	7074800000	5339700000
P48774;E9PVM7;E9PV63;E9Q024;E9Q5L9	P48774;E9PVM7;E9PV63	Glutathione S-transferase Mu 5	Gstm5	>sp|P48774|GSTM5_MOUSE Glutathione S-transferase Mu 5 OS=Mus musculus GN=Gstm5 PE=1 SV=1;>tr|E9PVM7|E9PVM7_MOUSE Glutathione S-transferase Mu 5 (Fragment) OS=Mus musculus GN=Gstm5 PE=3 SV=1;>tr|E9PV63|E9PV63_MOUSE Glutathione S-transferase Mu 5 OS=Mus musc	5	9	9	8	8	41.5	26.635	224	2.0591e-66	0.72376	0.93524	-0.0965915	61.623	16	512800000	8.70995	249110000	263680000
O09131;Q8K2Q2;E9Q299;D3Z1Q9	O09131	Glutathione S-transferase omega-1	Gsto1	>sp|O09131|GSTO1_MOUSE Glutathione S-transferase omega-1 OS=Mus musculus GN=Gsto1 PE=2 SV=2	4	20	17	18	18	60.4	27.497	240	0	0.84056	0.85724	-0.222229	22.01	76	27660000000	10.4419	14706000000	12955000000
P19157;F8WJD9;P46425;F6RWR5	P19157;F8WJD9;P46425	Glutathione S-transferase P 1;Glutathione S-transferase P 2	Gstp1;Gstp2	>sp|P19157|GSTP1_MOUSE Glutathione S-transferase P 1 OS=Mus musculus GN=Gstp1 PE=1 SV=2;>tr|F8WJD9|F8WJD9_MOUSE Glutathione S-transferase P 1 OS=Mus musculus GN=Gstp1 PE=3 SV=1;>sp|P46425|GSTP2_MOUSE Glutathione S-transferase P 2 OS=Mus musculus GN=Gstp2 P	4	12	12	10	10	63.8	23.609	210	0	1.6294	1.6462	0.71914	27.242	56	19858000000	10.2979	7906100000	11951000000
P51855;Q541E2;Q3UEE2;H3BKH4;A2AQN7;A2AQN9	P51855;Q541E2;Q3UEE2	Glutathione synthetase	Gss	>sp|P51855|GSHB_MOUSE Glutathione synthetase OS=Mus musculus GN=Gss PE=2 SV=1;>tr|Q541E2|Q541E2_MOUSE Glutathione synthetase (Fragment) OS=Mus musculus GN=Gss PE=2 SV=1;>tr|Q3UEE2|Q3UEE2_MOUSE Glutathione synthetase OS=Mus musculus GN=Gss PE=2 SV=1	6	13	11	10	12	37.6	52.246	474	2.0789e-113	1.465	1.5178	0.601982	62.686	27	836660000	8.92255	361340000	475320000
E9PZL2	E9PZL2	Glyceraldehyde-3-phosphate dehydrogenase	Gm10327	>tr|E9PZL2|E9PZL2_MOUSE Glyceraldehyde-3-phosphate dehydrogenase OS=Mus musculus GN=Gm10327 PE=3 SV=1	1	14	14	13	14	51.1	35.775	333	0	0.039574	0.035249	-4.82627	12.801	2	1074200000	9.03109	1032800000	41355000
D3Z0Z9	D3Z0Z9	Glyceraldehyde-3-phosphate dehydrogenase	Gm5069	>tr|D3Z0Z9|D3Z0Z9_MOUSE Glyceraldehyde-3-phosphate dehydrogenase OS=Mus musculus GN=Gm5069 PE=3 SV=1	1	10	8	9	8	40.4	36.487	337	0	0.08112	0.083429	-3.58331	29.536	6	1462800000	9.16518	1372800000	90085000
E9PYX4	E9PYX4	Glyceraldehyde-3-phosphate dehydrogenase	Gm5507	>tr|E9PYX4|E9PYX4_MOUSE Glyceraldehyde-3-phosphate dehydrogenase OS=Mus musculus GN=Gm5507 PE=3 SV=1	1	9	9	8	8	36.4	35.794	335	0	0.10518	0.10494	-3.25236	64.922	5	1578400000	9.19822	1511700000	66687000
F6UT49	F6UT49	Glyceraldehyde-3-phosphate dehydrogenase	Gm7251	>tr|F6UT49|F6UT49_MOUSE Glyceraldehyde-3-phosphate dehydrogenase (Fragment) OS=Mus musculus GN=Gm7251 PE=3 SV=1	1	5	4	5	5	18.2	36.2	335	5.5499e-24	0.21026	0.2761	-1.85674	111.6	12	978340000	8.99049	836770000	141560000
D3YYI5;E9PX99;F7D6E8;Q8BJ40	D3YYI5	Glyceraldehyde-3-phosphate dehydrogenase	Gm7293	>tr|D3YYI5|D3YYI5_MOUSE Glyceraldehyde-3-phosphate dehydrogenase OS=Mus musculus GN=Gm7293 PE=3 SV=1	4	13	12	12	12	49.1	36.303	336	0	0.2573	0.39265	-1.34868	11.463	3	626580000	8.79698	515610000	110970000
D2KHZ9;P16858;E9PX42;E9PX72;E9Q9E5;E9Q1S8;E9Q5U3;F8WJL5;E9QAC7;E9PZH9;E9Q0E3;E9PXL6;D3YUV0;D3YV03;D3YU05;D3Z1B7;E9PZP4;E9Q1F8;F6QXU4;E9QP42;Q64467	D2KHZ9;P16858;E9PX42;E9PX72;E9Q9E5;E9Q1S8;E9Q5U3;F8WJL5;E9QAC7;E9PZH9;E9Q0E3;E9PXL6;D3YUV0;D3YV03;D3YU05;D3Z1B7;E9PZP4	Glyceraldehyde-3-phosphate dehydrogenase	Gapdh;Gm2606;Gm5559;Gm10481;Gm4609;Gm10358;Gm3839;Gm10566;Gm10293;Gm3200;Gm10291;Gm10290;Gm6316;Gm6981;Gm10313	>tr|D2KHZ9|D2KHZ9_MOUSE Glyceraldehyde-3-phosphate dehydrogenase OS=Mus musculus GN=Gapdh PE=2 SV=1;>sp|P16858|G3P_MOUSE Glyceraldehyde-3-phosphate dehydrogenase OS=Mus musculus GN=Gapdh PE=1 SV=2;>tr|E9PX42|E9PX42_MOUSE Glyceraldehyde-3-phosphate dehydrog	21	19	18	18	18	63.7	35.81	333	0	1.1315	1.0722	0.100574	30.435	253	162960000000	11.2121	77886000000	85076000000
B2RSR7;Q3ULJ0;Q3ULJ0-2;P13707;E0CXN5	B2RSR7;Q3ULJ0;Q3ULJ0-2;P13707;E0CXN5	Glycerol-3-phosphate dehydrogenase 1-like protein;Glycerol-3-phosphate dehydrogenase [NAD(+)], cytoplasmic	Gpd1l;Gpd1	>tr|B2RSR7|B2RSR7_MOUSE Glycerol-3-phosphate dehydrogenase 1-like OS=Mus musculus GN=Gpd1l PE=2 SV=1;>sp|Q3ULJ0|GPD1L_MOUSE Glycerol-3-phosphate dehydrogenase 1-like protein OS=Mus musculus GN=Gpd1l PE=1 SV=2;>sp|Q3ULJ0-2|GPD1L_MOUSE Isoform 2 of Glycerol-	5	2	2	2	1	6	38.225	351	3.4016e-09	0.68988	0.7928	-0.334971	6.7595	4	80972000	7.90833	50418000	30554000
Q9CZD3	Q9CZD3	Glycine--tRNA ligase	Gars	>sp|Q9CZD3|SYG_MOUSE Glycine--tRNA ligase OS=Mus musculus GN=Gars PE=1 SV=1	1	35	34	33	32	48.6	81.877	729	0	0.72672	0.73735	-0.439579	40.628	104	15381000000	10.187	9444200000	5937200000
Q9Z1E4;D3Z0Q6;Q8VCB3	Q9Z1E4;D3Z0Q6	Glycogen [starch] synthase, muscle	Gys1	>sp|Q9Z1E4|GYS1_MOUSE Glycogen [starch] synthase, muscle OS=Mus musculus GN=Gys1 PE=1 SV=2;>tr|D3Z0Q6|D3Z0Q6_MOUSE Glycogen [starch] synthase, muscle OS=Mus musculus GN=Gys1 PE=4 SV=1	3	5	5	3	4	9.1	83.926	738	1.7936e-28	0.80775	0.73006	-0.453913	34.788	4	96877000	7.98622	58218000	38659000
E9QAQ5;Q5KU03;Q9WV60	E9QAQ5;Q5KU03;Q9WV60	Glycogen synthase kinase-3 beta	Gsk3b	>tr|E9QAQ5|E9QAQ5_MOUSE Glycogen synthase kinase-3 beta OS=Mus musculus GN=Gsk3b PE=4 SV=1;>tr|Q5KU03|Q5KU03_MOUSE Glycogen synthase kinase 3 beta OS=Mus musculus GN=Gsk3b PE=2 SV=1;>sp|Q9WV60|GSK3B_MOUSE Glycogen synthase kinase-3 beta OS=Mus musculus GN=	3	5	5	3	4	15.9	47.989	433	1.7377e-23	0.82405	0.92439	-0.113426	24.048	8	287450000	8.45856	190640000	96809000
D3Z5N4;Q3TWR9;Q9R062	D3Z5N4;Q3TWR9;Q9R062	Glycogenin-1	Gyg;Gyg1	>tr|D3Z5N4|D3Z5N4_MOUSE Protein Gyg OS=Mus musculus GN=Gyg PE=4 SV=1;>tr|Q3TWR9|Q3TWR9_MOUSE Glycogenin, isoform CRA_a OS=Mus musculus GN=Gyg PE=2 SV=1;>sp|Q9R062|GLYG_MOUSE Glycogenin-1 OS=Mus musculus GN=Gyg1 PE=2 SV=3	3	6	5	5	6	27.1	39.307	350	1.6084e-33	0.3972	0.39163	-1.35244	51.777	7	335460000	8.52564	260980000	74476000
Q9JL62;D3Z1H9;D3Z1H8	Q9JL62;D3Z1H9;D3Z1H8	Glycolipid transfer protein	Gltp	>sp|Q9JL62|GLTP_MOUSE Glycolipid transfer protein OS=Mus musculus GN=Gltp PE=2 SV=3;>tr|D3Z1H9|D3Z1H9_MOUSE Uncharacterized protein OS=Mus musculus GN=Gltp PE=4 SV=1;>tr|D3Z1H8|D3Z1H8_MOUSE Uncharacterized protein OS=Mus musculus GN=Gltp PE=4 SV=1	3	2	2	2	1	9.1	23.689	209	2.2055e-07	0.99124	1.1892	0.249991	26.114	2	82106000	7.91437	34912000	47194000
O70310;Q3UJC3;O70311;Q3THR4;A2AJH3;Q8CFK1	O70310;Q3UJC3	Glycylpeptide N-tetradecanoyltransferase 1;Glycylpeptide N-tetradecanoyltransferase	Nmt1	>sp|O70310|NMT1_MOUSE Glycylpeptide N-tetradecanoyltransferase 1 OS=Mus musculus GN=Nmt1 PE=1 SV=1;>tr|Q3UJC3|Q3UJC3_MOUSE Glycylpeptide N-tetradecanoyltransferase OS=Mus musculus GN=Nmt1 PE=2 SV=1	6	8	8	8	8	25	56.888	496	2.9632e-231	1.0575	1.1518	0.20389	36.764	21	872270000	8.94065	465800000	406470000
Q9CPV4;Q9CPV4-3;Q9CPV4-2;E9Q197;F6ZTG3;F7BB55;E9Q2R6;E9Q055	Q9CPV4;Q9CPV4-3;Q9CPV4-2;E9Q197;F6ZTG3	Glyoxalase domain-containing protein 4	Glod4	>sp|Q9CPV4|GLOD4_MOUSE Glyoxalase domain-containing protein 4 OS=Mus musculus GN=Glod4 PE=2 SV=1;>sp|Q9CPV4-3|GLOD4_MOUSE Isoform 3 of Glyoxalase domain-containing protein 4 OS=Mus musculus GN=Glod4;>sp|Q9CPV4-2|GLOD4_MOUSE Isoform 2 of Glyoxalase domain-c	8	14	11	13	11	55.7	33.316	298	5.1645e-130	1.7585	1.8874	0.9164	29.725	23	1414700000	9.15066	532810000	881860000
Q3T9Z2;Q91Z53;D6REG4;B1AXQ0	Q3T9Z2;Q91Z53;D6REG4;B1AXQ0	Glyoxylate reductase/hydroxypyruvate reductase	Grhpr	>tr|Q3T9Z2|Q3T9Z2_MOUSE Glyoxylate reductase/hydroxypyruvate reductase OS=Mus musculus GN=Grhpr PE=2 SV=1;>sp|Q91Z53|GRHPR_MOUSE Glyoxylate reductase/hydroxypyruvate reductase OS=Mus musculus GN=Grhpr PE=1 SV=1;>tr|D6REG4|D6REG4_MOUSE Uncharacterized prote	4	3	3	3	3	12.2	35.328	328	6.1025e-12	1.3565	1.35	0.432959	16.694	8	412210000	8.61512	181400000	230810000
Q3U379;Q9QZF2	Q3U379;Q9QZF2	Glypican-1;Secreted glypican-1	Gpc1	>tr|Q3U379|Q3U379_MOUSE Glypican 1, isoform CRA_c OS=Mus musculus GN=Gpc1 PE=2 SV=1;>sp|Q9QZF2|GPC1_MOUSE Glypican-1 OS=Mus musculus GN=Gpc1 PE=1 SV=1	2	7	7	5	6	18.3	61.359	557	3.8538e-46	0.47138	0.48831	-1.03413	26.147	13	507760000	8.70566	347040000	160720000
Q8R3X6;Q3V1C9;Q9R087	Q8R3X6;Q3V1C9;Q9R087	Glypican-6;Secreted glypican-6	Gpc6	>tr|Q8R3X6|Q8R3X6_MOUSE Glypican 6 OS=Mus musculus GN=Gpc6 PE=2 SV=1;>tr|Q3V1C9|Q3V1C9_MOUSE Glypican 6 OS=Mus musculus GN=Gpc6 PE=2 SV=1;>sp|Q9R087|GPC6_MOUSE Glypican-6 OS=Mus musculus GN=Gpc6 PE=1 SV=1	3	3	3	0	1	8.8	64.34	565	1.222e-18	0.37048	0.5163	-0.953718	2.8789	2	30651000	7.48644	22778000	7872300
Q9DCZ1	Q9DCZ1	GMP reductase 1	Gmpr	>sp|Q9DCZ1|GMPR1_MOUSE GMP reductase 1 OS=Mus musculus GN=Gmpr PE=2 SV=1	1	1	1	0	1	6.4	37.482	345	6.884e-92	0.05432	0.063583	-3.97522	37.187	2	63740000	7.80441	62031000	1708600
B2RRH9;Q3THK7	B2RRH9;Q3THK7	GMP synthase [glutamine-hydrolyzing]	Gmps	>tr|B2RRH9|B2RRH9_MOUSE Guanine monphosphate synthetase OS=Mus musculus GN=Gmps PE=2 SV=1;>sp|Q3THK7|GUAA_MOUSE GMP synthase [glutamine-hydrolyzing] OS=Mus musculus GN=Gmps PE=1 SV=2	2	31	28	29	29	55.6	76.723	693	0	1.3423	1.3458	0.428464	51.865	91	6358000000	9.80332	2251100000	4106900000
Q9CRA5;Q05BZ0;H3BJ07;H3BJ82;Q8R088;H3BJ12;Q8R088-3;H3BJN5;Q9CRA5-2	Q9CRA5;Q05BZ0;H3BJ07;H3BJ82;Q8R088;H3BJ12;Q8R088-3;H3BJN5;Q9CRA5-2	Golgi phosphoprotein 3;Golgi phosphoprotein 3-like	Golph3;Golph3l	>sp|Q9CRA5|GOLP3_MOUSE Golgi phosphoprotein 3 OS=Mus musculus GN=Golph3 PE=2 SV=1;>tr|Q05BZ0|Q05BZ0_MOUSE Golph3 protein OS=Mus musculus GN=Golph3 PE=2 SV=1;>tr|H3BJ07|H3BJ07_MOUSE Golgi phosphoprotein 3-like OS=Mus musculus GN=Golph3l PE=4 SV=1;>tr|H3BJ82	9	2	2	1	1	9.4	33.752	298	2.3807e-16	1.0063	0.94302	-0.0846397	45.567	4	57053000	7.75628	30228000	26825000
A2ATI7;Q99JX3;A2ATI9;Q99JX3-2;A2ATI6;A2ATI8	A2ATI7;Q99JX3;A2ATI9;Q99JX3-2;A2ATI6;A2ATI8	Golgi reassembly-stacking protein 2	Gorasp2	>tr|A2ATI7|A2ATI7_MOUSE Golgi reassembly stacking protein 2 OS=Mus musculus GN=Gorasp2 PE=4 SV=1;>sp|Q99JX3|GORS2_MOUSE Golgi reassembly-stacking protein 2 OS=Mus musculus GN=Gorasp2 PE=1 SV=3;>tr|A2ATI9|A2ATI9_MOUSE Golgi reassembly stacking protein 2 OS=	6	4	2	3	3	13.3	47.038	451	5.7665e-137	1.0908	1.3156	0.395721	71.296	2	51633000	7.71293	23747000	27886000
Q9D1H7;D3Z4J5;Q9D1H7-2;D3Z7S0	Q9D1H7;D3Z4J5;Q9D1H7-2;D3Z7S0	Golgi to ER traffic protein 4 homolog	Get4	>sp|Q9D1H7|GET4_MOUSE Golgi to ER traffic protein 4 homolog OS=Mus musculus GN=Get4 PE=2 SV=2;>tr|D3Z4J5|D3Z4J5_MOUSE Golgi to ER traffic protein 4 homolog (Fragment) OS=Mus musculus GN=Get4 PE=4 SV=1;>sp|Q9D1H7-2|GET4_MOUSE Isoform 2 of Golgi to ER traffi	4	3	3	3	3	11.6	36.525	327	1.5342e-73	1.1186	1.3116	0.391328	23.403	7	304560000	8.48367	131780000	172780000
Q8BH60;Q8BH60-2	Q8BH60;Q8BH60-2	Golgi-associated PDZ and coiled-coil motif-containing protein	Gopc	>sp|Q8BH60|GOPC_MOUSE Golgi-associated PDZ and coiled-coil motif-containing protein OS=Mus musculus GN=Gopc PE=1 SV=1;>sp|Q8BH60-2|GOPC_MOUSE Isoform 2 of Golgi-associated PDZ and coiled-coil motif-containing protein OS=Mus musculus GN=Gopc	2	2	2	1	2	4.3	50.662	463	0.00014259	0.29067	0.35283	-1.50295	10.517	3	49926000	7.69833	42256000	7670000
E9QP99;P55937;P55937-1	E9QP99;P55937;P55937-1	Golgin subfamily A member 3	Golga3	>tr|E9QP99|E9QP99_MOUSE Golgin subfamily A member 3 OS=Mus musculus GN=Golga3 PE=4 SV=1;>sp|P55937|GOGA3_MOUSE Golgin subfamily A member 3 OS=Mus musculus GN=Golga3 PE=1 SV=3;>sp|P55937-1|GOGA3_MOUSE Isoform 1 of Golgin subfamily A member 3 OS=Mus musculus	3	19	13	10	11	18	167.29	1487	6.782e-55	1.1279	1.2519	0.324119	52.377	19	327790000	8.5156	162560000	165230000
Q91VW5;E9Q5J7;F6V6W2	Q91VW5;E9Q5J7	Golgin subfamily A member 4	Golga4	>sp|Q91VW5|GOGA4_MOUSE Golgin subfamily A member 4 OS=Mus musculus GN=Golga4 PE=1 SV=2;>tr|E9Q5J7|E9Q5J7_MOUSE Golgin subfamily A member 4 OS=Mus musculus GN=Golga4 PE=4 SV=1	3	4	3	3	1	2.3	257.56	2238	3.6864e-19	0.56948	0.79661	-0.328055	15.886	5	53924000	7.73178	28452000	25473000
Q4VAB2;Q8VCE2	Q4VAB2;Q8VCE2	GPN-loop GTPase 1	Gpn1	>tr|Q4VAB2|Q4VAB2_MOUSE GPN-loop GTPase 1 OS=Mus musculus GN=Gpn1 PE=2 SV=1;>sp|Q8VCE2|GPN1_MOUSE GPN-loop GTPase 1 OS=Mus musculus GN=Gpn1 PE=1 SV=1	2	2	2	1	1	8.1	41.598	372	2.256e-26	1.2595	1.3703	0.454492	18.239	2	30246000	7.48067	13202000	17045000
A2ASX2;Q9JLM9;A2ASX1;A2ASX4	A2ASX2;Q9JLM9	Growth factor receptor-bound protein 14	Grb14	>tr|A2ASX2|A2ASX2_MOUSE Growth factor receptor bound protein 14 OS=Mus musculus GN=Grb14 PE=2 SV=1;>sp|Q9JLM9|GRB14_MOUSE Growth factor receptor-bound protein 14 OS=Mus musculus GN=Grb14 PE=1 SV=1	4	3	2	3	2	6.9	60.572	538	1.5599e-12	1.4861	1.4093	0.494979	32.828	6	125730000	8.09944	45847000	79885000
Q3U5I5;Q60631;B1AT92;B1AT94;Q60631-2;B1AT95	Q3U5I5;Q60631;B1AT92;B1AT94;Q60631-2	Growth factor receptor-bound protein 2	Grb2	>tr|Q3U5I5|Q3U5I5_MOUSE Growth factor receptor bound protein 2 OS=Mus musculus GN=Grb2 PE=2 SV=1;>sp|Q60631|GRB2_MOUSE Growth factor receptor-bound protein 2 OS=Mus musculus GN=Grb2 PE=1 SV=1;>tr|B1AT92|B1AT92_MOUSE Growth factor receptor bound protein 2 O	6	6	4	5	4	30.9	25.238	217	2.9725e-20	2.5606	2.4784	1.30941	12.087	10	439580000	8.64304	134920000	304660000
Q99LP6	Q99LP6	GrpE protein homolog 1, mitochondrial	Grpel1	>sp|Q99LP6|GRPE1_MOUSE GrpE protein homolog 1, mitochondrial OS=Mus musculus GN=Grpel1 PE=1 SV=1	1	6	6	6	5	39.2	24.307	217	2.6813e-35	1.5246	1.4268	0.512783	27.366	16	1179600000	9.07173	481650000	697980000
P62827;Q14AA6;A6H622;Q61820	P62827;Q14AA6	GTP-binding nuclear protein Ran	Ran;1700009N14Rik	>sp|P62827|RAN_MOUSE GTP-binding nuclear protein Ran OS=Mus musculus GN=Ran PE=1 SV=3;>tr|Q14AA6|Q14AA6_MOUSE MCG49183 OS=Mus musculus GN=1700009N14Rik PE=2 SV=1	4	13	13	13	12	41.2	24.423	216	2.0088e-178	1.5261	1.4926	0.577828	41.447	50	23066000000	10.363	8801000000	14265000000
O08582	O08582	GTP-binding protein 1	Gtpbp1	>sp|O08582|GTPB1_MOUSE GTP-binding protein 1 OS=Mus musculus GN=Gtpbp1 PE=1 SV=2	1	3	3	2	1	7	72.3	668	6.4389e-11	1.6162	1.7292	0.790105	45.098	6	100160000	8.00069	37193000	62963000
Q540E6;Q921J2	Q540E6;Q921J2	GTP-binding protein Rheb	Rheb	>tr|Q540E6|Q540E6_MOUSE RHEB-like protein OS=Mus musculus GN=Rheb PE=2 SV=1;>sp|Q921J2|RHEB_MOUSE GTP-binding protein Rheb OS=Mus musculus GN=Rheb PE=1 SV=1	2	4	4	3	3	25	20.451	184	7.7139e-45	1.0498	1.297	0.375178	26.203	7	294080000	8.46847	159340000	134740000
Q99JZ4;P36536	Q99JZ4;P36536	GTP-binding protein SAR1a	Sar1a	>tr|Q99JZ4|Q99JZ4_MOUSE GTP-binding protein SAR1a OS=Mus musculus GN=Sar1a PE=2 SV=1;>sp|P36536|SAR1A_MOUSE GTP-binding protein SAR1a OS=Mus musculus GN=Sar1a PE=2 SV=1	2	7	7	7	7	41.9	22.399	198	1.3474e-117	0.42899	0.49003	-1.02906	27.717	17	1110400000	9.04548	722170000	388200000
Q0VGU0;Q9CQC9	Q0VGU0;Q9CQC9	GTP-binding protein SAR1b	Sar1b	>tr|Q0VGU0|Q0VGU0_MOUSE SAR1 gene homolog B (S. cerevisiae) OS=Mus musculus GN=Sar1b PE=2 SV=1;>sp|Q9CQC9|SAR1B_MOUSE GTP-binding protein SAR1b OS=Mus musculus GN=Sar1b PE=1 SV=1	2	6	6	6	6	39.9	22.382	198	8.5653e-79	0.6319	0.73889	-0.436568	42.099	6	174710000	8.24232	105450000	69261000
Q6PAR5-4;Q6PAR5;Q6PAR5-6;Q6PAR5-2;Q6PAR5-5;F6X819;F7ADS7;F7ADQ2;F7ADT6;Q6PAR5-3;E9Q0D1	Q6PAR5-4;Q6PAR5;Q6PAR5-6;Q6PAR5-2;Q6PAR5-5	GTPase-activating protein and VPS9 domain-containing protein 1	Gapvd1	>sp|Q6PAR5-4|GAPD1_MOUSE Isoform 4 of GTPase-activating protein and VPS9 domain-containing protein 1 OS=Mus musculus GN=Gapvd1;>sp|Q6PAR5|GAPD1_MOUSE GTPase-activating protein and VPS9 domain-containing protein 1 OS=Mus musculus GN=Gapvd1 PE=1 SV=2;>sp|Q6P	11	13	10	4	10	11.5	162.91	1464	3.7822e-28	0.66386	0.62292	-0.682881	28.866	7	181940000	8.25993	105660000	76278000
O35969-2;O35969	O35969-2;O35969	Guanidinoacetate N-methyltransferase	Gamt	>sp|O35969-2|GAMT_MOUSE Isoform 2 of Guanidinoacetate N-methyltransferase OS=Mus musculus GN=Gamt;>sp|O35969|GAMT_MOUSE Guanidinoacetate N-methyltransferase OS=Mus musculus GN=Gamt PE=1 SV=1	2	6	6	4	4	46.4	27.913	252	5.1362e-51	0.54693	0.82693	-0.274163	35.997	11	482220000	8.68325	299220000	183010000
Q8VDV3;Q8VDV3-2;D3Z585;D3YXL8;D3YZN2	Q8VDV3;Q8VDV3-2;D3Z585	Guanine nucleotide exchange factor for Rab-3A	Rab3il1	>sp|Q8VDV3|R3GEF_MOUSE Guanine nucleotide exchange factor for Rab-3A OS=Mus musculus GN=Rab3il1 PE=2 SV=1;>sp|Q8VDV3-2|R3GEF_MOUSE Isoform 2 of Guanine nucleotide exchange factor for Rab-3A OS=Mus musculus GN=Rab3il1;>tr|D3Z585|D3Z585_MOUSE Guanine nucleot	5	6	5	0	4	20.6	42.712	383	5.5844e-42	0.31606	0.31992	-1.64422	65.357	9	230420000	8.36252	176220000	54196000
P08752;B2RSH2;Q9DC51;Q66L47;Q8CGK7;A2AE33;B2RVZ3;P50149;Q3V3I2;P18872-2;P20612;A2AE32;Q8JZT4;P18872;Q543S2;F6QPU5;Q8C040;A2AE31;A2A610	P08752	Guanine nucleotide-binding protein G(i) subunit alpha-2	Gnai2	>sp|P08752|GNAI2_MOUSE Guanine nucleotide-binding protein G(i) subunit alpha-2 OS=Mus musculus GN=Gnai2 PE=1 SV=5	19	7	7	5	5	26.5	40.489	355	7.1376e-71	1.2785	1.5965	0.674913	37.501	17	912050000	8.96002	392370000	519670000
Q9DAS9	Q9DAS9	Guanine nucleotide-binding protein G(I)/G(S)/G(O) subunit gamma-12	Gng12	>sp|Q9DAS9|GBG12_MOUSE Guanine nucleotide-binding protein G(I)/G(S)/G(O) subunit gamma-12 OS=Mus musculus GN=Gng12 PE=1 SV=3	1	2	1	2	2	37.5	7.9972	72	4.3615e-21	0.60873	0.5969	-0.744439	10.305	3	77692000	7.89038	51269000	26424000
E9QKR0;P62874;P62880;Q3TQ70;Q3U9V4;D3YZX3;P29387;H3BKR2;D3Z1M1;D3Z1T4;H3BLF7;Q54AE3;Q61011;E9PWM7	E9QKR0;P62874;P62880;Q3TQ70;Q3U9V4;D3YZX3;P29387;H3BKR2;D3Z1M1;D3Z1T4;H3BLF7;Q54AE3;Q61011	Guanine nucleotide-binding protein G(I)/G(S)/G(T) subunit beta-1;Guanine nucleotide-binding protein G(I)/G(S)/G(T) subunit beta-2;Guanine nucleotide-binding protein subunit beta-4;Guanine nucleotide-binding protein G(I)/G(S)/G(T) subunit beta-3	Gnb2;Gnb1;Gnb4;Gnb3	>tr|E9QKR0|E9QKR0_MOUSE Guanine nucleotide-binding protein G(I)/G(S)/G(T) subunit beta-2 OS=Mus musculus GN=Gnb2 PE=4 SV=1;>sp|P62874|GBB1_MOUSE Guanine nucleotide-binding protein G(I)/G(S)/G(T) subunit beta-1 OS=Mus musculus GN=Gnb1 PE=1 SV=3;>sp|P62880|G	14	4	4	3	4	10.2	41.408	382	1.8889e-16	1.4357	1.4796	0.565207	12.79	13	425190000	8.62858	186760000	238420000
P68040	P68040	Guanine nucleotide-binding protein subunit beta-2-like 1	Gnb2l1	>sp|P68040|GBLP_MOUSE Guanine nucleotide-binding protein subunit beta-2-like 1 OS=Mus musculus GN=Gnb2l1 PE=1 SV=3	1	6	6	3	4	19.2	35.076	317	1.2414e-48	0.37914	0.55627	-0.846143	56.188	9	931510000	8.96919	538960000	392550000
P36916;P36916-2;E9PYS8	P36916;P36916-2;E9PYS8	Guanine nucleotide-binding protein-like 1	Gnl1	>sp|P36916|GNL1_MOUSE Guanine nucleotide-binding protein-like 1 OS=Mus musculus GN=Gnl1 PE=1 SV=4;>sp|P36916-2|GNL1_MOUSE Isoform 2 of Guanine nucleotide-binding protein-like 1 OS=Mus musculus GN=Gnl1;>tr|E9PYS8|E9PYS8_MOUSE Guanine nucleotide-binding prot	3	4	3	2	3	8.6	68.77	607	2.1444e-11	0.90304	0.94494	-0.0817054	63.214	5	122180000	8.087	54509000	67669000
Q564G0;E9Q7K1;Q564F2;Q64520	Q564G0;E9Q7K1;Q564F2;Q64520	Guanylate kinase	Guk1	>tr|Q564G0|Q564G0_MOUSE Guanylate kinase OS=Mus musculus GN=Guk1 PE=2 SV=1;>tr|E9Q7K1|E9Q7K1_MOUSE Guanylate kinase OS=Mus musculus GN=Guk1 PE=4 SV=1;>tr|Q564F2|Q564F2_MOUSE Guanylate kinase 1, isoform CRA_a OS=Mus musculus GN=Guk1 PE=2 SV=1;>sp|Q64520|KGU	4	4	2	4	1	23.3	24.032	219	1.179e-08	1.5519	1.4009	0.486354	6.963	2	38950000	7.59051	15067000	23884000
E9QJT2;E9Q1F9;Q3UMQ8	E9QJT2;E9Q1F9;Q3UMQ8	H/ACA ribonucleoprotein complex non-core subunit NAF1	Naf1	>tr|E9QJT2|E9QJT2_MOUSE H/ACA ribonucleoprotein complex non-core subunit NAF1 OS=Mus musculus GN=Naf1 PE=4 SV=1;>tr|E9Q1F9|E9Q1F9_MOUSE H/ACA ribonucleoprotein complex non-core subunit NAF1 OS=Mus musculus GN=Naf1 PE=4 SV=1;>sp|Q3UMQ8|NAF1_MOUSE H/ACA ribo	3	4	2	3	4	11.6	63.65	597	5.3097e-18	1.6084	1.9125	0.93546	13.256	2	43094000	7.63442	16110000	26984000
Q9ESX5;B7ZCL7;F6YUI5;A2AN81;F6S1S5	Q9ESX5;B7ZCL7	H/ACA ribonucleoprotein complex subunit 4	Dkc1	>sp|Q9ESX5|DKC1_MOUSE H/ACA ribonucleoprotein complex subunit 4 OS=Mus musculus GN=Dkc1 PE=1 SV=4;>tr|B7ZCL7|B7ZCL7_MOUSE Dyskeratosis congenita 1, dyskerin homolog (Human) (Fragment) OS=Mus musculus GN=Dkc1 PE=4 SV=1	5	3	2	2	3	11	57.401	509	9.6634e-09	1.0694	1.027	0.0384362	12.199	5	70193000	7.84629	32584000	37609000
Q3UGR5;Q3UGR5-2;D3YZI3	Q3UGR5;Q3UGR5-2	Haloacid dehalogenase-like hydrolase domain-containing protein 2	Hdhd2	>sp|Q3UGR5|HDHD2_MOUSE Haloacid dehalogenase-like hydrolase domain-containing protein 2 OS=Mus musculus GN=Hdhd2 PE=1 SV=2;>sp|Q3UGR5-2|HDHD2_MOUSE Isoform 2 of Haloacid dehalogenase-like hydrolase domain-containing protein 2 OS=Mus musculus GN=Hdhd2	3	6	5	5	4	41.7	28.73	259	4.7684e-34	1.0604	1.064	0.0894982	26.062	10	369800000	8.56797	173440000	196360000
Q3TC93	Q3TC93	HCLS1-binding protein 3	Hs1bp3	>sp|Q3TC93|H1BP3_MOUSE HCLS1-binding protein 3 OS=Mus musculus GN=Hs1bp3 PE=1 SV=2	1	4	4	1	2	14.4	43.691	395	6.1817e-25	0.95832	1.1932	0.254836	29.978	4	96561000	7.9848	50946000	45615000
Q8BQM4;E9PWH6;E9Q5L5	Q8BQM4;E9PWH6;E9Q5L5	HEAT repeat-containing protein 3	Heatr3	>sp|Q8BQM4|HEAT3_MOUSE HEAT repeat-containing protein 3 OS=Mus musculus GN=Heatr3 PE=2 SV=1;>tr|E9PWH6|E9PWH6_MOUSE HEAT repeat-containing protein 3 OS=Mus musculus GN=Heatr3 PE=4 SV=1;>tr|E9Q5L5|E9Q5L5_MOUSE HEAT repeat-containing protein 3 OS=Mus musculu	3	10	5	7	8	18.3	74.305	679	3.1272e-37	0.72457	1.0633	0.0885487	43.865	10	494860000	8.69448	292540000	202320000
Q5PRF0;Q5PRF0-2	Q5PRF0	HEAT repeat-containing protein 5A	Heatr5a	>sp|Q5PRF0|HTR5A_MOUSE HEAT repeat-containing protein 5A OS=Mus musculus GN=Heatr5a PE=2 SV=2	2	3	3	2	2	2.1	219.89	2038	1.8873e-10	1.0207	1.0917	0.126576	16.487	4	85534000	7.93214	43384000	42150000
Q8C547;Q8C547-2;E9PYG1;Q8C547-3;Q8C547-4	Q8C547;Q8C547-2;E9PYG1;Q8C547-3	HEAT repeat-containing protein 5B	Heatr5b	>sp|Q8C547|HTR5B_MOUSE HEAT repeat-containing protein 5B OS=Mus musculus GN=Heatr5b PE=2 SV=3;>sp|Q8C547-2|HTR5B_MOUSE Isoform 2 of HEAT repeat-containing protein 5B OS=Mus musculus GN=Heatr5b;>tr|E9PYG1|E9PYG1_MOUSE HEAT repeat-containing protein 5B OS=Mu	5	7	6	7	5	4.2	224.32	2070	2.2851e-29	0.89666	1.2553	0.328032	32.429	10	287220000	8.45821	145400000	141820000
Q99M31-2;Q99M31;D6RJ26;D6RI78	Q99M31-2;Q99M31	Heat shock 70 kDa protein 14	Hspa14	>sp|Q99M31-2|HSP7E_MOUSE Isoform 2 of Heat shock 70 kDa protein 14 OS=Mus musculus GN=Hspa14;>sp|Q99M31|HSP7E_MOUSE Heat shock 70 kDa protein 14 OS=Mus musculus GN=Hspa14 PE=2 SV=2	4	6	5	6	5	16.5	55.882	515	6.7194e-36	1.4876	1.9372	0.953973	40.993	9	275240000	8.43971	135270000	139970000
P17879;Q3TU85;Q61696	P17879;Q3TU85;Q61696	Heat shock 70 kDa protein 1B;Heat shock 70 kDa protein 1A	Hspa1b;Hspa1a	>sp|P17879|HS71B_MOUSE Heat shock 70 kDa protein 1B OS=Mus musculus GN=Hspa1b PE=1 SV=3;>tr|Q3TU85|Q3TU85_MOUSE Heat shock protein 1B OS=Mus musculus GN=Hspa1a PE=2 SV=1;>sp|Q61696|HS71A_MOUSE Heat shock 70 kDa protein 1A OS=Mus musculus GN=Hspa1a PE=1 SV=	3	25	22	15	25	46.3	70.175	642	0	0.1741	0.17811	-2.48916	49.158	38	2534700000	9.40393	2107300000	427410000
Q3U2G2;Q61316	Q3U2G2;Q61316	Heat shock 70 kDa protein 4	Hspa4	>tr|Q3U2G2|Q3U2G2_MOUSE Heat shock 70 kDa protein 4 OS=Mus musculus GN=Hspa4 PE=2 SV=1;>sp|Q61316|HSP74_MOUSE Heat shock 70 kDa protein 4 OS=Mus musculus GN=Hspa4 PE=1 SV=1	2	50	48	48	48	58.8	94.208	842	0	1.0309	1.0613	0.0858325	33.235	174	26961000000	10.4307	12112000000	14849000000
P48722;P48722-2;E0CY23;F6SMW7;F6TFH3	P48722;P48722-2;E0CY23	Heat shock 70 kDa protein 4L	Hspa4l	>sp|P48722|HS74L_MOUSE Heat shock 70 kDa protein 4L OS=Mus musculus GN=Hspa4l PE=1 SV=2;>sp|P48722-2|HS74L_MOUSE Isoform 2 of Heat shock 70 kDa protein 4L OS=Mus musculus GN=Hspa4l;>tr|E0CY23|E0CY23_MOUSE Heat shock 70 kDa protein 4L (Fragment) OS=Mus musc	5	29	29	26	27	41.4	94.381	838	0	0.82698	0.91193	-0.133005	25.382	75	4287900000	9.63224	2425900000	1861900000
P63017;Q504P4;D3Z5E2;D3YW43	P63017;Q504P4	Heat shock cognate 71 kDa protein	Hspa8	>sp|P63017|HSP7C_MOUSE Heat shock cognate 71 kDa protein OS=Mus musculus GN=Hspa8 PE=1 SV=1;>tr|Q504P4|Q504P4_MOUSE Heat shock cognate 71 kDa protein OS=Mus musculus GN=Hspa8 PE=2 SV=1	4	46	44	43	44	75.9	70.87	646	0	1.1257	1.1482	0.199374	50.406	226	162290000000	11.2103	75199000000	87089000000
Q9CQZ1	Q9CQZ1	Heat shock factor-binding protein 1	Hsbp1	>sp|Q9CQZ1|HSBP1_MOUSE Heat shock factor-binding protein 1 OS=Mus musculus GN=Hsbp1 PE=2 SV=1	1	4	4	4	4	72.4	8.6107	76	0	0.68599	0.74092	-0.43261	34.723	20	2422900000	9.38434	1309800000	1113200000
Q61699;Q61699-2;E9Q0U7;D3Z3I9;D3Z027	Q61699;Q61699-2;E9Q0U7	Heat shock protein 105 kDa	Hsph1	>sp|Q61699|HS105_MOUSE Heat shock protein 105 kDa OS=Mus musculus GN=Hsph1 PE=1 SV=2;>sp|Q61699-2|HS105_MOUSE Isoform HSP105-beta of Heat shock protein 105 kDa OS=Mus musculus GN=Hsph1;>tr|E9Q0U7|E9Q0U7_MOUSE Heat shock protein 105 kDa OS=Mus musculus GN=H	5	34	33	33	32	47.9	96.406	858	0	1.6561	1.7604	0.815903	37.073	123	18021000000	10.2558	7109900000	10911000000
Q9CQN1;F6YP65	Q9CQN1;F6YP65	Heat shock protein 75 kDa, mitochondrial	Trap1	>sp|Q9CQN1|TRAP1_MOUSE Heat shock protein 75 kDa, mitochondrial OS=Mus musculus GN=Trap1 PE=1 SV=1;>tr|F6YP65|F6YP65_MOUSE Heat shock protein 75 kDa, mitochondrial OS=Mus musculus GN=Trap1 PE=3 SV=1	2	26	26	18	20	43.8	80.208	706	0	0.59338	0.65215	-0.616724	33.999	52	2478700000	9.39422	1648700000	829980000
Q5FW72;P35385	Q5FW72;P35385	Heat shock protein beta-7	Hspb7	>tr|Q5FW72|Q5FW72_MOUSE Heat shock protein beta-7 OS=Mus musculus GN=Hspb7 PE=2 SV=1;>sp|P35385|HSPB7_MOUSE Heat shock protein beta-7 OS=Mus musculus GN=Hspb7 PE=1 SV=2	2	5	3	0	5	53.3	18.634	169	4.3092e-23	0.37488	0.34709	-1.52662	176.11	5	212400000	8.32715	67693000	144700000
Q9JK92	Q9JK92	Heat shock protein beta-8	Hspb8	>sp|Q9JK92|HSPB8_MOUSE Heat shock protein beta-8 OS=Mus musculus GN=Hspb8 PE=1 SV=1	1	3	3	2	3	25.5	21.533	196	1.5055e-15	0.8457	0.8711	-0.19909	137.75	8	1138100000	9.05618	107660000	1030400000
P07901;Q80Y52;B7ZC50;B7ZC49;A2A6A2	P07901;Q80Y52	Heat shock protein HSP 90-alpha	Hsp90aa1	>sp|P07901|HS90A_MOUSE Heat shock protein HSP 90-alpha OS=Mus musculus GN=Hsp90aa1 PE=1 SV=4;>tr|Q80Y52|Q80Y52_MOUSE Heat shock protein 90, alpha (Cytosolic), class A member 1 OS=Mus musculus GN=Hsp90aa1 PE=2 SV=2	5	49	46	46	47	50.2	84.787	733	0	1.3211	1.2783	0.354226	65.37	158	50602000000	10.7042	22348000000	28254000000
P11499;Q71LX8;E9Q3D6;E9Q0C3;E9PX27;D3Z1R1;REV__Q8BL66	P11499;Q71LX8	Heat shock protein HSP 90-beta	Hsp90ab1	>sp|P11499|HS90B_MOUSE Heat shock protein HSP 90-beta OS=Mus musculus GN=Hsp90ab1 PE=1 SV=3;>tr|Q71LX8|Q71LX8_MOUSE Heat shock protein 84b OS=Mus musculus GN=Hsp90ab1 PE=2 SV=1	7	58	51	55	55	62.8	83.28	724	0	1.088	1.0551	0.0773797	50.451	311	339530000000	11.5309	156230000000	183300000000
P17156	P17156	Heat shock-related 70 kDa protein 2	Hspa2	>sp|P17156|HSP72_MOUSE Heat shock-related 70 kDa protein 2 OS=Mus musculus GN=Hspa2 PE=1 SV=2	1	21	19	16	20	29.4	69.641	633	0	0.31561	0.29261	-1.77295	86.349	3	102630000	8.01127	84907000	17725000
A2A9X3;P97825	A2A9X3;P97825	Hematological and neurological expressed 1 protein	Hn1	>tr|A2A9X3|A2A9X3_MOUSE Hematological and neurological expressed sequence 1 OS=Mus musculus GN=Hn1 PE=4 SV=1;>sp|P97825|HN1_MOUSE Hematological and neurological expressed 1 protein OS=Mus musculus GN=Hn1 PE=1 SV=3	2	3	3	3	3	37.7	16.08	154	1.1188e-86	1.0897	1.0708	0.098689	22.403	12	843510000	8.92609	444060000	399450000
Q3TM10;Q6PGH2	Q3TM10;Q6PGH2	Hematological and neurological expressed 1-like protein	Hn1l	>tr|Q3TM10|Q3TM10_MOUSE MCG17661 OS=Mus musculus GN=Hn1l PE=2 SV=1;>sp|Q6PGH2|HN1L_MOUSE Hematological and neurological expressed 1-like protein OS=Mus musculus GN=Hn1l PE=2 SV=1	2	5	5	4	4	45.8	20.02	190	0	0.96889	0.92928	-0.105815	35.985	11	1217500000	9.08547	563760000	653730000
P14901;Q3U5U6;H3BKP1;E9Q8W7	P14901;Q3U5U6;H3BKP1	Heme oxygenase 1	Hmox1	>sp|P14901|HMOX1_MOUSE Heme oxygenase 1 OS=Mus musculus GN=Hmox1 PE=1 SV=1;>tr|Q3U5U6|Q3U5U6_MOUSE Putative uncharacterized protein OS=Mus musculus GN=Hmox1 PE=2 SV=1;>tr|H3BKP1|H3BKP1_MOUSE Heme oxygenase 1 (Fragment) OS=Mus musculus GN=Hmox1 PE=4 SV=1	4	10	6	6	7	43.9	32.928	289	1.4085e-48	1.1553	1.1834	0.242938	34.821	8	295430000	8.47045	132050000	163390000
Q9R257;E9QKH1	Q9R257;E9QKH1	Heme-binding protein 1	Hebp1	>sp|Q9R257|HEBP1_MOUSE Heme-binding protein 1 OS=Mus musculus GN=Hebp1 PE=1 SV=1;>tr|E9QKH1|E9QKH1_MOUSE Heme-binding protein 1 OS=Mus musculus GN=Hebp1 PE=4 SV=1	2	5	5	3	3	48.4	21.053	190	3.348e-53	0.56042	0.7237	-0.466536	26.761	8	238590000	8.37765	145160000	93429000
Q3UMA3;Q99LI8;E9PYT7;B1ATZ1;B1ATZ0;B1ATY9;F6VV02	Q3UMA3;Q99LI8;E9PYT7;B1ATZ1;B1ATZ0;B1ATY9	Hepatocyte growth factor-regulated tyrosine kinase substrate	Hgs	>tr|Q3UMA3|Q3UMA3_MOUSE Hepatocyte growth factor-regulated tyrosine kinase substrate OS=Mus musculus GN=Hgs PE=2 SV=1;>sp|Q99LI8|HGS_MOUSE Hepatocyte growth factor-regulated tyrosine kinase substrate OS=Mus musculus GN=Hgs PE=1 SV=2;>tr|E9PYT7|E9PYT7_MOUSE	7	10	10	9	7	16.9	86.142	776	3.8144e-58	1.1573	1.5339	0.617204	91.931	23	1391400000	9.14345	855440000	535940000
P51859;E0CXA0;E0CYW7	P51859;E0CXA0	Hepatoma-derived growth factor	Hdgf	>sp|P51859|HDGF_MOUSE Hepatoma-derived growth factor OS=Mus musculus GN=Hdgf PE=1 SV=2;>tr|E0CXA0|E0CXA0_MOUSE Hepatoma-derived growth factor (Fragment) OS=Mus musculus GN=Hdgf PE=4 SV=1	3	10	10	8	8	57	26.268	237	2.769e-168	0.8987	0.97139	-0.0418775	22.851	24	3258300000	9.51299	1799900000	1458300000
Q3UMU9-3;Q3UMU9;Q3UMU9-2;Q9JMG7-2;Q9JMG7	Q3UMU9-3;Q3UMU9;Q3UMU9-2	Hepatoma-derived growth factor-related protein 2	Hdgfrp2	>sp|Q3UMU9-3|HDGR2_MOUSE Isoform 3 of Hepatoma-derived growth factor-related protein 2 OS=Mus musculus GN=Hdgfrp2;>sp|Q3UMU9|HDGR2_MOUSE Hepatoma-derived growth factor-related protein 2 OS=Mus musculus GN=Hdgfrp2 PE=1 SV=1;>sp|Q3UMU9-2|HDGR2_MOUSE Isoform	5	7	6	6	7	10.5	75.245	678	1.9181e-13	1.1036	1.0147	0.0210533	32.771	6	83371000	7.92102	41206000	42165000
Q20BD0;Q544Z3;Q99020;Q80XR6;Q9D6G1	Q20BD0;Q544Z3;Q99020;Q80XR6;Q9D6G1	Heterogeneous nuclear ribonucleoprotein A/B	Hnrnpab	>tr|Q20BD0|Q20BD0_MOUSE Heterogeneous nuclear ribonucleoprotein A/B OS=Mus musculus GN=Hnrnpab PE=2 SV=1;>tr|Q544Z3|Q544Z3_MOUSE Heterogeneous nuclear ribonucleoprotein A/B OS=Mus musculus GN=Hnrnpab PE=2 SV=1;>sp|Q99020|ROAA_MOUSE Heterogeneous nuclear ri	5	8	8	7	7	26.8	36.21	332	1.8136e-85	0.74847	0.80707	-0.309234	46.014	20	1967600000	9.29394	1038400000	929230000
Q9CX86	Q9CX86	Heterogeneous nuclear ribonucleoprotein A0	Hnrnpa0	>sp|Q9CX86|ROA0_MOUSE Heterogeneous nuclear ribonucleoprotein A0 OS=Mus musculus GN=Hnrnpa0 PE=1 SV=1	1	3	3	3	2	14.1	30.53	305	4.0608e-29	1.0254	0.91528	-0.127715	31.042	9	663660000	8.82195	334900000	328770000
Q5EBP8;P49312;P49312-2	Q5EBP8;P49312;P49312-2	Heterogeneous nuclear ribonucleoprotein A1	Hnrnpa1	>tr|Q5EBP8|Q5EBP8_MOUSE Heterogeneous nuclear ribonucleoprotein A1 OS=Mus musculus GN=Hnrnpa1 PE=2 SV=1;>sp|P49312|ROA1_MOUSE Heterogeneous nuclear ribonucleoprotein A1 OS=Mus musculus GN=Hnrnpa1 PE=1 SV=2;>sp|P49312-2|ROA1_MOUSE Isoform Short of Heterogen	3	7	6	5	4	24.4	38.833	373	2.27e-45	1.3704	1.3544	0.437654	50.364	11	787170000	8.89607	279500000	507680000
Q5FB19;Q8BG05;Q0VG47;Q8BG05-2;B2RXM2;A2AL12;E9Q7H5;F8VPW0;A2AL13	Q5FB19;Q8BG05;Q0VG47;Q8BG05-2;B2RXM2;A2AL12;E9Q7H5;F8VPW0	Heterogeneous nuclear ribonucleoprotein A3	Hnrnpa3;Gm6793;Gm8991;Gm7551	>tr|Q5FB19|Q5FB19_MOUSE Heterogeneous nuclear ribonucleoprotein A3 OS=Mus musculus GN=Hnrnpa3 PE=2 SV=1;>sp|Q8BG05|ROA3_MOUSE Heterogeneous nuclear ribonucleoprotein A3 OS=Mus musculus GN=Hnrnpa3 PE=1 SV=1;>tr|Q0VG47|Q0VG47_MOUSE Heterogeneous nuclear ribo	9	4	4	1	3	15.6	39.652	379	2.9628e-19	1.0768	1.0233	0.0332292	96.892	5	211120000	8.32453	101020000	110100000
Q60668;Q60668-3;G3X9W0;Q60668-2;G5E8G0;Q60668-4;F6ZV59;F6SHF3;E9Q5B6;Q9D3U4;F7A465	Q60668;Q60668-3;G3X9W0;Q60668-2;G5E8G0;Q60668-4;F6ZV59;F6SHF3;E9Q5B6	Heterogeneous nuclear ribonucleoprotein D0	Hnrnpd	>sp|Q60668|HNRPD_MOUSE Heterogeneous nuclear ribonucleoprotein D0 OS=Mus musculus GN=Hnrnpd PE=1 SV=2;>sp|Q60668-3|HNRPD_MOUSE Isoform 3 of Heterogeneous nuclear ribonucleoprotein D0 OS=Mus musculus GN=Hnrnpd;>tr|G3X9W0|G3X9W0_MOUSE Heterogeneous nuclear r	11	4	4	4	4	12.4	38.354	355	3.1234e-32	1.2745	1.1773	0.235482	12.007	10	553270000	8.74294	260740000	292530000
Q9Z2X1;Q9Z2X1-2	Q9Z2X1;Q9Z2X1-2	Heterogeneous nuclear ribonucleoprotein F;Heterogeneous nuclear ribonucleoprotein F, N-terminally processed	Hnrnpf	>sp|Q9Z2X1|HNRPF_MOUSE Heterogeneous nuclear ribonucleoprotein F OS=Mus musculus GN=Hnrnpf PE=1 SV=3;>sp|Q9Z2X1-2|HNRPF_MOUSE Isoform 2 of Heterogeneous nuclear ribonucleoprotein F OS=Mus musculus GN=Hnrnpf	2	13	11	10	13	47.2	45.729	415	0	0.92622	0.98975	-0.0148639	31.917	40	2972900000	9.47318	1551800000	1421100000
Q8C2Q7;O35737;Q811L7	Q8C2Q7;O35737;Q811L7	Heterogeneous nuclear ribonucleoprotein H;Heterogeneous nuclear ribonucleoprotein H, N-terminally processed	Hnrnph1	>tr|Q8C2Q7|Q8C2Q7_MOUSE Heterogeneous nuclear ribonucleoprotein H OS=Mus musculus GN=Hnrnph1 PE=2 SV=1;>sp|O35737|HNRH1_MOUSE Heterogeneous nuclear ribonucleoprotein H OS=Mus musculus GN=Hnrnph1 PE=1 SV=3;>tr|Q811L7|Q811L7_MOUSE Heterogeneous nuclear ribon	3	6	4	5	6	19.1	51.217	472	4.0018e-257	1.6407	1.5347	0.617957	28.586	7	175760000	8.24492	69015000	106750000
H7BXB7;P61979-2;Q5FWJ5;P61979;E9PVM4;E9Q8D6;B2M1R6;P61979-3;H3BLL4;D3YWG1;D3Z5X4;H3BKD0;H3BK96;H3BKI8;H3BLP7;Q8BT23;H3BJS9;H3BJ43	H7BXB7;P61979-2;Q5FWJ5;P61979;E9PVM4;E9Q8D6;B2M1R6;P61979-3;H3BLL4;D3YWG1;D3Z5X4;H3BKD0;H3BK96	Heterogeneous nuclear ribonucleoprotein K	Hnrnpk;Gm7964	>tr|H7BXB7|H7BXB7_MOUSE Heterogeneous nuclear ribonucleoprotein K OS=Mus musculus GN=Hnrnpk PE=4 SV=1;>sp|P61979-2|HNRPK_MOUSE Isoform 2 of Heterogeneous nuclear ribonucleoprotein K OS=Mus musculus GN=Hnrnpk;>tr|Q5FWJ5|Q5FWJ5_MOUSE Hnrpk protein OS=Mus mus	18	21	20	20	21	50.5	51.277	465	0	0.99094	0.97049	-0.0432147	27.768	79	9861800000	9.99396	5115400000	4746400000
G5E924;E9Q8W8;Q8R081;G3UY38	G5E924;E9Q8W8;Q8R081;G3UY38	Heterogeneous nuclear ribonucleoprotein L	Hnrnpl	>tr|G5E924|G5E924_MOUSE Heterogeneous nuclear ribonucleoprotein L (Fragment) OS=Mus musculus GN=Hnrnpl PE=4 SV=1;>tr|E9Q8W8|E9Q8W8_MOUSE Uncharacterized protein OS=Mus musculus GN=Hnrnpl PE=4 SV=1;>sp|Q8R081|HNRPL_MOUSE Heterogeneous nuclear ribonucleoprot	4	1	1	1	1	2.6	66.821	615	2.3468e-05	0.63199	0.73864	-0.437057	5.1224	2	49291000	7.69277	30424000	18867000
Q921F4;F6SB69;Q921F4-4	Q921F4;F6SB69	Heterogeneous nuclear ribonucleoprotein L-like	Hnrpll	>sp|Q921F4|HNRLL_MOUSE Heterogeneous nuclear ribonucleoprotein L-like OS=Mus musculus GN=Hnrpll PE=1 SV=3;>tr|F6SB69|F6SB69_MOUSE Uncharacterized protein (Fragment) OS=Mus musculus GN=Hnrpll PE=4 SV=1	3	4	3	4	2	10.3	64.124	591	1.0652e-18	1.2869	1.5335	0.616828	24.379	2	33875000	7.52988	13768000	20107000
B8JK30;Q9D0E1;Q3THB3;Q9D0E1-2;B8JK32;B8JK33;E9Q0P7;F6W322;F7C9U3	B8JK30;Q9D0E1;Q3THB3;Q9D0E1-2;B8JK32;B8JK33;E9Q0P7	Heterogeneous nuclear ribonucleoprotein M	Hnrnpm	>tr|B8JK30|B8JK30_MOUSE Heterogeneous nuclear ribonucleoprotein M OS=Mus musculus GN=Hnrnpm PE=4 SV=1;>sp|Q9D0E1|HNRPM_MOUSE Heterogeneous nuclear ribonucleoprotein M OS=Mus musculus GN=Hnrnpm PE=1 SV=3;>tr|Q3THB3|Q3THB3_MOUSE Heterogeneous nuclear ribonuc	9	17	16	15	14	32.9	77.648	729	1.8169e-136	1.418	1.5739	0.654344	27.927	35	1726900000	9.23727	717010000	1009900000
Q7TMK9;G3V018;Q7TMK9-2;G3UZI2;G3UZ48;G3UXJ6;G3UWM1;G3XA76;G3UXU5	Q7TMK9;G3V018;Q7TMK9-2;G3UZI2;G3UZ48;G3UXJ6	Heterogeneous nuclear ribonucleoprotein Q	Syncrip	>sp|Q7TMK9|HNRPQ_MOUSE Heterogeneous nuclear ribonucleoprotein Q OS=Mus musculus GN=Syncrip PE=1 SV=2;>tr|G3V018|G3V018_MOUSE Heterogeneous nuclear ribonucleoprotein Q OS=Mus musculus GN=Syncrip PE=4 SV=1;>sp|Q7TMK9-2|HNRPQ_MOUSE Isoform 2 of Heterogeneous	9	9	7	3	7	19.6	69.632	623	2.1868e-36	0.59258	0.61561	-0.699911	73.484	11	434490000	8.63798	250270000	184220000
Q8VEK3;G3XA10	Q8VEK3;G3XA10	Heterogeneous nuclear ribonucleoprotein U	Hnrnpu	>sp|Q8VEK3|HNRPU_MOUSE Heterogeneous nuclear ribonucleoprotein U OS=Mus musculus GN=Hnrnpu PE=1 SV=1;>tr|G3XA10|G3XA10_MOUSE Heterogeneous nuclear ribonucleoprotein U, isoform CRA_b OS=Mus musculus GN=Hnrnpu PE=4 SV=1	2	12	11	8	12	18	87.917	800	1.3372e-224	0.62977	0.61762	-0.695209	46.462	24	1669100000	9.22248	1041100000	628060000
F8VPM4;Q00PI9	F8VPM4;Q00PI9	Heterogeneous nuclear ribonucleoprotein U-like protein 2	Hnrnpul2	>tr|F8VPM4|F8VPM4_MOUSE Heterogeneous nuclear ribonucleoprotein U-like protein 2 OS=Mus musculus GN=Hnrnpul2 PE=4 SV=1;>sp|Q00PI9|HNRL2_MOUSE Heterogeneous nuclear ribonucleoprotein U-like protein 2 OS=Mus musculus GN=Hnrnpul2 PE=1 SV=1	2	5	4	0	4	9.3	84.939	745	5.8161e-18	0.54368	0.56926	-0.81284	45.996	6	106120000	8.0258	74880000	31240000
O88569;F6U106;O88569-2;O88569-3	O88569;F6U106;O88569-2;O88569-3	Heterogeneous nuclear ribonucleoproteins A2/B1	Hnrnpa2b1	>sp|O88569|ROA2_MOUSE Heterogeneous nuclear ribonucleoproteins A2/B1 OS=Mus musculus GN=Hnrnpa2b1 PE=1 SV=2;>tr|F6U106|F6U106_MOUSE Heterogeneous nuclear ribonucleoproteins A2/B1 OS=Mus musculus GN=Hnrnpa2b1 PE=4 SV=1;>sp|O88569-2|ROA2_MOUSE Isoform 2 of H	4	14	11	9	13	47.6	37.402	353	5.8789e-159	0.69197	0.72365	-0.466636	28.049	24	965330000	8.98468	589990000	375340000
P17710;P17710-4;P17710-3;Q6GQU1;G3UVV4;P17710-2;F8WIP2;D3Z365;D3YYR4;B4YB29;E9Q9M6	P17710;P17710-4;P17710-3;Q6GQU1;G3UVV4;P17710-2;F8WIP2	Hexokinase-1	Hk1	>sp|P17710|HXK1_MOUSE Hexokinase-1 OS=Mus musculus GN=Hk1 PE=1 SV=3;>sp|P17710-4|HXK1_MOUSE Isoform HK1-SC of Hexokinase-1 OS=Mus musculus GN=Hk1;>sp|P17710-3|HXK1_MOUSE Isoform HK1 of Hexokinase-1 OS=Mus musculus GN=Hk1;>tr|Q6GQU1|Q6GQU1_MOUSE Hexokinase	11	21	19	14	16	22.9	108.3	974	2.9786e-87	0.49921	0.56728	-0.817867	96.585	33	2149000000	9.33224	981420000	1167600000
O08528;E9Q5B5;Q3TRM8;E9Q8S8;E9Q3Z4	O08528;E9Q5B5	Hexokinase-2	Hk2	>sp|O08528|HXK2_MOUSE Hexokinase-2 OS=Mus musculus GN=Hk2 PE=1 SV=1;>tr|E9Q5B5|E9Q5B5_MOUSE Hexokinase-2 OS=Mus musculus GN=Hk2 PE=3 SV=1	5	16	9	16	8	20.6	102.53	917	4.1448e-60	1.9616	2.5868	1.37117	70.64	6	125220000	8.09767	49626000	75592000
Q9JL35	Q9JL35	High mobility group nucleosome-binding domain-containing protein 5	Hmgn5	>sp|Q9JL35|HMGN5_MOUSE High mobility group nucleosome-binding domain-containing protein 5 OS=Mus musculus GN=Hmgn5 PE=1 SV=2	1	5	4	5	5	17.7	45.343	406	5.9522e-23	0.88365	0.95956	-0.0595551	18.907	9	119120000	8.07598	70163000	48961000
P63158;Q58EV5;D3Z351;D3YZ18;D3YVC6	P63158;Q58EV5;D3Z351;D3YZ18	High mobility group protein B1	Hmgb1;Hmg1l1	>sp|P63158|HMGB1_MOUSE High mobility group protein B1 OS=Mus musculus GN=Hmgb1 PE=1 SV=2;>tr|Q58EV5|Q58EV5_MOUSE High mobility group box 1 OS=Mus musculus GN=Hmgb1 PE=2 SV=1;>tr|D3Z351|D3Z351_MOUSE MCG1219 OS=Mus musculus GN=Hmg1l1 PE=4 SV=2;>tr|D3YZ18|D3Y	5	12	12	11	12	34.9	24.893	215	6.0208e-116	0.98587	1.0491	0.0691522	26.214	45	4372400000	9.64072	2330800000	2041600000
P30681	P30681	High mobility group protein B2	Hmgb2	>sp|P30681|HMGB2_MOUSE High mobility group protein B2 OS=Mus musculus GN=Hmgb2 PE=1 SV=3	1	8	6	8	7	27.6	24.162	210	5.1911e-31	1.0826	1.124	0.168642	89.525	14	812870000	8.91002	324280000	488590000
G5E920;O54879;Q544R9;A2AP78	G5E920;O54879;Q544R9;A2AP78	High mobility group protein B3	Gm6104;Hmgb3	>tr|G5E920|G5E920_MOUSE MCG114640 OS=Mus musculus GN=Gm6104 PE=4 SV=1;>sp|O54879|HMGB3_MOUSE High mobility group protein B3 OS=Mus musculus GN=Hmgb3 PE=2 SV=3;>tr|Q544R9|Q544R9_MOUSE High mobility group box 3 OS=Mus musculus GN=Hmgb3 PE=2 SV=1;>tr|A2AP78|A	4	4	2	2	2	20	23.038	200	2.7873e-10	0.94159	0.84109	-0.249668	12.971	2	57675000	7.76099	34591000	23084000
B1AZK3;P70349;B0R1E3	B1AZK3;P70349	Histidine triad nucleotide-binding protein 1	Hint1	>tr|B1AZK3|B1AZK3_MOUSE Histidine triad nucleotide binding protein OS=Mus musculus GN=Hint1 PE=4 SV=1;>sp|P70349|HINT1_MOUSE Histidine triad nucleotide-binding protein 1 OS=Mus musculus GN=Hint1 PE=1 SV=3	3	7	7	7	7	56.3	13.777	126	0	1.3403	1.2551	0.327802	23.599	25	6998300000	9.84499	2956600000	4041700000
Q5M9J2;Q9D0S9	Q5M9J2;Q9D0S9	Histidine triad nucleotide-binding protein 2, mitochondrial	Hint2	>tr|Q5M9J2|Q5M9J2_MOUSE Histidine triad nucleotide binding protein 2 OS=Mus musculus GN=Hint2 PE=2 SV=1;>sp|Q9D0S9|HINT2_MOUSE Histidine triad nucleotide-binding protein 2, mitochondrial OS=Mus musculus GN=Hint2 PE=2 SV=1	2	2	2	1	0	20.2	17.32	163	4.3599e-05	1.1222	1.3095	0.389016	28.642	2	33186000	7.52095	15074000	18112000
Q61035;Q99KK9;G5E823	Q61035	Histidine--tRNA ligase, cytoplasmic	Hars	>sp|Q61035|SYHC_MOUSE Histidine--tRNA ligase, cytoplasmic OS=Mus musculus GN=Hars PE=2 SV=2	3	18	15	16	18	32	57.432	509	1.2347e-152	0.9279	0.92099	-0.118743	35.974	38	3796300000	9.57936	2091700000	1704700000
Q8BY71;A2ATU9	Q8BY71;A2ATU9	Histone acetyltransferase type B catalytic subunit	Hat1	>sp|Q8BY71|HAT1_MOUSE Histone acetyltransferase type B catalytic subunit OS=Mus musculus GN=Hat1 PE=2 SV=1;>tr|A2ATU9|A2ATU9_MOUSE Histone acetyltransferase type B catalytic subunit OS=Mus musculus GN=Hat1 PE=4 SV=1	2	10	10	9	8	38.2	49.278	416	2.3822e-153	1.5356	1.4631	0.549028	28.627	24	1510100000	9.17901	656190000	853910000
O09106;Q58E49;D3YYI8	O09106;Q58E49;D3YYI8	Histone deacetylase 1;Histone deacetylase	Hdac1;Gm10093	>sp|O09106|HDAC1_MOUSE Histone deacetylase 1 OS=Mus musculus GN=Hdac1 PE=1 SV=1;>tr|Q58E49|Q58E49_MOUSE Histone deacetylase OS=Mus musculus GN=Hdac1 PE=2 SV=1;>tr|D3YYI8|D3YYI8_MOUSE Histone deacetylase OS=Mus musculus GN=Gm10093 PE=3 SV=1	3	11	10	10	9	28.6	55.074	482	6.3444e-51	1.0478	1.083	0.115033	15.953	27	1446900000	9.16044	722550000	724390000
P70288;E9PXS3;Q8BQ10	P70288;E9PXS3;Q8BQ10	Histone deacetylase 2	Hdac2	>sp|P70288|HDAC2_MOUSE Histone deacetylase 2 OS=Mus musculus GN=Hdac2 PE=1 SV=1;>tr|E9PXS3|E9PXS3_MOUSE Uncharacterized protein OS=Mus musculus GN=Hdac2 PE=4 SV=1;>tr|Q8BQ10|Q8BQ10_MOUSE Uncharacterized protein OS=Mus musculus GN=Hdac2 PE=2 SV=1	3	10	10	9	9	26.6	55.302	488	1.0139e-77	0.9286	1.0971	0.133695	15.024	7	208670000	8.31946	116350000	92326000
Q9Z2V5;Q3UG37	Q9Z2V5;Q3UG37	Histone deacetylase 6	Hdac6	>sp|Q9Z2V5|HDAC6_MOUSE Histone deacetylase 6 OS=Mus musculus GN=Hdac6 PE=1 SV=3;>tr|Q3UG37|Q3UG37_MOUSE Histone deacetylase 6 (Fragment) OS=Mus musculus GN=Hdac6 PE=2 SV=1	2	3	2	2	1	4.2	125.79	1149	2.1814e-09	1.6102	1.5015	0.586404	28.882	4	30995000	7.49129	12565000	18430000
P43277;Q149Z9;P15864;Q5SZA3;Q07133	P43277;Q149Z9;P15864;Q5SZA3;Q07133	Histone H1.3;Histone H1.2;Histone H1t	Hist1h1d;Hist1h1c;Hist1h1t	>sp|P43277|H13_MOUSE Histone H1.3 OS=Mus musculus GN=Hist1h1d PE=1 SV=2;>tr|Q149Z9|Q149Z9_MOUSE Histone cluster 1, H1d OS=Mus musculus GN=Hist1h1d PE=2 SV=1;>sp|P15864|H12_MOUSE Histone H1.2 OS=Mus musculus GN=Hist1h1c PE=1 SV=2;>tr|Q5SZA3|Q5SZA3_MOUSE His	5	2	2	1	2	10.4	22.099	221	9.8142e-12	0.628	0.74718	-0.420472	82.037	6	510630000	8.70811	298900000	211730000
Q69Z66;Q69Z66-2	Q69Z66;Q69Z66-2	Histone H2A deubiquitinase MYSM1	Mysm1	>sp|Q69Z66|MYSM1_MOUSE Histone H2A deubiquitinase MYSM1 OS=Mus musculus GN=Mysm1 PE=2 SV=2;>sp|Q69Z66-2|MYSM1_MOUSE Isoform 2 of Histone H2A deubiquitinase MYSM1 OS=Mus musculus GN=Mysm1	2	5	4	2	1	7.1	93.474	819	1.558e-12	1.7894	2.0634	1.04502	116.23	6	895350000	8.95199	562100000	333250000
A2AB79;B2RVF0;B2RWH3;P22752;Q6GSS7;Q8BFU2;Q8CGP5;Q8CGP7;Q149V4;Q64523;Q8CGP4;Q8R1M2;A3KPD0;Q8CGP6;F8WIX8	A2AB79;B2RVF0;B2RWH3;P22752;Q6GSS7;Q8BFU2;Q8CGP5;Q8CGP7;Q149V4;Q64523;Q8CGP4;Q8R1M2;A3KPD0;Q8CGP6;F8WIX8	Histone H2A;Histone H2A type 1;Histone H2A type 2-A;Histone H2A type 3;Histone H2A type 1-F;Histone H2A type 1-K;Histone H2A type 2-C;Histone H2A.J;Histone H2A type 1-H	Hist3h2a;Hist1h2ad;Hist2h2aa1;Hist1h2ab;Hist1h2af;Hist1h2ak;Hist2h2ac;Hist1h2aa;H2afj;Hist1h2ah;Hist1h2al	>tr|A2AB79|A2AB79_MOUSE Histone H2A OS=Mus musculus GN=Hist3h2a PE=2 SV=1;>tr|B2RVF0|B2RVF0_MOUSE Histone H2A OS=Mus musculus GN=Hist1h2ad PE=2 SV=1;>tr|B2RWH3|B2RWH3_MOUSE Histone H2A OS=Mus musculus GN=Hist2h2aa1 PE=2 SV=1;>sp|P22752|H2A1_MOUSE Histone H	15	3	3	2	3	32.3	14.121	130	6.9781e-106	0.93138	0.9341	-0.0983511	80.697	8	1113600000	9.04673	577760000	535840000
B2RVP5;P0C0S6;Q3THW5;Q3UA95;G3UWL7;Q5NC91;Q8R029	B2RVP5;P0C0S6;Q3THW5;Q3UA95;G3UWL7	Histone H2A;Histone H2A.Z;Histone H2A.V	H2afv;H2afz	>tr|B2RVP5|B2RVP5_MOUSE Histone H2A OS=Mus musculus GN=H2afv PE=2 SV=1;>sp|P0C0S6|H2AZ_MOUSE Histone H2A.Z OS=Mus musculus GN=H2afz PE=1 SV=2;>sp|Q3THW5|H2AV_MOUSE Histone H2A.V OS=Mus musculus GN=H2afv PE=1 SV=3;>tr|Q3UA95|Q3UA95_MOUSE Histone H2A OS=Mus	7	3	3	3	3	40.6	13.509	128	2.3628e-177	1.043	1.005	0.0071955	12.365	11	2305200000	9.36271	1120900000	1184400000
Q8CGP2-2;Q921L4;Q8CBB6;B2RTK3;B2RVD5;P10853;P10854;Q64475;Q64478;Q64525;Q6ZWY9;Q8CGP1;Q8CGP2;G3X9D5;P70696;A2AB77;Q64524;Q8CGP0;Q9D2U9	Q8CGP2-2;Q921L4;Q8CBB6;B2RTK3;B2RVD5;P10853;P10854;Q64475;Q64478;Q64525;Q6ZWY9;Q8CGP1;Q8CGP2;G3X9D5;P70696;A2AB77;Q64524;Q8CGP0;Q9D2U9	Histone H2B;Histone H2B type 1-F/J/L;Histone H2B type 1-M;Histone H2B type 1-B;Histone H2B type 1-H;Histone H2B type 2-B;Histone H2B type 1-C/E/G;Histone H2B type 1-K;Histone H2B type 1-P;Histone H2B type 1-A;Histone H2B type 2-E;Histone H2B type 3-B;Histone H2B type 3-A	Gm13646;Hist1h2bm;Hist1h2bk;Hist1h2bf;Hist1h2bb;Hist1h2bh;Hist2h2bb;Hist1h2bc;Hist1h2bp;Hist1h2ba;Hist3h2ba;Hist2h2be;Hist3h2bb	>sp|Q8CGP2-2|H2B1P_MOUSE Isoform 2 of Histone H2B type 1-P OS=Mus musculus GN=Hist1h2bp;>tr|Q921L4|Q921L4_MOUSE Histone H2B OS=Mus musculus GN=Gm13646 PE=2 SV=1;>tr|Q8CBB6|Q8CBB6_MOUSE Histone H2B OS=Mus musculus GN=Gm13646 PE=2 SV=1;>tr|B2RTK3|B2RTK3_MOUS	19	6	5	6	6	37.7	15.565	138	9.862e-222	1.0047	1.0273	0.0388576	25.933	25	5855100000	9.76753	3031100000	2824000000
A2A852;B9EI85;E9PV77;P02301;P68433;P84228;P84244;F8WI35;E9PZA5;E0CZ27;E0CYR7;E0CYN1	A2A852;B9EI85;E9PV77;P02301;P68433;P84228;P84244;F8WI35;E9PZA5;E0CZ27	Histone H3;Histone H3.3C;Histone H3.1;Histone H3.2;Histone H3.3	H3f3a;Hist2h3b;Gm10257;H3f3c;Hist1h3a;Hist1h3b;Gm6132	>tr|A2A852|A2A852_MOUSE Histone H3 OS=Mus musculus GN=H3f3a PE=3 SV=1;>tr|B9EI85|B9EI85_MOUSE Histone H3 OS=Mus musculus GN=Hist2h3b PE=2 SV=1;>tr|E9PV77|E9PV77_MOUSE Protein Gm10257 OS=Mus musculus GN=Gm10257 PE=4 SV=1;>sp|P02301|H3C_MOUSE Histone H3.3C O	12	4	4	4	4	22.1	15.328	136	3.1307e-14	0.9611	0.95038	-0.0734236	15.24	13	1399200000	9.14588	709380000	689830000
B2RTM0;P62806	B2RTM0;P62806	Histone H4	Gm11275;Hist1h4a	>tr|B2RTM0|B2RTM0_MOUSE Histone H4 OS=Mus musculus GN=Gm11275 PE=3 SV=1;>sp|P62806|H4_MOUSE Histone H4 OS=Mus musculus GN=Hist1h4a PE=1 SV=2	2	8	6	7	8	50.5	11.367	103	5.8525e-70	0.72915	0.78104	-0.356532	24.228	20	2650300000	9.4233	1544300000	1105900000
D3YUP1;Q9WVG6;Q9WVG6-2;D6RFA7	D3YUP1;Q9WVG6;Q9WVG6-2	Histone-arginine methyltransferase CARM1	Carm1	>tr|D3YUP1|D3YUP1_MOUSE Histone-arginine methyltransferase CARM1 OS=Mus musculus GN=Carm1 PE=4 SV=1;>sp|Q9WVG6|CARM1_MOUSE Histone-arginine methyltransferase CARM1 OS=Mus musculus GN=Carm1 PE=1 SV=2;>sp|Q9WVG6-2|CARM1_MOUSE Isoform 2 of Histone-arginine me	4	6	4	5	3	15.2	70.322	651	2.3324e-35	1.0229	1.0852	0.117961	20.521	9	321430000	8.50709	158570000	162860000
E9PYH8;Q60972	E9PYH8;Q60972	Histone-binding protein RBBP4	Rbbp4	>tr|E9PYH8|E9PYH8_MOUSE Histone-binding protein RBBP4 OS=Mus musculus GN=Rbbp4 PE=4 SV=1;>sp|Q60972|RBBP4_MOUSE Histone-binding protein RBBP4 OS=Mus musculus GN=Rbbp4 PE=1 SV=5	2	13	13	11	10	36.2	51.771	461	9.6814e-267	1.2973	1.306	0.385155	32.993	38	4645800000	9.66706	2236100000	2409700000
Q60973;A2AFJ1;A2AFI9;F6ZLC6;F6U539	Q60973;A2AFJ1;A2AFI9	Histone-binding protein RBBP7	Rbbp7	>sp|Q60973|RBBP7_MOUSE Histone-binding protein RBBP7 OS=Mus musculus GN=Rbbp7 PE=1 SV=1;>tr|A2AFJ1|A2AFJ1_MOUSE Histone-binding protein RBBP7 OS=Mus musculus GN=Rbbp7 PE=4 SV=1;>tr|A2AFI9|A2AFI9_MOUSE Histone-binding protein RBBP7 OS=Mus musculus GN=Rbbp7	5	12	12	12	11	36.9	47.789	425	0	1.2319	1.2157	0.281787	29.344	18	2143400000	9.3311	1048800000	1094600000
B1AVC8;Q8BGC0;Q8BGC0-2	B1AVC8;Q8BGC0	HIV Tat-specific factor 1 homolog	Htatsf1	>tr|B1AVC8|B1AVC8_MOUSE HIV TAT specific factor 1 OS=Mus musculus GN=Htatsf1 PE=4 SV=1;>sp|Q8BGC0|HTSF1_MOUSE HIV Tat-specific factor 1 homolog OS=Mus musculus GN=Htatsf1 PE=1 SV=1	3	6	6	1	2	11.9	86.239	757	1.1314e-16	0.51367	0.51068	-0.969509	54.964	8	171320000	8.23381	113270000	58050000
H3BJQ9;P53564;H3BLS0;E9QKE9;P53564-2;H3BK24;P53564-4;H3BKF6;P53564-3;E9QKN9;P70298;E9PWB4;P53564-5	H3BJQ9;P53564;H3BLS0;E9QKE9;P53564-2;H3BK24;P53564-4;H3BKF6;P53564-3;E9QKN9	Homeobox protein cut-like 1	Cux1	>tr|H3BJQ9|H3BJQ9_MOUSE Homeobox protein cut-like 1 OS=Mus musculus GN=Cux1 PE=3 SV=1;>sp|P53564|CUX1_MOUSE Homeobox protein cut-like 1 OS=Mus musculus GN=Cux1 PE=1 SV=3;>tr|H3BLS0|H3BLS0_MOUSE Homeobox protein cut-like 1 OS=Mus musculus GN=Cux1 PE=3 SV=1;	13	3	3	1	2	1.7	165.77	1517	6.832e-05	0.85443	0.84333	-0.245831	67.342	3	149420000	8.17441	95502000	53917000
B1AUX2;Q61191;F6SJS2;G5E837;F6T088	B1AUX2;Q61191	Host cell factor 1;HCF N-terminal chain 1;HCF N-terminal chain 2;HCF N-terminal chain 3;HCF N-terminal chain 4;HCF N-terminal chain 5;HCF N-terminal chain 6;HCF C-terminal chain 1;HCF C-terminal chain 2;HCF C-terminal chain 3;HCF C-terminal chain 4;HCF C-terminal chain 5;HCF C-terminal chain 6	Hcfc1	>tr|B1AUX2|B1AUX2_MOUSE HCF C-terminal chain 6 OS=Mus musculus GN=Hcfc1 PE=4 SV=1;>sp|Q61191|HCFC1_MOUSE Host cell factor 1 OS=Mus musculus GN=Hcfc1 PE=1 SV=2	5	21	18	16	18	14.1	215.05	2090	3.9341e-176	0.78529	0.90106	-0.150305	26.641	32	1204500000	9.08081	653740000	550750000
Q99L47;F8WJK8;E9Q1V0;E9Q1X9	Q99L47;F8WJK8	Hsc70-interacting protein	St13	>sp|Q99L47|F10A1_MOUSE Hsc70-interacting protein OS=Mus musculus GN=St13 PE=2 SV=1;>tr|F8WJK8|F8WJK8_MOUSE Hsc70-interacting protein OS=Mus musculus GN=St13 PE=4 SV=1	4	12	12	12	12	28	41.655	371	6.0505e-226	1.091	1.0962	0.132511	33.536	46	10005000000	10.0002	4878900000	5126400000
Q99P31	Q99P31	Hsp70-binding protein 1	Hspbp1	>sp|Q99P31|HPBP1_MOUSE Hsp70-binding protein 1 OS=Mus musculus GN=Hspbp1 PE=2 SV=1	1	6	6	6	3	16.8	39.166	357	1.074e-18	1.2568	1.3858	0.470719	29.013	10	391830000	8.5931	188910000	202920000
Q61081	Q61081	Hsp90 co-chaperone Cdc37	Cdc37	>sp|Q61081|CDC37_MOUSE Hsp90 co-chaperone Cdc37 OS=Mus musculus GN=Cdc37 PE=2 SV=1	1	17	14	15	16	39.8	44.593	379	5.6229e-261	0.89035	0.86248	-0.213437	72.232	48	3784100000	9.57796	1941900000	1842300000
A2ARQ7;Q9CR41;Q9CR41-2	A2ARQ7;Q9CR41;Q9CR41-2	Huntingtin-interacting protein K	2310003F16Rik;Hypk	>tr|A2ARQ7|A2ARQ7_MOUSE Novel protein (2310003F16Rik) OS=Mus musculus GN=2310003F16Rik PE=4 SV=1;>sp|Q9CR41|HYPK_MOUSE Huntingtin-interacting protein K OS=Mus musculus GN=Hypk PE=2 SV=2;>sp|Q9CR41-2|HYPK_MOUSE Isoform 2 of Huntingtin-interacting protein K	3	2	2	2	1	22.5	14.679	129	5.3846e-06	0.61021	0.90842	-0.138569	11.918	3	74888000	7.87441	46333000	28555000
Q61425	Q61425	Hydroxyacyl-coenzyme A dehydrogenase, mitochondrial	Hadh	>sp|Q61425|HCDH_MOUSE Hydroxyacyl-coenzyme A dehydrogenase, mitochondrial OS=Mus musculus GN=Hadh PE=1 SV=2	1	7	6	6	7	41.1	34.463	314	1.4535e-175	1.0997	1.0678	0.0946415	54.194	17	998860000	8.9995	460270000	538590000
G5E8T9;Q99KB8;Q99KB8-2;E9PYA3;E9Q2H8;D3YWI0;D3YUX8	G5E8T9;Q99KB8;Q99KB8-2;E9PYA3;E9Q2H8;D3YWI0	Hydroxyacylglutathione hydrolase, mitochondrial	Hagh	>tr|G5E8T9|G5E8T9_MOUSE Hydroxyacyl glutathione hydrolase OS=Mus musculus GN=Hagh PE=3 SV=1;>sp|Q99KB8|GLO2_MOUSE Hydroxyacylglutathione hydrolase, mitochondrial OS=Mus musculus GN=Hagh PE=2 SV=2;>sp|Q99KB8-2|GLO2_MOUSE Isoform 2 of Hydroxyacylglutathione	7	4	4	2	2	17.5	34.103	309	2.5398e-09	0.54504	0.63066	-0.665066	67.858	7	99034000	7.99578	67762000	31272000
Q8JZK9;P54869	Q8JZK9	Hydroxymethylglutaryl-CoA synthase, cytoplasmic	Hmgcs1	>sp|Q8JZK9|HMCS1_MOUSE Hydroxymethylglutaryl-CoA synthase, cytoplasmic OS=Mus musculus GN=Hmgcs1 PE=1 SV=1	2	15	13	9	12	37.9	57.568	520	3.1595e-223	0.35152	0.3819	-1.38873	39.912	42	3721500000	9.57072	2799800000	921690000
Q9JLZ6;Q9JLZ6-2	Q9JLZ6;Q9JLZ6-2	Hypermethylated in cancer 2 protein	Hic2	>sp|Q9JLZ6|HIC2_MOUSE Hypermethylated in cancer 2 protein OS=Mus musculus GN=Hic2 PE=2 SV=4;>sp|Q9JLZ6-2|HIC2_MOUSE Isoform 2 of Hypermethylated in cancer 2 protein OS=Mus musculus GN=Hic2	2	1	1	1	1	1.6	66.766	619	9.8166e-63	7.134	8.8555	3.14657	88.75	2	599690000	8.77793	140910000	458780000
B1B0W8;P00493	B1B0W8;P00493	Hypoxanthine-guanine phosphoribosyltransferase	Hprt;Hprt1	>tr|B1B0W8|B1B0W8_MOUSE Hypoxanthine guanine phosphoribosyl transferase 1 OS=Mus musculus GN=Hprt PE=4 SV=1;>sp|P00493|HPRT_MOUSE Hypoxanthine-guanine phosphoribosyltransferase OS=Mus musculus GN=Hprt1 PE=1 SV=3	2	10	10	10	9	49.1	24.57	218	4.6255e-98	1.8026	1.7455	0.80364	92.136	33	4840900000	9.68493	2028800000	2812000000
Q9JKR6;F6TRP3;E0CYZ2	Q9JKR6	Hypoxia up-regulated protein 1	Hyou1	>sp|Q9JKR6|HYOU1_MOUSE Hypoxia up-regulated protein 1 OS=Mus musculus GN=Hyou1 PE=1 SV=1	3	35	34	33	33	46.7	111.18	999	0	1.0132	1.0411	0.0581086	27.314	118	9517700000	9.97853	4765400000	4752300000
E9Q2M7;Q61249	E9Q2M7;Q61249	Immunoglobulin-binding protein 1	Igbp1	>tr|E9Q2M7|E9Q2M7_MOUSE Immunoglobulin-binding protein 1 OS=Mus musculus GN=Igbp1 PE=4 SV=1;>sp|Q61249|IGBP1_MOUSE Immunoglobulin-binding protein 1 OS=Mus musculus GN=Igbp1 PE=1 SV=1	2	4	4	3	3	17.3	41.207	359	9.2941e-72	0.75829	0.80412	-0.314517	25.926	10	208480000	8.31906	112310000	96170000
Q60960;G3UZK5;G3UXT6;G3UXF0;G3UWJ8;G3UXW7	Q60960	Importin subunit alpha-1	Kpna1	>sp|Q60960|IMA1_MOUSE Importin subunit alpha-1 OS=Mus musculus GN=Kpna1 PE=1 SV=2	6	7	6	5	6	17.7	60.182	538	7.2032e-42	1.0388	1.1579	0.211511	22.375	9	531970000	8.72589	261220000	270750000
P52293;Q52L97;Q641N9;A6PW68;A2A601;A2A600;A2A602;F2Z431	P52293;Q52L97;Q641N9	Importin subunit alpha-2;Importin subunit alpha	Kpna2	>sp|P52293|IMA2_MOUSE Importin subunit alpha-2 OS=Mus musculus GN=Kpna2 PE=1 SV=2;>tr|Q52L97|Q52L97_MOUSE Importin subunit alpha OS=Mus musculus GN=Kpna2 PE=2 SV=1;>tr|Q641N9|Q641N9_MOUSE Importin subunit alpha OS=Mus musculus GN=Kpna2 PE=2 SV=1	8	18	13	18	16	45.6	57.927	529	0	1.7062	1.6515	0.723777	18.889	37	2145100000	9.33145	816840000	1328200000
O35344;Q543M7;E9Q1R3	O35344;Q543M7;E9Q1R3	Importin subunit alpha-3;Importin subunit alpha	Kpna3	>sp|O35344|IMA3_MOUSE Importin subunit alpha-3 OS=Mus musculus GN=Kpna3 PE=1 SV=1;>tr|Q543M7|Q543M7_MOUSE Importin subunit alpha OS=Mus musculus GN=Kpna3 PE=2 SV=1;>tr|E9Q1R3|E9Q1R3_MOUSE Importin subunit alpha-3 OS=Mus musculus GN=Kpna3 PE=4 SV=1	3	13	11	10	11	27.3	57.772	521	1.4272e-80	0.92286	1.0486	0.0684645	19.417	18	1258600000	9.09989	674570000	584070000
F6SJ65;O35343;Q4FJX1;D3YTN1	F6SJ65;O35343;Q4FJX1	Importin subunit alpha-4;Importin subunit alpha	Kpna4	>tr|F6SJ65|F6SJ65_MOUSE Uncharacterized protein (Fragment) OS=Mus musculus GN=Kpna4 PE=4 SV=1;>sp|O35343|IMA4_MOUSE Importin subunit alpha-4 OS=Mus musculus GN=Kpna4 PE=2 SV=1;>tr|Q4FJX1|Q4FJX1_MOUSE Importin subunit alpha OS=Mus musculus GN=Kpna4 PE=2 SV=	4	10	8	9	10	15.8	67.842	621	0	1.2255	1.0776	0.107822	25.889	10	2746100000	9.43872	1052600000	1693400000
O35345;Q8BH30;Q4FJZ2	O35345;Q8BH30;Q4FJZ2	Importin subunit alpha-7;Importin subunit alpha	Kpna6	>sp|O35345|IMA7_MOUSE Importin subunit alpha-7 OS=Mus musculus GN=Kpna6 PE=1 SV=2;>tr|Q8BH30|Q8BH30_MOUSE Importin subunit alpha OS=Mus musculus GN=Kpna6 PE=2 SV=1;>tr|Q4FJZ2|Q4FJZ2_MOUSE Importin subunit alpha OS=Mus musculus GN=Kpna6 PE=2 SV=1	3	5	4	5	5	15.5	59.964	536	1.9869e-26	0.86137	0.95918	-0.0601265	23.913	4	200520000	8.30216	107440000	93084000
P70168	P70168	Importin subunit beta-1	Kpnb1	>sp|P70168|IMB1_MOUSE Importin subunit beta-1 OS=Mus musculus GN=Kpnb1 PE=1 SV=2	1	32	30	30	31	45.8	97.183	876	0	1.3938	1.3729	0.457227	48.597	112	15785000000	10.1982	6760400000	9024200000
Q8K2V6;Q8K2V6-2	Q8K2V6;Q8K2V6-2	Importin-11	Ipo11	>sp|Q8K2V6|IPO11_MOUSE Importin-11 OS=Mus musculus GN=Ipo11 PE=1 SV=1;>sp|Q8K2V6-2|IPO11_MOUSE Isoform 2 of Importin-11 OS=Mus musculus GN=Ipo11	2	9	8	7	8	14.3	112.41	975	2.7411e-295	0.88801	0.94142	-0.0870896	28.96	15	710890000	8.8518	352240000	358650000
Q8K0C1-2;B1ASJ5;Q8K0C1	Q8K0C1-2;B1ASJ5;Q8K0C1	Importin-13	Ipo13	>sp|Q8K0C1-2|IPO13_MOUSE Isoform 2 of Importin-13 OS=Mus musculus GN=Ipo13;>tr|B1ASJ5|B1ASJ5_MOUSE Importin 13 OS=Mus musculus GN=Ipo13 PE=4 SV=1;>sp|Q8K0C1|IPO13_MOUSE Importin-13 OS=Mus musculus GN=Ipo13 PE=2 SV=1	3	4	4	1	1	5.8	108.44	964	1.691e-09	0.49486	0.68364	-0.548691	50.415	5	49168000	7.69168	32185000	16983000
Q8VI75;Q5U4C5;D6RES6	Q8VI75;Q5U4C5	Importin-4	Ipo4	>sp|Q8VI75|IPO4_MOUSE Importin-4 OS=Mus musculus GN=Ipo4 PE=1 SV=1;>tr|Q5U4C5|Q5U4C5_MOUSE Importin-4 OS=Mus musculus GN=Ipo4 PE=2 SV=1	3	17	15	15	13	18.9	119.27	1082	1.4504e-161	1.4703	1.5191	0.603217	39.871	33	1354200000	9.13168	592250000	761950000
Q8BKC5;Q8BKC5-2;E9PVZ5;A3KMD2;Q8BIV3	Q8BKC5;Q8BKC5-2;E9PVZ5	Importin-5	Ipo5	>sp|Q8BKC5|IPO5_MOUSE Importin-5 OS=Mus musculus GN=Ipo5 PE=1 SV=3;>sp|Q8BKC5-2|IPO5_MOUSE Isoform 2 of Importin-5 OS=Mus musculus GN=Ipo5;>tr|E9PVZ5|E9PVZ5_MOUSE Importin-5 OS=Mus musculus GN=Ipo5 PE=4 SV=1	5	30	29	29	30	34.1	123.59	1097	0	1.1991	1.1765	0.234501	62.642	103	12825000000	10.1081	6604400000	6221100000
Q9EPL8	Q9EPL8	Importin-7	Ipo7	>sp|Q9EPL8|IPO7_MOUSE Importin-7 OS=Mus musculus GN=Ipo7 PE=1 SV=2	1	24	22	23	23	27.9	119.49	1038	0	1.107	1.0999	0.137372	20.498	66	6881700000	9.8377	3310900000	3570800000
Q7TMY7;Q7TMY7-2;B2KGD7	Q7TMY7;Q7TMY7-2;B2KGD7	Importin-8	Ipo8	>sp|Q7TMY7|IPO8_MOUSE Importin-8 OS=Mus musculus GN=Ipo8 PE=2 SV=3;>sp|Q7TMY7-2|IPO8_MOUSE Isoform 2 of Importin-8 OS=Mus musculus GN=Ipo8;>tr|B2KGD7|B2KGD7_MOUSE Importin 8 (Fragment) OS=Mus musculus GN=Ipo8 PE=4 SV=1	3	10	9	7	5	14.3	117.08	1010	4.1139e-28	0.75991	1.0718	0.100036	27.78	12	239740000	8.37974	136570000	103170000
Q91YE6;E9QKZ2;E0CXB2;F6TLX3;E0CY46;F6UT58	Q91YE6;E9QKZ2;E0CXB2	Importin-9	Ipo9	>sp|Q91YE6|IPO9_MOUSE Importin-9 OS=Mus musculus GN=Ipo9 PE=1 SV=3;>tr|E9QKZ2|E9QKZ2_MOUSE Importin-9 OS=Mus musculus GN=Ipo9 PE=4 SV=1;>tr|E0CXB2|E0CXB2_MOUSE Importin-9 OS=Mus musculus GN=Ipo9 PE=4 SV=1	6	21	19	19	20	27.5	116.05	1041	0	1.1578	1.1379	0.186374	15.26	67	5977400000	9.77651	2523300000	3454100000
Q8BKG3	Q8BKG3	Inactive tyrosine-protein kinase 7	Ptk7	>sp|Q8BKG3|PTK7_MOUSE Inactive tyrosine-protein kinase 7 OS=Mus musculus GN=Ptk7 PE=1 SV=1	1	3	3	3	3	3.7	117.53	1062	7.9047e-09	0.91875	0.83958	-0.25226	12.079	6	142890000	8.155	75368000	67525000
E9QNL4;Q60680;E9Q605;Q60680-3;Q60680-2	E9QNL4;Q60680;E9Q605;Q60680-3;Q60680-2	Inhibitor of nuclear factor kappa-B kinase subunit alpha	Chuk	>tr|E9QNL4|E9QNL4_MOUSE Inhibitor of nuclear factor kappa-B kinase subunit alpha OS=Mus musculus GN=Chuk PE=3 SV=1;>sp|Q60680|IKKA_MOUSE Inhibitor of nuclear factor kappa-B kinase subunit alpha OS=Mus musculus GN=Chuk PE=1 SV=1;>tr|E9Q605|E9Q605_MOUSE Inhi	5	4	4	2	3	5.4	84.804	745	1.323e-16	0.93478	1.0057	0.00820001	15.409	3	23259000	7.36659	12036000	11223000
O88351;Q5D0E0;E9Q037;F6ULQ4	O88351;Q5D0E0	Inhibitor of nuclear factor kappa-B kinase subunit beta	Ikbkb	>sp|O88351|IKKB_MOUSE Inhibitor of nuclear factor kappa-B kinase subunit beta OS=Mus musculus GN=Ikbkb PE=1 SV=1;>tr|Q5D0E0|Q5D0E0_MOUSE Ikbkb protein OS=Mus musculus GN=Ikbkb PE=2 SV=1	4	5	4	4	4	7.3	86.689	757	3.3294e-55	1.2599	1.2099	0.274888	23.52	5	155690000	8.19226	81901000	73787000
Q4FK49;Q9D819;E9Q5Z3	Q4FK49;Q9D819;E9Q5Z3	Inorganic pyrophosphatase	Ppa1	>tr|Q4FK49|Q4FK49_MOUSE Pyp protein OS=Mus musculus GN=Ppa1 PE=2 SV=1;>sp|Q9D819|IPYR_MOUSE Inorganic pyrophosphatase OS=Mus musculus GN=Ppa1 PE=1 SV=1;>tr|E9Q5Z3|E9Q5Z3_MOUSE Inorganic pyrophosphatase OS=Mus musculus GN=Ppa1 PE=4 SV=1	3	16	15	15	16	58.1	32.667	289	0	0.68879	0.69511	-0.524687	21.949	70	9539100000	9.97951	5818300000	3720700000
Q60I30;Q9D892	Q60I30;Q9D892	Inosine triphosphate pyrophosphatase	Itpa	>tr|Q60I30|Q60I30_MOUSE Inosine triphosphatase (Nucleoside triphosphate pyrophosphatase) OS=Mus musculus GN=Itpa PE=2 SV=1;>sp|Q9D892|ITPA_MOUSE Inosine triphosphate pyrophosphatase OS=Mus musculus GN=Itpa PE=1 SV=2	2	5	4	5	4	33.8	21.897	198	1.4719e-45	1.4387	1.4436	0.529671	24.844	16	1373800000	9.13792	573880000	799930000
P24547;Q3UAT9;F7DEU6;P50096;E0CYE2;E0CXK0	P24547;Q3UAT9	Inosine-5-monophosphate dehydrogenase 2;Inosine-5-monophosphate dehydrogenase	Impdh2	>sp|P24547|IMDH2_MOUSE Inosine-5-monophosphate dehydrogenase 2 OS=Mus musculus GN=Impdh2 PE=1 SV=2;>tr|Q3UAT9|Q3UAT9_MOUSE Inosine-5-monophosphate dehydrogenase OS=Mus musculus GN=Impdh2 PE=2 SV=1	6	6	6	2	3	16.3	55.814	514	2.7813e-18	0.45178	0.48159	-1.05412	23.338	11	275950000	8.44083	189200000	86751000
E9Q9J4;Q6ZQB6;Q6ZQB6-3;Q6ZQB6-2;E9PZI4;A2ARP1;A2ARP1-2;A2ARP1-3;A2ARP1-7	E9Q9J4;Q6ZQB6;Q6ZQB6-3;Q6ZQB6-2;E9PZI4;A2ARP1;A2ARP1-2;A2ARP1-3;A2ARP1-7	Inositol hexakisphosphate and diphosphoinositol-pentakisphosphate kinase 2;Inositol hexakisphosphate and diphosphoinositol-pentakisphosphate kinase 1	Ppip5k2;Ppip5k1	>tr|E9Q9J4|E9Q9J4_MOUSE Inositol hexakisphosphate and diphosphoinositol-pentakisphosphate kinase 2 OS=Mus musculus GN=Ppip5k2 PE=4 SV=1;>sp|Q6ZQB6|VIP2_MOUSE Inositol hexakisphosphate and diphosphoinositol-pentakisphosphate kinase 2 OS=Mus musculus GN=Ppip	9	2	2	2	1	2.7	140.37	1242	5.8361e-14	2.5515	2.426	1.27858	20.278	4	43743000	7.64091	13294000	30449000
[truncated: 1,285 more rows]

## Sheet: 2 - vGPCR-3T3 vs. vGPCR-TC#2
Protein IDs	Majority protein IDs	Protein names	Gene names	Fasta headers	Proteins	Peptides	PeptidesvGPCR-TC1_vGPCR3T3	Peptides vGPCR-TC2_vGPCR-TC1	Peptides vGPCR3T3_vGPCR-TC2	Sequence coverage [%]	Mol. weight [kDa]	Sequence length	PEP	Ratio H/L vGPCR3T3_vGPCR-TC2	Ratio H/L normalized vGPCR3T3_vGPCR-TC2	log2 Ratio H/L normalized vGPCR3T3_vGPCR-TC2	Ratio H/L variability [%] vGPCR3T3_vGPCR-TC2	Ratio H/L count vgpcr_tz2	Intensity vgpcr_tz2	log10 Intensity vgpcr_tz2	Intensity L vgpcr_tz2	Intensity H vgpcr_tz2	Gene names
[truncated: 2,228 more rows]

[truncated: 2 more sheets: 3 - vGPCR-TC#2_vGPCR-TC#1, 4 - Quantification]
