# Supplementary material for: MicroRNA-34a promotes genomic instability by a broad suppression of genome maintenance mechanisms downstream of the oncogene KSHV-vGPCR
Source: Oncotarget. 2016 Feb 8;7(9):10414–32. doi: 10.18632/oncotarget.7248 (PMC4891129; doi:10.18632/oncotarget.7248)
Supplement: Supplementary file 3 [file oncotarget-07-10414-s003.xlsx]

## Sheet: KEGG
KEGG pathway annotations for 707 genes suppressed by the vGPCR and miR-34a
Ensembl	Symbol	KEGG
ENSMUSG00000028970	Abcb1b	ABC transporters:KEGG-mmu02010
ENSMUSG00000031333	Abcb7	ABC transporters:KEGG-mmu02010
ENSMUSG00000070348	Ccnd1	Acute myeloid leukemia:KEGG-mmu05221
ENSMUSG00000022346	Myc	Acute myeloid leukemia:KEGG-mmu05221
ENSMUSG00000024014	Pim1	Acute myeloid leukemia:KEGG-mmu05221
ENSMUSG00000022952	Runx1	Acute myeloid leukemia:KEGG-mmu05221
ENSMUSG00000015143	Actn1	Adherens junction:KEGG-mmu04520
ENSMUSG00000004266	Ptpn6	Adherens junction:KEGG-mmu04520
ENSMUSG00000025006	Sorbs1	Adherens junction:KEGG-mmu04520
ENSMUSG00000032281	Acsbg1	Adipocytokine signaling pathway:KEGG-mmu04920
ENSMUSG00000040618	Pck2	Adipocytokine signaling pathway:KEGG-mmu04920
ENSMUSG00000028645	Slc2a1	Adipocytokine signaling pathway:KEGG-mmu04920
ENSMUSG00000029752	Asns	Alanine, aspartate and glutamate metabolism:KEGG-mmu00250
ENSMUSG00000013629	Cad	Alanine, aspartate and glutamate metabolism:KEGG-mmu00250
ENSMUSG00000029246	Ppat	Alanine, aspartate and glutamate metabolism:KEGG-mmu00250
ENSMUSG00000019970	Sgk1	Aldosterone-regulated sodium reabsorption:KEGG-mmu04960
ENSMUSG00000075122	Cd80	Allograft rejection:KEGG-mmu05330
ENSMUSG00000063694	Cycs	Alzheimer's disease:KEGG-mmu05010
ENSMUSG00000058927	Gm10053	Alzheimer's disease:KEGG-mmu05010
ENSMUSG00000000628	Hk2	Amino sugar and nucleotide sugar metabolism:KEGG-mmu00520
ENSMUSG00000037851	Iars	Aminoacyl-tRNA biosynthesis:KEGG-mmu00970
ENSMUSG00000046994	Mars2	Aminoacyl-tRNA biosynthesis:KEGG-mmu00970
ENSMUSG00000015143	Actn1	Amoebiasis:KEGG-mmu05146
ENSMUSG00000071452	Gm11397	Amoebiasis:KEGG-mmu05146
ENSMUSG00000062345	Serpinb2	Amoebiasis:KEGG-mmu05146
ENSMUSG00000062342	Serpinb9e	Amoebiasis:KEGG-mmu05146
ENSMUSG00000038327	Serpinb9f	Amoebiasis:KEGG-mmu05146
ENSMUSG00000057726	Serpinb9g	Amoebiasis:KEGG-mmu05146
ENSMUSG00000063694	Cycs	Amyotrophic lateral sclerosis (ALS):KEGG-mmu05014
ENSMUSG00000058927	Gm10053	Amyotrophic lateral sclerosis (ALS):KEGG-mmu05014
ENSMUSG00000020361	Hspa4	Antigen processing and presentation:KEGG-mmu04612
ENSMUSG00000078652	Psme3	Antigen processing and presentation:KEGG-mmu04612
ENSMUSG00000063694	Cycs	Apoptosis:KEGG-mmu04210
ENSMUSG00000058927	Gm10053	Apoptosis:KEGG-mmu04210
ENSMUSG00000022514	Il1rap	Apoptosis:KEGG-mmu04210
ENSMUSG00000032601	Prkar2a	Apoptosis:KEGG-mmu04210
ENSMUSG00000032487	Ptgs2	Arachidonic acid metabolism:KEGG-mmu00590
ENSMUSG00000025007	Aldh18a1	Arginine and proline metabolism:KEGG-mmu00330
ENSMUSG00000011179	Odc1	Arginine and proline metabolism:KEGG-mmu00330
ENSMUSG00000006442	Srm	Arginine and proline metabolism:KEGG-mmu00330
ENSMUSG00000015143	Actn1	Arrhythmogenic right ventricular cardiomyopathy (ARVC):KEGG-mmu05412
ENSMUSG00000027111	Itga6	Arrhythmogenic right ventricular cardiomyopathy (ARVC):KEGG-mmu05412
ENSMUSG00000001281	Itgb7	Arrhythmogenic right ventricular cardiomyopathy (ARVC):KEGG-mmu05412
ENSMUSG00000021313	Ryr2	Arrhythmogenic right ventricular cardiomyopathy (ARVC):KEGG-mmu05412
ENSMUSG00000075122	Cd80	Autoimmune thyroid disease:KEGG-mmu05320
ENSMUSG00000006445	Epha2	Axon guidance:KEGG-mmu04360
ENSMUSG00000054855	Rnd1	Axon guidance:KEGG-mmu04360
ENSMUSG00000038264	Sema7a	Axon guidance:KEGG-mmu04360
ENSMUSG00000030257	Srgap3	Axon guidance:KEGG-mmu04360
ENSMUSG00000004266	Ptpn6	B cell receptor signaling pathway:KEGG-mmu04662
ENSMUSG00000054321	Taf4b	Basal transcription factors:KEGG-mmu03022
ENSMUSG00000024742	Fen1	Base excision repair:KEGG-mmu03410
ENSMUSG00000056394	Lig1	Base excision repair:KEGG-mmu03410
ENSMUSG00000039396	Neil3	Base excision repair:KEGG-mmu03410
ENSMUSG00000038644	Pold1	Base excision repair:KEGG-mmu03410
ENSMUSG00000007080	Pole	Base excision repair:KEGG-mmu03410
ENSMUSG00000020974	Pole2	Base excision repair:KEGG-mmu03410
ENSMUSG00000029591	Ung	Base excision repair:KEGG-mmu03410
ENSMUSG00000006442	Srm	beta-Alanine metabolism:KEGG-mmu00410
ENSMUSG00000028970	Abcb1b	Bile secretion:KEGG-mmu04976
ENSMUSG00000028645	Slc2a1	Bile secretion:KEGG-mmu04976
ENSMUSG00000070348	Ccnd1	Bladder cancer:KEGG-mmu05219
ENSMUSG00000023067	Cdkn1a	Bladder cancer:KEGG-mmu05219
ENSMUSG00000022346	Myc	Bladder cancer:KEGG-mmu05219
ENSMUSG00000023951	Vegfa	Bladder cancer:KEGG-mmu05219
ENSMUSG00000000628	Hk2	Butirosin and neomycin biosynthesis:KEGG-mmu00524
ENSMUSG00000028186	Uox	Caffeine metabolism:KEGG-mmu00232
ENSMUSG00000022836	Mylk	Calcium signaling pathway:KEGG-mmu04020
ENSMUSG00000029468	P2rx7	Calcium signaling pathway:KEGG-mmu04020
ENSMUSG00000021313	Ryr2	Calcium signaling pathway:KEGG-mmu04020
ENSMUSG00000016319	Slc25a5	Calcium signaling pathway:KEGG-mmu04020
ENSMUSG00000000628	Hk2	Carbohydrate digestion and absorption:KEGG-mmu04973
ENSMUSG00000068587	Mgam	Carbohydrate digestion and absorption:KEGG-mmu04973
ENSMUSG00000021313	Ryr2	Cardiac muscle contraction:KEGG-mmu04260
ENSMUSG00000075122	Cd80	Cell adhesion molecules (CAMs):KEGG-mmu04514
ENSMUSG00000027111	Itga6	Cell adhesion molecules (CAMs):KEGG-mmu04514
ENSMUSG00000001281	Itgb7	Cell adhesion molecules (CAMs):KEGG-mmu04514
ENSMUSG00000027379	Bub1	Cell cycle:KEGG-mmu04110
ENSMUSG00000040084	Bub1b	Cell cycle:KEGG-mmu04110
ENSMUSG00000027715	Ccna2	Cell cycle:KEGG-mmu04110
ENSMUSG00000041431	Ccnb1	Cell cycle:KEGG-mmu04110
ENSMUSG00000032218	Ccnb2	Cell cycle:KEGG-mmu04110
ENSMUSG00000070348	Ccnd1	Cell cycle:KEGG-mmu04110
ENSMUSG00000000184	Ccnd2	Cell cycle:KEGG-mmu04110
ENSMUSG00000028212	Ccne2	Cell cycle:KEGG-mmu04110
ENSMUSG00000006398	Cdc20	Cell cycle:KEGG-mmu04110
ENSMUSG00000027330	Cdc25b	Cell cycle:KEGG-mmu04110
ENSMUSG00000044201	Cdc25c	Cell cycle:KEGG-mmu04110
ENSMUSG00000000028	Cdc45	Cell cycle:KEGG-mmu04110
ENSMUSG00000017499	Cdc6	Cell cycle:KEGG-mmu04110
ENSMUSG00000019942	Cdk1	Cell cycle:KEGG-mmu04110
ENSMUSG00000023067	Cdkn1a	Cell cycle:KEGG-mmu04110
ENSMUSG00000032113	Chek1	Cell cycle:KEGG-mmu04110
ENSMUSG00000029521	Chek2	Cell cycle:KEGG-mmu04110
ENSMUSG00000002297	Dbf4	Cell cycle:KEGG-mmu04110
ENSMUSG00000058290	Espl1	Cell cycle:KEGG-mmu04110
ENSMUSG00000029910	Mad2l1	Cell cycle:KEGG-mmu04110
ENSMUSG00000002870	Mcm2	Cell cycle:KEGG-mmu04110
ENSMUSG00000041859	Mcm3	Cell cycle:KEGG-mmu04110
ENSMUSG00000022673	Mcm4	Cell cycle:KEGG-mmu04110
ENSMUSG00000005410	Mcm5	Cell cycle:KEGG-mmu04110
ENSMUSG00000026355	Mcm6	Cell cycle:KEGG-mmu04110
ENSMUSG00000022346	Myc	Cell cycle:KEGG-mmu04110
ENSMUSG00000028587	Orc1	Cell cycle:KEGG-mmu04110
ENSMUSG00000030867	Plk1	Cell cycle:KEGG-mmu04110
ENSMUSG00000020415	Pttg1	Cell cycle:KEGG-mmu04110
ENSMUSG00000027641	Rbl1	Cell cycle:KEGG-mmu04110
ENSMUSG00000038379	Ttk	Cell cycle:KEGG-mmu04110
ENSMUSG00000037411	Serpine1	Chagas disease (American trypanosomiasis):KEGG-mmu05142
ENSMUSG00000035385	Ccl2	Chemokine signaling pathway:KEGG-mmu04062
ENSMUSG00000070348	Ccnd1	Chronic myeloid leukemia:KEGG-mmu05220
ENSMUSG00000023067	Cdkn1a	Chronic myeloid leukemia:KEGG-mmu05220
ENSMUSG00000022346	Myc	Chronic myeloid leukemia:KEGG-mmu05220
ENSMUSG00000022952	Runx1	Chronic myeloid leukemia:KEGG-mmu05220
ENSMUSG00000030103	Bhlhe40	Circadian rhythm - mammal:KEGG-mmu04710
ENSMUSG00000040618	Pck2	Citrate cycle (TCA cycle):KEGG-mmu00020
ENSMUSG00000017716	Birc5	Colorectal cancer:KEGG-mmu05210
ENSMUSG00000070348	Ccnd1	Colorectal cancer:KEGG-mmu05210
ENSMUSG00000063694	Cycs	Colorectal cancer:KEGG-mmu05210
ENSMUSG00000058927	Gm10053	Colorectal cancer:KEGG-mmu05210
ENSMUSG00000022346	Myc	Colorectal cancer:KEGG-mmu05210
ENSMUSG00000021822	Plau	Complement and coagulation cascades:KEGG-mmu04610
ENSMUSG00000046223	Plaur	Complement and coagulation cascades:KEGG-mmu04610
ENSMUSG00000037411	Serpine1	Complement and coagulation cascades:KEGG-mmu04610
ENSMUSG00000020534	Shmt1	Cyanoamino acid metabolism:KEGG-mmu00460
ENSMUSG00000025403	Shmt2	Cyanoamino acid metabolism:KEGG-mmu00460
ENSMUSG00000027597	Ahcy	Cysteine and methionine metabolism:KEGG-mmu00270
ENSMUSG00000028179	Cth	Cysteine and methionine metabolism:KEGG-mmu00270
ENSMUSG00000004099	Dnmt1	Cysteine and methionine metabolism:KEGG-mmu00270
ENSMUSG00000048087	Gm4737	Cysteine and methionine metabolism:KEGG-mmu00270
ENSMUSG00000063229	Ldha	Cysteine and methionine metabolism:KEGG-mmu00270
ENSMUSG00000062937	Mtap	Cysteine and methionine metabolism:KEGG-mmu00270
ENSMUSG00000021311	Mtr	Cysteine and methionine metabolism:KEGG-mmu00270
ENSMUSG00000006442	Srm	Cysteine and methionine metabolism:KEGG-mmu00270
ENSMUSG00000029648	Flt1	Cytokine-cytokine receptor interaction:KEGG-mmu04060
ENSMUSG00000004371	Il11	Cytokine-cytokine receptor interaction:KEGG-mmu04060
ENSMUSG00000022514	Il1rap	Cytokine-cytokine receptor interaction:KEGG-mmu04060
ENSMUSG00000040329	Il7	Cytokine-cytokine receptor interaction:KEGG-mmu04060
ENSMUSG00000041324	Inhba	Cytokine-cytokine receptor interaction:KEGG-mmu04060
ENSMUSG00000034394	Lif	Cytokine-cytokine receptor interaction:KEGG-mmu04060
ENSMUSG00000023905	Tnfrsf12a	Cytokine-cytokine receptor interaction:KEGG-mmu04060
ENSMUSG00000035678	Tnfsf9	Cytokine-cytokine receptor interaction:KEGG-mmu04060
ENSMUSG00000023951	Vegfa	Cytokine-cytokine receptor interaction:KEGG-mmu04060
ENSMUSG00000024810	Il33	Cytosolic DNA-sensing pathway:KEGG-mmu04623
ENSMUSG00000027111	Itga6	Dilated cardiomyopathy:KEGG-mmu05414
ENSMUSG00000001281	Itgb7	Dilated cardiomyopathy:KEGG-mmu05414
ENSMUSG00000021313	Ryr2	Dilated cardiomyopathy:KEGG-mmu05414
ENSMUSG00000036875	Dna2	DNA replication:KEGG-mmu03030
ENSMUSG00000024742	Fen1	DNA replication:KEGG-mmu03030
ENSMUSG00000056394	Lig1	DNA replication:KEGG-mmu03030
ENSMUSG00000002870	Mcm2	DNA replication:KEGG-mmu03030
ENSMUSG00000041859	Mcm3	DNA replication:KEGG-mmu03030
ENSMUSG00000022673	Mcm4	DNA replication:KEGG-mmu03030
ENSMUSG00000005410	Mcm5	DNA replication:KEGG-mmu03030
ENSMUSG00000026355	Mcm6	DNA replication:KEGG-mmu03030
ENSMUSG00000006678	Pola1	DNA replication:KEGG-mmu03030
ENSMUSG00000038644	Pold1	DNA replication:KEGG-mmu03030
ENSMUSG00000007080	Pole	DNA replication:KEGG-mmu03030
ENSMUSG00000020974	Pole2	DNA replication:KEGG-mmu03030
ENSMUSG00000025395	Prim1	DNA replication:KEGG-mmu03030
ENSMUSG00000033970	Rfc3	DNA replication:KEGG-mmu03030
ENSMUSG00000022881	Rfc4	DNA replication:KEGG-mmu03030
ENSMUSG00000029363	Rfc5	DNA replication:KEGG-mmu03030
ENSMUSG00000028884	Rpa2	DNA replication:KEGG-mmu03030
ENSMUSG00000029727	Cyp3a13	Drug metabolism - cytochrome P450:KEGG-mmu00982
ENSMUSG00000029727	Cyp3a13	Drug metabolism - other enzymes:KEGG-mmu00983
ENSMUSG00000025630	Hprt	Drug metabolism - other enzymes:KEGG-mmu00983
ENSMUSG00000025574	Tk1	Drug metabolism - other enzymes:KEGG-mmu00983
ENSMUSG00000026558	Uck2	Drug metabolism - other enzymes:KEGG-mmu00983
ENSMUSG00000022814	Umps	Drug metabolism - other enzymes:KEGG-mmu00983
ENSMUSG00000020407	Upp1	Drug metabolism - other enzymes:KEGG-mmu00983
ENSMUSG00000005087	Cd44	ECM-receptor interaction:KEGG-mmu04512
ENSMUSG00000020330	Hmmr	ECM-receptor interaction:KEGG-mmu04512
ENSMUSG00000027111	Itga6	ECM-receptor interaction:KEGG-mmu04512
ENSMUSG00000001281	Itgb7	ECM-receptor interaction:KEGG-mmu04512
ENSMUSG00000028364	Tnc	ECM-receptor interaction:KEGG-mmu04512
ENSMUSG00000029648	Flt1	Endocytosis:KEGG-mmu04144
ENSMUSG00000025880	Smad7	Endocytosis:KEGG-mmu04144
ENSMUSG00000022797	Tfrc	Endocytosis:KEGG-mmu04144
ENSMUSG00000070348	Ccnd1	Endometrial cancer:KEGG-mmu05213
ENSMUSG00000022346	Myc	Endometrial cancer:KEGG-mmu05213
ENSMUSG00000029378	Areg	ErbB signaling pathway:KEGG-mmu04012
ENSMUSG00000023067	Cdkn1a	ErbB signaling pathway:KEGG-mmu04012
ENSMUSG00000029377	Ereg	ErbB signaling pathway:KEGG-mmu04012
ENSMUSG00000024486	Hbegf	ErbB signaling pathway:KEGG-mmu04012
ENSMUSG00000022346	Myc	ErbB signaling pathway:KEGG-mmu04012
ENSMUSG00000032281	Acsbg1	Fatty acid metabolism:KEGG-mmu00071
ENSMUSG00000015143	Actn1	Focal adhesion:KEGG-mmu04510
ENSMUSG00000070348	Ccnd1	Focal adhesion:KEGG-mmu04510
ENSMUSG00000000184	Ccnd2	Focal adhesion:KEGG-mmu04510
ENSMUSG00000029648	Flt1	Focal adhesion:KEGG-mmu04510
ENSMUSG00000027111	Itga6	Focal adhesion:KEGG-mmu04510
ENSMUSG00000001281	Itgb7	Focal adhesion:KEGG-mmu04510
ENSMUSG00000022836	Mylk	Focal adhesion:KEGG-mmu04510
ENSMUSG00000028364	Tnc	Focal adhesion:KEGG-mmu04510
ENSMUSG00000023951	Vegfa	Focal adhesion:KEGG-mmu04510
ENSMUSG00000021707	Dhfr	Folate biosynthesis:KEGG-mmu00790
ENSMUSG00000037580	Gch1	Folate biosynthesis:KEGG-mmu00790
ENSMUSG00000038028	9630033F20Rik	Fructose and mannose metabolism:KEGG-mmu00051
ENSMUSG00000030695	Aldoa	Fructose and mannose metabolism:KEGG-mmu00051
ENSMUSG00000000628	Hk2	Fructose and mannose metabolism:KEGG-mmu00051
ENSMUSG00000020277	Pfkl	Fructose and mannose metabolism:KEGG-mmu00051
ENSMUSG00000021196	Pfkp	Fructose and mannose metabolism:KEGG-mmu00051
ENSMUSG00000031266	Gla	Galactose metabolism:KEGG-mmu00052
ENSMUSG00000000628	Hk2	Galactose metabolism:KEGG-mmu00052
ENSMUSG00000068587	Mgam	Galactose metabolism:KEGG-mmu00052
ENSMUSG00000020277	Pfkl	Galactose metabolism:KEGG-mmu00052
ENSMUSG00000021196	Pfkp	Galactose metabolism:KEGG-mmu00052
ENSMUSG00000019942	Cdk1	Gap junction:KEGG-mmu04540
ENSMUSG00000043091	Tuba1c	Gap junction:KEGG-mmu04540
ENSMUSG00000001473	Tubb6	Gap junction:KEGG-mmu04540
ENSMUSG00000052397	Ezr	Gastric acid secretion:KEGG-mmu04971
ENSMUSG00000022836	Mylk	Gastric acid secretion:KEGG-mmu04971
ENSMUSG00000070348	Ccnd1	Glioma:KEGG-mmu05214
ENSMUSG00000023067	Cdkn1a	Glioma:KEGG-mmu05214
ENSMUSG00000007617	Homer1	Glutamatergic synapse:KEGG-mmu04724
ENSMUSG00000002797	Ggct	Glutathione metabolism:KEGG-mmu00480
ENSMUSG00000027610	Gss	Glutathione metabolism:KEGG-mmu00480
ENSMUSG00000011179	Odc1	Glutathione metabolism:KEGG-mmu00480
ENSMUSG00000030978	Rrm1	Glutathione metabolism:KEGG-mmu00480
ENSMUSG00000020649	Rrm2	Glutathione metabolism:KEGG-mmu00480
ENSMUSG00000006442	Srm	Glutathione metabolism:KEGG-mmu00480
ENSMUSG00000031266	Gla	Glycerolipid metabolism:KEGG-mmu00561
ENSMUSG00000025059	Gyk	Glycerolipid metabolism:KEGG-mmu00561
ENSMUSG00000053846	Lipg	Glycerolipid metabolism:KEGG-mmu00561
ENSMUSG00000024843	Chka	Glycerophospholipid metabolism:KEGG-mmu00564
ENSMUSG00000026827	Gpd2	Glycerophospholipid metabolism:KEGG-mmu00564
ENSMUSG00000028179	Cth	Glycine, serine and threonine metabolism:KEGG-mmu00260
ENSMUSG00000053398	Phgdh	Glycine, serine and threonine metabolism:KEGG-mmu00260
ENSMUSG00000024640	Psat1	Glycine, serine and threonine metabolism:KEGG-mmu00260
ENSMUSG00000020534	Shmt1	Glycine, serine and threonine metabolism:KEGG-mmu00260
ENSMUSG00000025403	Shmt2	Glycine, serine and threonine metabolism:KEGG-mmu00260
ENSMUSG00000030695	Aldoa	Glycolysis / Gluconeogenesis:KEGG-mmu00010
ENSMUSG00000035473	Galm	Glycolysis / Gluconeogenesis:KEGG-mmu00010
ENSMUSG00000000628	Hk2	Glycolysis / Gluconeogenesis:KEGG-mmu00010
ENSMUSG00000063229	Ldha	Glycolysis / Gluconeogenesis:KEGG-mmu00010
ENSMUSG00000040618	Pck2	Glycolysis / Gluconeogenesis:KEGG-mmu00010
ENSMUSG00000020277	Pfkl	Glycolysis / Gluconeogenesis:KEGG-mmu00010
ENSMUSG00000021196	Pfkp	Glycolysis / Gluconeogenesis:KEGG-mmu00010
ENSMUSG00000031266	Gla	Glycosphingolipid biosynthesis - globo series:KEGG-mmu00603
ENSMUSG00000021360	Gcnt2	Glycosphingolipid biosynthesis - lacto and neolacto series:KEGG-mmu00601
ENSMUSG00000031381	Piga	Glycosylphosphatidylinositol(GPI)-anchor biosynthesis:KEGG-mmu00563
ENSMUSG00000017721	Pigt	Glycosylphosphatidylinositol(GPI)-anchor biosynthesis:KEGG-mmu00563
ENSMUSG00000043445	Pgp	Glyoxylate and dicarboxylate metabolism:KEGG-mmu00630
ENSMUSG00000024486	Hbegf	GnRH signaling pathway:KEGG-mmu04912
ENSMUSG00000075122	Cd80	Graft-versus-host disease:KEGG-mmu05332
ENSMUSG00000005087	Cd44	Hematopoietic cell lineage:KEGG-mmu04640
ENSMUSG00000004371	Il11	Hematopoietic cell lineage:KEGG-mmu04640
ENSMUSG00000040329	Il7	Hematopoietic cell lineage:KEGG-mmu04640
ENSMUSG00000027111	Itga6	Hematopoietic cell lineage:KEGG-mmu04640
ENSMUSG00000022797	Tfrc	Hematopoietic cell lineage:KEGG-mmu04640
ENSMUSG00000023067	Cdkn1a	Hepatitis C:KEGG-mmu05160
ENSMUSG00000078652	Psme3	Hepatitis C:KEGG-mmu05160
ENSMUSG00000030528	Blm	Homologous recombination:KEGG-mmu03440
ENSMUSG00000039055	Eme1	Homologous recombination:KEGG-mmu03440
ENSMUSG00000031928	Mre11a	Homologous recombination:KEGG-mmu03440
ENSMUSG00000038644	Pold1	Homologous recombination:KEGG-mmu03440
ENSMUSG00000027323	Rad51	Homologous recombination:KEGG-mmu03440
ENSMUSG00000078773	Rad54b	Homologous recombination:KEGG-mmu03440
ENSMUSG00000028702	Rad54l	Homologous recombination:KEGG-mmu03440
ENSMUSG00000028884	Rpa2	Homologous recombination:KEGG-mmu03440
ENSMUSG00000063694	Cycs	Huntington's disease:KEGG-mmu05016
ENSMUSG00000058927	Gm10053	Huntington's disease:KEGG-mmu05016
ENSMUSG00000016319	Slc25a5	Huntington's disease:KEGG-mmu05016
ENSMUSG00000054321	Taf4b	Huntington's disease:KEGG-mmu05016
ENSMUSG00000027111	Itga6	Hypertrophic cardiomyopathy (HCM):KEGG-mmu05410
ENSMUSG00000001281	Itgb7	Hypertrophic cardiomyopathy (HCM):KEGG-mmu05410
ENSMUSG00000021313	Ryr2	Hypertrophic cardiomyopathy (HCM):KEGG-mmu05410
ENSMUSG00000026737	Pip4k2a	Inositol phosphate metabolism:KEGG-mmu00562
ENSMUSG00000000628	Hk2	Insulin signaling pathway:KEGG-mmu04910
ENSMUSG00000040618	Pck2	Insulin signaling pathway:KEGG-mmu04910
ENSMUSG00000032601	Prkar2a	Insulin signaling pathway:KEGG-mmu04910
ENSMUSG00000025006	Sorbs1	Insulin signaling pathway:KEGG-mmu04910
ENSMUSG00000075122	Cd80	Intestinal immune network for IgA production:KEGG-mmu04672
ENSMUSG00000001281	Itgb7	Intestinal immune network for IgA production:KEGG-mmu04672
ENSMUSG00000070348	Ccnd1	Jak-STAT signaling pathway:KEGG-mmu04630
ENSMUSG00000000184	Ccnd2	Jak-STAT signaling pathway:KEGG-mmu04630
ENSMUSG00000004371	Il11	Jak-STAT signaling pathway:KEGG-mmu04630
ENSMUSG00000040329	Il7	Jak-STAT signaling pathway:KEGG-mmu04630
ENSMUSG00000034394	Lif	Jak-STAT signaling pathway:KEGG-mmu04630
ENSMUSG00000022346	Myc	Jak-STAT signaling pathway:KEGG-mmu04630
ENSMUSG00000024014	Pim1	Jak-STAT signaling pathway:KEGG-mmu04630
ENSMUSG00000004266	Ptpn6	Jak-STAT signaling pathway:KEGG-mmu04630
ENSMUSG00000032487	Ptgs2	Leishmaniasis:KEGG-mmu05140
ENSMUSG00000004266	Ptpn6	Leishmaniasis:KEGG-mmu05140
ENSMUSG00000015143	Actn1	Leukocyte transendothelial migration:KEGG-mmu04670
ENSMUSG00000052397	Ezr	Leukocyte transendothelial migration:KEGG-mmu04670
ENSMUSG00000032011	Thy1	Leukocyte transendothelial migration:KEGG-mmu04670
ENSMUSG00000029727	Cyp3a13	Linoleic acid metabolism:KEGG-mmu00591
ENSMUSG00000039231	Suv39h1	Lysine degradation:KEGG-mmu00310
ENSMUSG00000026646	Suv39h2	Lysine degradation:KEGG-mmu00310
ENSMUSG00000057406	Whsc1	Lysine degradation:KEGG-mmu00310
ENSMUSG00000018774	Cd68	Lysosome:KEGG-mmu04142
ENSMUSG00000031266	Gla	Lysosome:KEGG-mmu04142
ENSMUSG00000027330	Cdc25b	MAPK signaling pathway:KEGG-mmu04010
ENSMUSG00000018648	Dusp14	MAPK signaling pathway:KEGG-mmu04010
ENSMUSG00000034765	Dusp5	MAPK signaling pathway:KEGG-mmu04010
ENSMUSG00000019960	Dusp6	MAPK signaling pathway:KEGG-mmu04010
ENSMUSG00000031383	Dusp9	MAPK signaling pathway:KEGG-mmu04010
ENSMUSG00000022346	Myc	MAPK signaling pathway:KEGG-mmu04010
ENSMUSG00000070348	Ccnd1	Measles:KEGG-mmu05162
ENSMUSG00000000184	Ccnd2	Measles:KEGG-mmu05162
ENSMUSG00000028212	Ccne2	Measles:KEGG-mmu05162
ENSMUSG00000070348	Ccnd1	Melanoma:KEGG-mmu05218
ENSMUSG00000023067	Cdkn1a	Melanoma:KEGG-mmu05218
ENSMUSG00000029727	Cyp3a13	Metabolism of xenobiotics by cytochrome P450:KEGG-mmu00980
ENSMUSG00000015652	Steap1	Mineral absorption:KEGG-mmu04978
ENSMUSG00000039748	Exo1	Mismatch repair:KEGG-mmu03430
ENSMUSG00000056394	Lig1	Mismatch repair:KEGG-mmu03430
ENSMUSG00000079109	Pms2	Mismatch repair:KEGG-mmu03430
ENSMUSG00000038644	Pold1	Mismatch repair:KEGG-mmu03430
ENSMUSG00000033970	Rfc3	Mismatch repair:KEGG-mmu03430
ENSMUSG00000022881	Rfc4	Mismatch repair:KEGG-mmu03430
ENSMUSG00000029363	Rfc5	Mismatch repair:KEGG-mmu03430
ENSMUSG00000028884	Rpa2	Mismatch repair:KEGG-mmu03430
ENSMUSG00000031256	Cstf2	mRNA surveillance pathway:KEGG-mmu03015
ENSMUSG00000023951	Vegfa	mTOR signaling pathway:KEGG-mmu04150
ENSMUSG00000041718	Alg13	N-Glycan biosynthesis:KEGG-mmu00510
ENSMUSG00000015355	Cd48	Natural killer cell mediated cytotoxicity:KEGG-mmu04650
ENSMUSG00000004266	Ptpn6	Natural killer cell mediated cytotoxicity:KEGG-mmu04650
ENSMUSG00000054520	Sh3bp2	Natural killer cell mediated cytotoxicity:KEGG-mmu04650
ENSMUSG00000029468	P2rx7	Neuroactive ligand-receptor interaction:KEGG-mmu04080
ENSMUSG00000037370	Enpp1	Nicotinate and nicotinamide metabolism:KEGG-mmu00760
ENSMUSG00000029752	Asns	Nitrogen metabolism:KEGG-mmu00910
ENSMUSG00000032373	Car12	Nitrogen metabolism:KEGG-mmu00910
ENSMUSG00000028972	Car6	Nitrogen metabolism:KEGG-mmu00910
ENSMUSG00000028179	Cth	Nitrogen metabolism:KEGG-mmu00910
ENSMUSG00000024742	Fen1	Non-homologous end-joining:KEGG-mmu03450
ENSMUSG00000031928	Mre11a	Non-homologous end-joining:KEGG-mmu03450
ENSMUSG00000070348	Ccnd1	Non-small cell lung cancer:KEGG-mmu05223
ENSMUSG00000017491	Rarb	Non-small cell lung cancer:KEGG-mmu05223
ENSMUSG00000003549	Ercc1	Nucleotide excision repair:KEGG-mmu03420
ENSMUSG00000056394	Lig1	Nucleotide excision repair:KEGG-mmu03420
ENSMUSG00000038644	Pold1	Nucleotide excision repair:KEGG-mmu03420
ENSMUSG00000007080	Pole	Nucleotide excision repair:KEGG-mmu03420
ENSMUSG00000020974	Pole2	Nucleotide excision repair:KEGG-mmu03420
ENSMUSG00000033970	Rfc3	Nucleotide excision repair:KEGG-mmu03420
ENSMUSG00000022881	Rfc4	Nucleotide excision repair:KEGG-mmu03420
ENSMUSG00000029363	Rfc5	Nucleotide excision repair:KEGG-mmu03420
ENSMUSG00000028884	Rpa2	Nucleotide excision repair:KEGG-mmu03420
ENSMUSG00000020256	Aldh1l2	One carbon pool by folate:KEGG-mmu00670
ENSMUSG00000026192	Atic	One carbon pool by folate:KEGG-mmu00670
ENSMUSG00000021707	Dhfr	One carbon pool by folate:KEGG-mmu00670
ENSMUSG00000022962	Gart	One carbon pool by folate:KEGG-mmu00670
ENSMUSG00000021048	Mthfd1	One carbon pool by folate:KEGG-mmu00670
ENSMUSG00000040675	Mthfd1l	One carbon pool by folate:KEGG-mmu00670
ENSMUSG00000005667	Mthfd2	One carbon pool by folate:KEGG-mmu00670
ENSMUSG00000021311	Mtr	One carbon pool by folate:KEGG-mmu00670
ENSMUSG00000020534	Shmt1	One carbon pool by folate:KEGG-mmu00670
ENSMUSG00000025403	Shmt2	One carbon pool by folate:KEGG-mmu00670
ENSMUSG00000025747	Tyms	One carbon pool by folate:KEGG-mmu00670
ENSMUSG00000027496	Aurka	Oocyte meiosis:KEGG-mmu04114
ENSMUSG00000027379	Bub1	Oocyte meiosis:KEGG-mmu04114
ENSMUSG00000041431	Ccnb1	Oocyte meiosis:KEGG-mmu04114
ENSMUSG00000032218	Ccnb2	Oocyte meiosis:KEGG-mmu04114
ENSMUSG00000028212	Ccne2	Oocyte meiosis:KEGG-mmu04114
ENSMUSG00000006398	Cdc20	Oocyte meiosis:KEGG-mmu04114
ENSMUSG00000044201	Cdc25c	Oocyte meiosis:KEGG-mmu04114
ENSMUSG00000019942	Cdk1	Oocyte meiosis:KEGG-mmu04114
ENSMUSG00000058290	Espl1	Oocyte meiosis:KEGG-mmu04114
ENSMUSG00000019773	Fbxo5	Oocyte meiosis:KEGG-mmu04114
ENSMUSG00000029910	Mad2l1	Oocyte meiosis:KEGG-mmu04114
ENSMUSG00000030867	Plk1	Oocyte meiosis:KEGG-mmu04114
ENSMUSG00000020415	Pttg1	Oocyte meiosis:KEGG-mmu04114
ENSMUSG00000023940	Sgol1	Oocyte meiosis:KEGG-mmu04114
ENSMUSG00000024912	Fosl1	Osteoclast differentiation:KEGG-mmu04380
ENSMUSG00000020089	Ppa1	Oxidative phosphorylation:KEGG-mmu00190
ENSMUSG00000041431	Ccnb1	p53 signaling pathway:KEGG-mmu04115
ENSMUSG00000032218	Ccnb2	p53 signaling pathway:KEGG-mmu04115
ENSMUSG00000070348	Ccnd1	p53 signaling pathway:KEGG-mmu04115
ENSMUSG00000000184	Ccnd2	p53 signaling pathway:KEGG-mmu04115
ENSMUSG00000028212	Ccne2	p53 signaling pathway:KEGG-mmu04115
ENSMUSG00000019942	Cdk1	p53 signaling pathway:KEGG-mmu04115
ENSMUSG00000023067	Cdkn1a	p53 signaling pathway:KEGG-mmu04115
ENSMUSG00000032113	Chek1	p53 signaling pathway:KEGG-mmu04115
ENSMUSG00000029521	Chek2	p53 signaling pathway:KEGG-mmu04115
ENSMUSG00000063694	Cycs	p53 signaling pathway:KEGG-mmu04115
ENSMUSG00000058927	Gm10053	p53 signaling pathway:KEGG-mmu04115
ENSMUSG00000020649	Rrm2	p53 signaling pathway:KEGG-mmu04115
ENSMUSG00000037411	Serpine1	p53 signaling pathway:KEGG-mmu04115
ENSMUSG00000070348	Ccnd1	Pancreatic cancer:KEGG-mmu05212
ENSMUSG00000027323	Rad51	Pancreatic cancer:KEGG-mmu05212
ENSMUSG00000023951	Vegfa	Pancreatic cancer:KEGG-mmu05212
ENSMUSG00000024511	Rab27b	Pancreatic secretion:KEGG-mmu04972
ENSMUSG00000021313	Ryr2	Pancreatic secretion:KEGG-mmu04972
ENSMUSG00000030268	Bcat1	Pantothenate and CoA biosynthesis:KEGG-mmu00770
ENSMUSG00000037370	Enpp1	Pantothenate and CoA biosynthesis:KEGG-mmu00770
ENSMUSG00000063694	Cycs	Parkinson's disease:KEGG-mmu05012
ENSMUSG00000058927	Gm10053	Parkinson's disease:KEGG-mmu05012
ENSMUSG00000016319	Slc25a5	Parkinson's disease:KEGG-mmu05012
ENSMUSG00000017716	Birc5	Pathways in cancer:KEGG-mmu05200
ENSMUSG00000070348	Ccnd1	Pathways in cancer:KEGG-mmu05200
ENSMUSG00000028212	Ccne2	Pathways in cancer:KEGG-mmu05200
ENSMUSG00000023067	Cdkn1a	Pathways in cancer:KEGG-mmu05200
ENSMUSG00000028044	Cks1b	Pathways in cancer:KEGG-mmu05200
ENSMUSG00000063694	Cycs	Pathways in cancer:KEGG-mmu05200
ENSMUSG00000058927	Gm10053	Pathways in cancer:KEGG-mmu05200
ENSMUSG00000027111	Itga6	Pathways in cancer:KEGG-mmu05200
ENSMUSG00000022346	Myc	Pathways in cancer:KEGG-mmu05200
ENSMUSG00000032487	Ptgs2	Pathways in cancer:KEGG-mmu05200
ENSMUSG00000027323	Rad51	Pathways in cancer:KEGG-mmu05200
ENSMUSG00000017491	Rarb	Pathways in cancer:KEGG-mmu05200
ENSMUSG00000022952	Runx1	Pathways in cancer:KEGG-mmu05200
ENSMUSG00000028645	Slc2a1	Pathways in cancer:KEGG-mmu05200
ENSMUSG00000023951	Vegfa	Pathways in cancer:KEGG-mmu05200
ENSMUSG00000035769	Xylb	Pentose and glucuronate interconversions:KEGG-mmu00040
ENSMUSG00000030695	Aldoa	Pentose phosphate pathway:KEGG-mmu00030
ENSMUSG00000020277	Pfkl	Pentose phosphate pathway:KEGG-mmu00030
ENSMUSG00000021196	Pfkp	Pentose phosphate pathway:KEGG-mmu00030
ENSMUSG00000030759	Far1	Peroxisome:KEGG-mmu04146
ENSMUSG00000022797	Tfrc	Phagosome:KEGG-mmu04145
ENSMUSG00000043091	Tuba1c	Phagosome:KEGG-mmu04145
ENSMUSG00000001473	Tubb6	Phagosome:KEGG-mmu04145
ENSMUSG00000033307	Mif	Phenylalanine metabolism:KEGG-mmu00360
ENSMUSG00000026737	Pip4k2a	Phosphatidylinositol signaling system:KEGG-mmu04070
ENSMUSG00000022742	Cpox	Porphyrin and chlorophyll metabolism:KEGG-mmu00860
ENSMUSG00000032281	Acsbg1	PPAR signaling pathway:KEGG-mmu03320
ENSMUSG00000062515	Fabp4	PPAR signaling pathway:KEGG-mmu03320
ENSMUSG00000025059	Gyk	PPAR signaling pathway:KEGG-mmu03320
ENSMUSG00000040618	Pck2	PPAR signaling pathway:KEGG-mmu03320
ENSMUSG00000025006	Sorbs1	PPAR signaling pathway:KEGG-mmu03320
ENSMUSG00000029591	Ung	Primary immunodeficiency:KEGG-mmu05340
ENSMUSG00000038418	Egr1	Prion diseases:KEGG-mmu05020
ENSMUSG00000027379	Bub1	Progesterone-mediated oocyte maturation:KEGG-mmu04914
ENSMUSG00000027715	Ccna2	Progesterone-mediated oocyte maturation:KEGG-mmu04914
ENSMUSG00000041431	Ccnb1	Progesterone-mediated oocyte maturation:KEGG-mmu04914
ENSMUSG00000032218	Ccnb2	Progesterone-mediated oocyte maturation:KEGG-mmu04914
ENSMUSG00000027330	Cdc25b	Progesterone-mediated oocyte maturation:KEGG-mmu04914
ENSMUSG00000044201	Cdc25c	Progesterone-mediated oocyte maturation:KEGG-mmu04914
ENSMUSG00000019942	Cdk1	Progesterone-mediated oocyte maturation:KEGG-mmu04914
ENSMUSG00000029910	Mad2l1	Progesterone-mediated oocyte maturation:KEGG-mmu04914
ENSMUSG00000030867	Plk1	Progesterone-mediated oocyte maturation:KEGG-mmu04914
ENSMUSG00000063229	Ldha	Propanoate metabolism:KEGG-mmu00640
ENSMUSG00000070348	Ccnd1	Prostate cancer:KEGG-mmu05215
ENSMUSG00000028212	Ccne2	Prostate cancer:KEGG-mmu05215
ENSMUSG00000023067	Cdkn1a	Prostate cancer:KEGG-mmu05215
ENSMUSG00000078652	Psme3	Proteasome:KEGG-mmu03050
ENSMUSG00000054342	Kcnn4	Protein digestion and absorption:KEGG-mmu04974
ENSMUSG00000046841	Ckap4	Protein processing in endoplasmic reticulum:KEGG-mmu04141
ENSMUSG00000025757	Hspa4l	Protein processing in endoplasmic reticulum:KEGG-mmu04141
ENSMUSG00000040618	Pck2	Proximal tubule bicarbonate reclamation:KEGG-mmu04964
ENSMUSG00000028527	Ak4	Purine metabolism:KEGG-mmu00230
ENSMUSG00000026192	Atic	Purine metabolism:KEGG-mmu00230
ENSMUSG00000029366	Dck	Purine metabolism:KEGG-mmu00230
ENSMUSG00000037370	Enpp1	Purine metabolism:KEGG-mmu00230
ENSMUSG00000022962	Gart	Purine metabolism:KEGG-mmu00230
ENSMUSG00000091228	Gm20390	Purine metabolism:KEGG-mmu00230
ENSMUSG00000025630	Hprt	Purine metabolism:KEGG-mmu00230
ENSMUSG00000037601	Nme1	Purine metabolism:KEGG-mmu00230
ENSMUSG00000020899	Pfas	Purine metabolism:KEGG-mmu00230
ENSMUSG00000006678	Pola1	Purine metabolism:KEGG-mmu00230
ENSMUSG00000038644	Pold1	Purine metabolism:KEGG-mmu00230
ENSMUSG00000007080	Pole	Purine metabolism:KEGG-mmu00230
ENSMUSG00000020974	Pole2	Purine metabolism:KEGG-mmu00230
ENSMUSG00000029246	Ppat	Purine metabolism:KEGG-mmu00230
ENSMUSG00000025395	Prim1	Purine metabolism:KEGG-mmu00230
ENSMUSG00000030978	Rrm1	Purine metabolism:KEGG-mmu00230
ENSMUSG00000020649	Rrm2	Purine metabolism:KEGG-mmu00230
ENSMUSG00000028186	Uox	Purine metabolism:KEGG-mmu00230
ENSMUSG00000013629	Cad	Pyrimidine metabolism:KEGG-mmu00240
ENSMUSG00000029366	Dck	Pyrimidine metabolism:KEGG-mmu00240
ENSMUSG00000027203	Dut	Pyrimidine metabolism:KEGG-mmu00240
ENSMUSG00000091228	Gm20390	Pyrimidine metabolism:KEGG-mmu00240
ENSMUSG00000037601	Nme1	Pyrimidine metabolism:KEGG-mmu00240
ENSMUSG00000006678	Pola1	Pyrimidine metabolism:KEGG-mmu00240
ENSMUSG00000038644	Pold1	Pyrimidine metabolism:KEGG-mmu00240
ENSMUSG00000007080	Pole	Pyrimidine metabolism:KEGG-mmu00240
ENSMUSG00000020974	Pole2	Pyrimidine metabolism:KEGG-mmu00240
ENSMUSG00000025395	Prim1	Pyrimidine metabolism:KEGG-mmu00240
ENSMUSG00000030978	Rrm1	Pyrimidine metabolism:KEGG-mmu00240
ENSMUSG00000020649	Rrm2	Pyrimidine metabolism:KEGG-mmu00240
ENSMUSG00000025574	Tk1	Pyrimidine metabolism:KEGG-mmu00240
ENSMUSG00000025747	Tyms	Pyrimidine metabolism:KEGG-mmu00240
ENSMUSG00000026558	Uck2	Pyrimidine metabolism:KEGG-mmu00240
ENSMUSG00000022814	Umps	Pyrimidine metabolism:KEGG-mmu00240
ENSMUSG00000020407	Upp1	Pyrimidine metabolism:KEGG-mmu00240
ENSMUSG00000063229	Ldha	Pyruvate metabolism:KEGG-mmu00620
ENSMUSG00000024556	Me2	Pyruvate metabolism:KEGG-mmu00620
ENSMUSG00000040618	Pck2	Pyruvate metabolism:KEGG-mmu00620
ENSMUSG00000015143	Actn1	Regulation of actin cytoskeleton:KEGG-mmu04810
ENSMUSG00000022021	Diap3	Regulation of actin cytoskeleton:KEGG-mmu04810
ENSMUSG00000052397	Ezr	Regulation of actin cytoskeleton:KEGG-mmu04810
ENSMUSG00000028068	Iqgap3	Regulation of actin cytoskeleton:KEGG-mmu04810
ENSMUSG00000027111	Itga6	Regulation of actin cytoskeleton:KEGG-mmu04810
ENSMUSG00000001281	Itgb7	Regulation of actin cytoskeleton:KEGG-mmu04810
ENSMUSG00000022836	Mylk	Regulation of actin cytoskeleton:KEGG-mmu04810
ENSMUSG00000026737	Pip4k2a	Regulation of actin cytoskeleton:KEGG-mmu04810
ENSMUSG00000028645	Slc2a1	Renal cell carcinoma:KEGG-mmu05211
ENSMUSG00000023951	Vegfa	Renal cell carcinoma:KEGG-mmu05211
ENSMUSG00000029727	Cyp3a13	Retinol metabolism:KEGG-mmu00830
ENSMUSG00000075122	Cd80	Rheumatoid arthritis:KEGG-mmu05323
ENSMUSG00000029648	Flt1	Rheumatoid arthritis:KEGG-mmu05323
ENSMUSG00000004371	Il11	Rheumatoid arthritis:KEGG-mmu05323
ENSMUSG00000023951	Vegfa	Rheumatoid arthritis:KEGG-mmu05323
ENSMUSG00000037370	Enpp1	Riboflavin metabolism:KEGG-mmu00740
ENSMUSG00000041438	Cirh1a	Ribosome biogenesis in eukaryotes:KEGG-mmu03008
ENSMUSG00000031403	Dkc1	Ribosome biogenesis in eukaryotes:KEGG-mmu03008
ENSMUSG00000050244	Heatr1	Ribosome biogenesis in eukaryotes:KEGG-mmu03008
ENSMUSG00000001056	Nhp2	Ribosome biogenesis in eukaryotes:KEGG-mmu03008
ENSMUSG00000027405	Nop56	Ribosome biogenesis in eukaryotes:KEGG-mmu03008
ENSMUSG00000026020	Nop58	Ribosome biogenesis in eukaryotes:KEGG-mmu03008
ENSMUSG00000022325	Pop1	Ribosome biogenesis in eukaryotes:KEGG-mmu03008
ENSMUSG00000024613	Tcof1	Ribosome biogenesis in eukaryotes:KEGG-mmu03008
ENSMUSG00000025995	Wdr75	Ribosome biogenesis in eukaryotes:KEGG-mmu03008
ENSMUSG00000020290	Xpo1	Ribosome biogenesis in eukaryotes:KEGG-mmu03008
ENSMUSG00000025290	Rps24	Ribosome:KEGG-mmu03010
ENSMUSG00000033166	Dis3	RNA degradation:KEGG-mmu03018
ENSMUSG00000027752	Exosc8	RNA degradation:KEGG-mmu03018
ENSMUSG00000044155	Naa38	RNA degradation:KEGG-mmu03018
ENSMUSG00000037275	Gemin5	RNA transport:KEGG-mmu03013
ENSMUSG00000055760	Gemin6	RNA transport:KEGG-mmu03013
ENSMUSG00000039509	Nup133	RNA transport:KEGG-mmu03013
ENSMUSG00000022142	Nup155	RNA transport:KEGG-mmu03013
ENSMUSG00000051329	Nup160	RNA transport:KEGG-mmu03013
ENSMUSG00000038759	Nup205	RNA transport:KEGG-mmu03013
ENSMUSG00000040034	Nup43	RNA transport:KEGG-mmu03013
ENSMUSG00000016619	Nup50	RNA transport:KEGG-mmu03013
ENSMUSG00000020739	Nup85	RNA transport:KEGG-mmu03013
ENSMUSG00000022325	Pop1	RNA transport:KEGG-mmu03013
ENSMUSG00000022391	Rangap1	RNA transport:KEGG-mmu03013
ENSMUSG00000037313	Tacc3	RNA transport:KEGG-mmu03013
ENSMUSG00000028614	Tmem48	RNA transport:KEGG-mmu03013
ENSMUSG00000020290	Xpo1	RNA transport:KEGG-mmu03013
ENSMUSG00000054342	Kcnn4	Salivary secretion:KEGG-mmu04970
ENSMUSG00000028179	Cth	Selenocompound metabolism:KEGG-mmu00450
ENSMUSG00000046994	Mars2	Selenocompound metabolism:KEGG-mmu00450
ENSMUSG00000021311	Mtr	Selenocompound metabolism:KEGG-mmu00450
ENSMUSG00000070348	Ccnd1	Small cell lung cancer:KEGG-mmu05222
ENSMUSG00000028212	Ccne2	Small cell lung cancer:KEGG-mmu05222
ENSMUSG00000028044	Cks1b	Small cell lung cancer:KEGG-mmu05222
ENSMUSG00000063694	Cycs	Small cell lung cancer:KEGG-mmu05222
ENSMUSG00000058927	Gm10053	Small cell lung cancer:KEGG-mmu05222
ENSMUSG00000027111	Itga6	Small cell lung cancer:KEGG-mmu05222
ENSMUSG00000022346	Myc	Small cell lung cancer:KEGG-mmu05222
ENSMUSG00000032487	Ptgs2	Small cell lung cancer:KEGG-mmu05222
ENSMUSG00000017491	Rarb	Small cell lung cancer:KEGG-mmu05222
ENSMUSG00000030760	Acer3	Sphingolipid metabolism:KEGG-mmu00600
ENSMUSG00000031266	Gla	Sphingolipid metabolism:KEGG-mmu00600
ENSMUSG00000044155	Naa38	Spliceosome:KEGG-mmu03040
ENSMUSG00000008373	Prpf31	Spliceosome:KEGG-mmu03040
ENSMUSG00000030512	Snrpa1	Spliceosome:KEGG-mmu03040
ENSMUSG00000037370	Enpp1	Starch and sucrose metabolism:KEGG-mmu00500
ENSMUSG00000000628	Hk2	Starch and sucrose metabolism:KEGG-mmu00500
ENSMUSG00000068587	Mgam	Starch and sucrose metabolism:KEGG-mmu00500
ENSMUSG00000029727	Cyp3a13	Steroid hormone biosynthesis:KEGG-mmu00140
ENSMUSG00000015143	Actn1	Systemic lupus erythematosus:KEGG-mmu05322
ENSMUSG00000075122	Cd80	Systemic lupus erythematosus:KEGG-mmu05322
ENSMUSG00000094777	Hist1h2ap	Systemic lupus erythematosus:KEGG-mmu05322
ENSMUSG00000004266	Ptpn6	T cell receptor signaling pathway:KEGG-mmu04660
ENSMUSG00000026784	Pdss1	Terpenoid backbone biosynthesis:KEGG-mmu00900
ENSMUSG00000020644	Id2	TGF-beta signaling pathway:KEGG-mmu04350
ENSMUSG00000041324	Inhba	TGF-beta signaling pathway:KEGG-mmu04350
ENSMUSG00000001870	Ltbp1	TGF-beta signaling pathway:KEGG-mmu04350
ENSMUSG00000022346	Myc	TGF-beta signaling pathway:KEGG-mmu04350
ENSMUSG00000027641	Rbl1	TGF-beta signaling pathway:KEGG-mmu04350
ENSMUSG00000025880	Smad7	TGF-beta signaling pathway:KEGG-mmu04350
ENSMUSG00000070348	Ccnd1	Thyroid cancer:KEGG-mmu05216
ENSMUSG00000022346	Myc	Thyroid cancer:KEGG-mmu05216
ENSMUSG00000015143	Actn1	Tight junction:KEGG-mmu04530
ENSMUSG00000075122	Cd80	Toll-like receptor signaling pathway:KEGG-mmu04620
ENSMUSG00000063694	Cycs	Toxoplasmosis:KEGG-mmu05145
ENSMUSG00000058927	Gm10053	Toxoplasmosis:KEGG-mmu05145
ENSMUSG00000027111	Itga6	Toxoplasmosis:KEGG-mmu05145
ENSMUSG00000063694	Cycs	Tuberculosis:KEGG-mmu05152
ENSMUSG00000058927	Gm10053	Tuberculosis:KEGG-mmu05152
ENSMUSG00000075122	Cd80	Type I diabetes mellitus:KEGG-mmu04940
ENSMUSG00000000628	Hk2	Type II diabetes mellitus:KEGG-mmu04930
ENSMUSG00000033307	Mif	Tyrosine metabolism:KEGG-mmu00350
ENSMUSG00000017146	Brca1	Ubiquitin mediated proteolysis:KEGG-mmu04120
ENSMUSG00000006398	Cdc20	Ubiquitin mediated proteolysis:KEGG-mmu04120
ENSMUSG00000029804	Herc3	Ubiquitin mediated proteolysis:KEGG-mmu04120
ENSMUSG00000018548	Trim37	Ubiquitin mediated proteolysis:KEGG-mmu04120
ENSMUSG00000001403	Ube2c	Ubiquitin mediated proteolysis:KEGG-mmu04120
ENSMUSG00000030268	Bcat1	Valine, leucine and isoleucine biosynthesis:KEGG-mmu00290
ENSMUSG00000037851	Iars	Valine, leucine and isoleucine biosynthesis:KEGG-mmu00290
ENSMUSG00000030268	Bcat1	Valine, leucine and isoleucine degradation:KEGG-mmu00280
ENSMUSG00000022836	Mylk	Vascular smooth muscle contraction:KEGG-mmu04270
ENSMUSG00000032487	Ptgs2	VEGF signaling pathway:KEGG-mmu04370
ENSMUSG00000023951	Vegfa	VEGF signaling pathway:KEGG-mmu04370
ENSMUSG00000070348	Ccnd1	Viral myocarditis:KEGG-mmu05416
ENSMUSG00000075122	Cd80	Viral myocarditis:KEGG-mmu05416
ENSMUSG00000063694	Cycs	Viral myocarditis:KEGG-mmu05416
ENSMUSG00000058927	Gm10053	Viral myocarditis:KEGG-mmu05416
ENSMUSG00000024640	Psat1	Vitamin B6 metabolism:KEGG-mmu00750
ENSMUSG00000026726	Cubn	Vitamin digestion and absorption:KEGG-mmu04977
ENSMUSG00000070348	Ccnd1	Wnt signaling pathway:KEGG-mmu04310
ENSMUSG00000000184	Ccnd2	Wnt signaling pathway:KEGG-mmu04310
ENSMUSG00000024912	Fosl1	Wnt signaling pathway:KEGG-mmu04310
ENSMUSG00000022346	Myc	Wnt signaling pathway:KEGG-mmu04310

## Sheet: WikiPathways
WikiPathways annotations for 707 genes suppressed by the vGPCR and miR-34a
Ensembl	Symbol	WikiPathways
ENSMUSG00000024843	Chka	Acetylcholine Synthesis:WP175
ENSMUSG00000037868	Egr2	Adipogenesis genes:WP447
ENSMUSG00000062515	Fabp4	Adipogenesis genes:WP447
ENSMUSG00000046714	Foxc2	Adipogenesis genes:WP447
ENSMUSG00000046711	Hmga1	Adipogenesis genes:WP447
ENSMUSG00000078249	Hmga1-rs1	Adipogenesis genes:WP447
ENSMUSG00000034394	Lif	Adipogenesis genes:WP447
ENSMUSG00000033307	Mif	Adipogenesis genes:WP447
ENSMUSG00000040618	Pck2	Adipogenesis genes:WP447
ENSMUSG00000027641	Rbl1	Adipogenesis genes:WP447
ENSMUSG00000037411	Serpine1	Adipogenesis genes:WP447
ENSMUSG00000037868	Egr2	Adipogenesis:WP447
ENSMUSG00000062515	Fabp4	Adipogenesis:WP447
ENSMUSG00000046714	Foxc2	Adipogenesis:WP447
ENSMUSG00000034394	Lif	Adipogenesis:WP447
ENSMUSG00000040618	Pck2	Adipogenesis:WP447
ENSMUSG00000027641	Rbl1	Adipogenesis:WP447
ENSMUSG00000037411	Serpine1	Adipogenesis:WP447
ENSMUSG00000023067	Cdkn1a	Alpha6-Beta4 Integrin Signaling Pathway:WP488
ENSMUSG00000027111	Itga6	Alpha6-Beta4 Integrin Signaling Pathway:WP488
ENSMUSG00000017716	Birc5	Apoptosis:WP1254
ENSMUSG00000063694	Cycs	Apoptosis:WP1254
ENSMUSG00000058927	Gm10053	Apoptosis:WP1254
ENSMUSG00000025001	Hells	Apoptosis:WP1254
ENSMUSG00000022346	Myc	Apoptosis:WP1254
ENSMUSG00000021822	Plau	Blood Clotting Cascade:WP460
ENSMUSG00000062345	Serpinb2	Blood Clotting Cascade:WP460
ENSMUSG00000037411	Serpine1	Blood Clotting Cascade:WP460
ENSMUSG00000032601	Prkar2a	Calcium Regulation in the Cardiac Cell:WP553
ENSMUSG00000026475	Rgs16	Calcium Regulation in the Cardiac Cell:WP553
ENSMUSG00000021313	Ryr2	Calcium Regulation in the Cardiac Cell:WP553
ENSMUSG00000035385	Ccl2	Chemokine signaling pathway:KEGG-mmu04062:WP2292
ENSMUSG00000021822	Plau	Complement and Coagulation Cascades:WP449
ENSMUSG00000046223	Plaur	Complement and Coagulation Cascades:WP449
ENSMUSG00000037411	Serpine1	Complement and Coagulation Cascades:WP449
ENSMUSG00000004371	Il11	Cytokines and Inflammatory Response (BioCarta):WP222
ENSMUSG00000040329	Il7	Cytokines and Inflammatory Response (BioCarta):WP222
ENSMUSG00000025290	Rps24	Cytoplasmic Ribosomal Proteins:WP163
ENSMUSG00000023092	Fhl1	Delta-Notch Signaling Pathway:WP265
ENSMUSG00000028634	Hivep3	Delta-Notch Signaling Pathway:WP265
ENSMUSG00000026019	Wdr12	Delta-Notch Signaling Pathway:WP265
ENSMUSG00000024695	Zfp91	Delta-Notch Signaling Pathway:WP265
ENSMUSG00000025089	Gfra1	Diurnally Regulated Genes with Circadian Orthologs:WP1268
ENSMUSG00000033863	Klf9	Diurnally Regulated Genes with Circadian Orthologs:WP1268
ENSMUSG00000000028	Cdc45	DNA Replication:WP150
ENSMUSG00000017499	Cdc6	DNA Replication:WP150
ENSMUSG00000006585	Cdt1	DNA Replication:WP150
ENSMUSG00000002297	Dbf4	DNA Replication:WP150
ENSMUSG00000006715	Gmnn	DNA Replication:WP150
ENSMUSG00000026669	Mcm10	DNA Replication:WP150
ENSMUSG00000002870	Mcm2	DNA Replication:WP150
ENSMUSG00000041859	Mcm3	DNA Replication:WP150
ENSMUSG00000022673	Mcm4	DNA Replication:WP150
ENSMUSG00000005410	Mcm5	DNA Replication:WP150
ENSMUSG00000026355	Mcm6	DNA Replication:WP150
ENSMUSG00000028587	Orc1	DNA Replication:WP150
ENSMUSG00000006678	Pola1	DNA Replication:WP150
ENSMUSG00000038644	Pold1	DNA Replication:WP150
ENSMUSG00000007080	Pole	DNA Replication:WP150
ENSMUSG00000020974	Pole2	DNA Replication:WP150
ENSMUSG00000025395	Prim1	DNA Replication:WP150
ENSMUSG00000033970	Rfc3	DNA Replication:WP150
ENSMUSG00000022881	Rfc4	DNA Replication:WP150
ENSMUSG00000029363	Rfc5	DNA Replication:WP150
ENSMUSG00000028884	Rpa2	DNA Replication:WP150
ENSMUSG00000021493	Pdlim7	EBV LMP1 signaling:WP1243
ENSMUSG00000015766	Eps8	EGFR1 Signaling Pathway:WP572
ENSMUSG00000028967	Errfi1	EGFR1 Signaling Pathway:WP572
ENSMUSG00000027018	Hat1	EGFR1 Signaling Pathway:WP572
ENSMUSG00000022346	Myc	EGFR1 Signaling Pathway:WP572
ENSMUSG00000004266	Ptpn6	EGFR1 Signaling Pathway:WP572
ENSMUSG00000026475	Rgs16	EGFR1 Signaling Pathway:WP572
ENSMUSG00000032487	Ptgs2	Eicosanoid Synthesis:WP318
ENSMUSG00000067161	Gm5560	Electron Transport Chain:WP295
ENSMUSG00000016319	Slc25a5	Electron Transport Chain:WP295
ENSMUSG00000037370	Enpp1	Endochondral Ossification:WP1270
ENSMUSG00000030218	Mgp	Endochondral Ossification:WP1270
ENSMUSG00000021822	Plau	Endochondral Ossification:WP1270
ENSMUSG00000023951	Vegfa	Endochondral Ossification:WP1270
ENSMUSG00000029378	Areg	ErbB signaling pathway:WP1261
ENSMUSG00000023067	Cdkn1a	ErbB signaling pathway:WP1261
ENSMUSG00000029377	Ereg	ErbB signaling pathway:WP1261
ENSMUSG00000024486	Hbegf	ErbB signaling pathway:WP1261
ENSMUSG00000022346	Myc	ErbB signaling pathway:WP1261
ENSMUSG00000034394	Lif	ESC Pluripotency Pathways:WP339
ENSMUSG00000022346	Myc	ESC Pluripotency Pathways:WP339
ENSMUSG00000025880	Smad7	ESC Pluripotency Pathways:WP339
ENSMUSG00000017146	Brca1	estrogen signalling:WP1244
ENSMUSG00000017146	Brca1	Estrogen signalling:WP1244
ENSMUSG00000070348	Ccnd1	estrogen signalling:WP1244
ENSMUSG00000070348	Ccnd1	Estrogen signalling:WP1244
ENSMUSG00000025089	Gfra1	Exercise-induced Circadian Regulation:WP544
ENSMUSG00000033863	Klf9	Exercise-induced Circadian Regulation:WP544
ENSMUSG00000024590	Lmnb1	FAS pathway and Stress induction of HSP regulation:WP571
ENSMUSG00000026827	Gpd2	Fatty Acid Beta Oxidation:WP1269
ENSMUSG00000025059	Gyk	Fatty Acid Beta Oxidation:WP1269
ENSMUSG00000023067	Cdkn1a	Focal Adhesion-PI3K-Akt-mTOR-signaling pathway:WP2841
ENSMUSG00000006445	Epha2	Focal Adhesion-PI3K-Akt-mTOR-signaling pathway:WP2841
ENSMUSG00000029648	Flt1	Focal Adhesion-PI3K-Akt-mTOR-signaling pathway:WP2841
ENSMUSG00000027111	Itga6	Focal Adhesion-PI3K-Akt-mTOR-signaling pathway:WP2841
ENSMUSG00000001281	Itgb7	Focal Adhesion-PI3K-Akt-mTOR-signaling pathway:WP2841
ENSMUSG00000028645	Slc2a1	Focal Adhesion-PI3K-Akt-mTOR-signaling pathway:WP2841
ENSMUSG00000028364	Tnc	Focal Adhesion-PI3K-Akt-mTOR-signaling pathway:WP2841
ENSMUSG00000023951	Vegfa	Focal Adhesion-PI3K-Akt-mTOR-signaling pathway:WP2841
ENSMUSG00000015143	Actn1	Focal Adhesion:WP85
ENSMUSG00000070348	Ccnd1	Focal Adhesion:WP85
ENSMUSG00000000184	Ccnd2	Focal Adhesion:WP85
ENSMUSG00000029648	Flt1	Focal Adhesion:WP85
ENSMUSG00000027111	Itga6	Focal Adhesion:WP85
ENSMUSG00000001281	Itgb7	Focal Adhesion:WP85
ENSMUSG00000022836	Mylk	Focal Adhesion:WP85
ENSMUSG00000028364	Tnc	Focal Adhesion:WP85
ENSMUSG00000023951	Vegfa	Focal Adhesion:WP85
ENSMUSG00000021311	Mtr	Folic Acid Network:WP1273
ENSMUSG00000038729	Akap2	G Protein Signaling Pathways:WP232
ENSMUSG00000089945	Gm20459	G Protein Signaling Pathways:WP232
ENSMUSG00000032601	Prkar2a	G Protein Signaling Pathways:WP232
ENSMUSG00000070348	Ccnd1	G1 to S cell cycle control:WP413
ENSMUSG00000000184	Ccnd2	G1 to S cell cycle control:WP413
ENSMUSG00000028212	Ccne2	G1 to S cell cycle control:WP413
ENSMUSG00000000028	Cdc45	G1 to S cell cycle control:WP413
ENSMUSG00000019942	Cdk1	G1 to S cell cycle control:WP413
ENSMUSG00000023067	Cdkn1a	G1 to S cell cycle control:WP413
ENSMUSG00000002870	Mcm2	G1 to S cell cycle control:WP413
ENSMUSG00000041859	Mcm3	G1 to S cell cycle control:WP413
ENSMUSG00000022673	Mcm4	G1 to S cell cycle control:WP413
ENSMUSG00000005410	Mcm5	G1 to S cell cycle control:WP413
ENSMUSG00000026355	Mcm6	G1 to S cell cycle control:WP413
ENSMUSG00000022346	Myc	G1 to S cell cycle control:WP413
ENSMUSG00000028587	Orc1	G1 to S cell cycle control:WP413
ENSMUSG00000007080	Pole	G1 to S cell cycle control:WP413
ENSMUSG00000020974	Pole2	G1 to S cell cycle control:WP413
ENSMUSG00000025395	Prim1	G1 to S cell cycle control:WP413
ENSMUSG00000027641	Rbl1	G1 to S cell cycle control:WP413
ENSMUSG00000028884	Rpa2	G1 to S cell cycle control:WP413
ENSMUSG00000029516	Cit	G13 Signaling Pathway:WP298
ENSMUSG00000026737	Pip4k2a	G13 Signaling Pathway:WP298
ENSMUSG00000027597	Ahcy	Glutathione and one carbon metabolism:WP730
ENSMUSG00000028179	Cth	Glutathione and one carbon metabolism:WP730
ENSMUSG00000004099	Dnmt1	Glutathione and one carbon metabolism:WP730
ENSMUSG00000048087	Gm4737	Glutathione and one carbon metabolism:WP730
ENSMUSG00000027610	Gss	Glutathione and one carbon metabolism:WP730
ENSMUSG00000021311	Mtr	Glutathione and one carbon metabolism:WP730
ENSMUSG00000020534	Shmt1	Glutathione and one carbon metabolism:WP730
ENSMUSG00000025403	Shmt2	Glutathione and one carbon metabolism:WP730
ENSMUSG00000027610	Gss	Glutathione metabolism:WP164
ENSMUSG00000000628	Hk2	Glycolysis and Gluconeogenesis:WP157
ENSMUSG00000063229	Ldha	Glycolysis and Gluconeogenesis:WP157
ENSMUSG00000020277	Pfkl	Glycolysis and Gluconeogenesis:WP157
ENSMUSG00000021196	Pfkp	Glycolysis and Gluconeogenesis:WP157
ENSMUSG00000028645	Slc2a1	Glycolysis and Gluconeogenesis:WP157
ENSMUSG00000036353	P2ry12	GPCRs, Class A Rhodopsin-like:WP189
ENSMUSG00000068231	Vmn1r43	GPCRs, Other:WP41
ENSMUSG00000030103	Bhlhe40	Heart Development:WP2067
ENSMUSG00000046714	Foxc2	Heart Development:WP2067
ENSMUSG00000023951	Vegfa	Heart Development:WP2067
ENSMUSG00000041431	Ccnb1	Hedgehog Signaling Pathway:WP116
ENSMUSG00000019942	Cdk1	Hedgehog Signaling Pathway:WP116
ENSMUSG00000048574	Gm5593	Hedgehog Signaling Pathway:WP116
ENSMUSG00000022742	Cpox	Heme Biosynthesis:WP18
ENSMUSG00000027018	Hat1	Histone modifications:WP300
ENSMUSG00000031928	Mre11a	Homologous recombination:WP1258
ENSMUSG00000038644	Pold1	Homologous recombination:WP1258
ENSMUSG00000027323	Rad51	Homologous recombination:WP1258
ENSMUSG00000078773	Rad54b	Homologous recombination:WP1258
ENSMUSG00000024803	Ankrd1	Hypertrophy Model:WP202
ENSMUSG00000028195	Cyr61	Hypertrophy Model:WP202
ENSMUSG00000018648	Dusp14	Hypertrophy Model:WP202
ENSMUSG00000024486	Hbegf	Hypertrophy Model:WP202
ENSMUSG00000023951	Vegfa	Hypertrophy Model:WP202
ENSMUSG00000020089	Ppa1	Hypothetical Network for Drug Addiction:WP1246
ENSMUSG00000027715	Ccna2	Id Signaling Pathway:WP512
ENSMUSG00000029648	Flt1	Id Signaling Pathway:WP512
ENSMUSG00000020644	Id2	Id Signaling Pathway:WP512
ENSMUSG00000027641	Rbl1	Id Signaling Pathway:WP512
ENSMUSG00000023951	Vegfa	Id Signaling Pathway:WP512
ENSMUSG00000022514	Il1rap	IL-1 Signaling Pathway:WP37
ENSMUSG00000017716	Birc5	IL-3 Signaling Pathway:WP373
ENSMUSG00000032113	Chek1	IL-3 Signaling Pathway:WP373
ENSMUSG00000004266	Ptpn6	IL-3 Signaling Pathway:WP373
ENSMUSG00000028645	Slc2a1	IL-3 Signaling Pathway:WP373
ENSMUSG00000024014	Pim1	IL-5 Signaling Pathway:WP151
ENSMUSG00000004266	Ptpn6	IL-5 Signaling Pathway:WP151
ENSMUSG00000019970	Sgk1	IL-6 signaling Pathway:WP387
ENSMUSG00000027715	Ccna2	IL-7 Signaling Pathway:WP297
ENSMUSG00000000184	Ccnd2	IL-7 Signaling Pathway:WP297
ENSMUSG00000075122	Cd80	Inflammatory Response Pathway:WP458
ENSMUSG00000038418	Egr1	Insulin Signaling:WP65
ENSMUSG00000037370	Enpp1	Insulin Signaling:WP65
ENSMUSG00000020277	Pfkl	Insulin Signaling:WP65
ENSMUSG00000019970	Sgk1	Insulin Signaling:WP65
ENSMUSG00000028645	Slc2a1	Insulin Signaling:WP65
ENSMUSG00000025006	Sorbs1	Insulin Signaling:WP65
ENSMUSG00000027111	Itga6	Integrin-mediated Cell Adhesion:WP6
ENSMUSG00000001281	Itgb7	Integrin-mediated Cell Adhesion:WP6
ENSMUSG00000025006	Sorbs1	Integrin-mediated Cell Adhesion:WP6
ENSMUSG00000029610	Aimp2	Keap1-Nrf2:WP1245
ENSMUSG00000024843	Chka	Kennedy pathway:WP1771
ENSMUSG00000004266	Ptpn6	Kit Receptor Signaling Pathway:WP407
ENSMUSG00000018774	Cd68	Macrophage markers:WP2271
ENSMUSG00000031453	Rasa3	MAPK Cascade:WP251
ENSMUSG00000027330	Cdc25b	MAPK signaling pathway:WP3284
ENSMUSG00000034765	Dusp5	MAPK signaling pathway:WP3284
ENSMUSG00000019960	Dusp6	MAPK signaling pathway:WP3284
ENSMUSG00000022346	Myc	MAPK signaling pathway:WP3284
ENSMUSG00000027330	Cdc25b	MAPK signaling pathway:WP493
ENSMUSG00000034765	Dusp5	MAPK signaling pathway:WP493
ENSMUSG00000019960	Dusp6	MAPK signaling pathway:WP493
ENSMUSG00000022346	Myc	MAPK signaling pathway:WP493
ENSMUSG00000027610	Gss	Metapathway biotransformation:WP1251
ENSMUSG00000034394	Lif	MicroRNAs in Cardiomyocyte Hypertrophy:WP1560
ENSMUSG00000022836	Mylk	MicroRNAs in Cardiomyocyte Hypertrophy:WP1560
ENSMUSG00000029019	Nppb	MicroRNAs in Cardiomyocyte Hypertrophy:WP1560
ENSMUSG00000017146	Brca1	miRNA regulation of DNA Damage Response:WP2087
ENSMUSG00000041431	Ccnb1	miRNA regulation of DNA Damage Response:WP2087
ENSMUSG00000032218	Ccnb2	miRNA regulation of DNA Damage Response:WP2087
ENSMUSG00000070348	Ccnd1	miRNA regulation of DNA Damage Response:WP2087
ENSMUSG00000000184	Ccnd2	miRNA regulation of DNA Damage Response:WP2087
ENSMUSG00000028212	Ccne2	miRNA regulation of DNA Damage Response:WP2087
ENSMUSG00000044201	Cdc25c	miRNA regulation of DNA Damage Response:WP2087
ENSMUSG00000019942	Cdk1	miRNA regulation of DNA Damage Response:WP2087
ENSMUSG00000023067	Cdkn1a	miRNA regulation of DNA Damage Response:WP2087
ENSMUSG00000032113	Chek1	miRNA regulation of DNA Damage Response:WP2087
ENSMUSG00000029521	Chek2	miRNA regulation of DNA Damage Response:WP2087
ENSMUSG00000034023	Fancd2	miRNA regulation of DNA Damage Response:WP2087
ENSMUSG00000031928	Mre11a	miRNA regulation of DNA Damage Response:WP2087
ENSMUSG00000027323	Rad51	miRNA regulation of DNA Damage Response:WP2087
ENSMUSG00000028884	Rpa2	miRNA regulation of DNA Damage Response:WP2087
ENSMUSG00000039748	Exo1	Mismatch repair:WP1257
ENSMUSG00000056394	Lig1	Mismatch repair:WP1257
ENSMUSG00000038644	Pold1	Mismatch repair:WP1257
ENSMUSG00000033871	Ppargc1b	Mitochondrial Gene Expression:WP1263
ENSMUSG00000017146	Brca1	mRNA processing:WP310
ENSMUSG00000031256	Cstf2	mRNA processing:WP310
ENSMUSG00000020075	Ddx21	mRNA processing:WP310
ENSMUSG00000005481	Ddx39	mRNA processing:WP310
ENSMUSG00000033166	Dis3	mRNA processing:WP310
ENSMUSG00000027752	Exosc8	mRNA processing:WP310
ENSMUSG00000018583	G3bp1	mRNA processing:WP310
ENSMUSG00000078762	Haus5	mRNA processing:WP310
ENSMUSG00000044155	Naa38	mRNA processing:WP310
ENSMUSG00000021392	Nol8	mRNA processing:WP310
ENSMUSG00000033871	Ppargc1b	mRNA processing:WP310
ENSMUSG00000020594	Pum2	mRNA processing:WP310
ENSMUSG00000027593	Raly	mRNA processing:WP310
ENSMUSG00000070780	Rbm47	mRNA processing:WP310
ENSMUSG00000025290	Rps24	mRNA processing:WP310
ENSMUSG00000019558	Slc6a8	mRNA processing:WP310
ENSMUSG00000030512	Snrpa1	mRNA processing:WP310
ENSMUSG00000032601	Prkar2a	Myometrial Relaxation and Contraction Pathways:WP385
ENSMUSG00000026475	Rgs16	Myometrial Relaxation and Contraction Pathways:WP385
ENSMUSG00000021313	Ryr2	Myometrial Relaxation and Contraction Pathways:WP385
ENSMUSG00000031928	Mre11a	Non-homologous end joining:WP1242
ENSMUSG00000036353	P2ry12	Non-odorant GPCRs:WP1396
ENSMUSG00000017491	Rarb	Nuclear receptors in lipid metabolism and toxicity:WP431
ENSMUSG00000017491	Rarb	Nuclear Receptors:WP509
ENSMUSG00000021707	Dhfr	Nucleotide Metabolism:WP87
ENSMUSG00000091228	Gm20390	Nucleotide Metabolism:WP87
ENSMUSG00000025630	Hprt	Nucleotide Metabolism:WP87
ENSMUSG00000005667	Mthfd2	Nucleotide Metabolism:WP87
ENSMUSG00000006678	Pola1	Nucleotide Metabolism:WP87
ENSMUSG00000038644	Pold1	Nucleotide Metabolism:WP87
ENSMUSG00000030978	Rrm1	Nucleotide Metabolism:WP87
ENSMUSG00000020649	Rrm2	Nucleotide Metabolism:WP87
ENSMUSG00000006442	Srm	Nucleotide Metabolism:WP87
ENSMUSG00000043441	Gpr149	Odorant GPCRs:WP1397
ENSMUSG00000068231	Vmn1r43	Odorant GPCRs:WP1397
ENSMUSG00000024843	Chka	One carbon metabolism and related pathways:WP1770
ENSMUSG00000028179	Cth	One carbon metabolism and related pathways:WP1770
ENSMUSG00000021707	Dhfr	One carbon metabolism and related pathways:WP1770
ENSMUSG00000027610	Gss	One carbon metabolism and related pathways:WP1770
ENSMUSG00000021311	Mtr	One carbon metabolism and related pathways:WP1770
ENSMUSG00000020534	Shmt1	One carbon metabolism and related pathways:WP1770
ENSMUSG00000025403	Shmt2	One carbon metabolism and related pathways:WP1770
ENSMUSG00000025747	Tyms	One carbon metabolism and related pathways:WP1770
ENSMUSG00000027597	Ahcy	One Carbon Metabolism:WP435
ENSMUSG00000026192	Atic	One Carbon Metabolism:WP435
ENSMUSG00000021707	Dhfr	One Carbon Metabolism:WP435
ENSMUSG00000004099	Dnmt1	One Carbon Metabolism:WP435
ENSMUSG00000022962	Gart	One Carbon Metabolism:WP435
ENSMUSG00000048087	Gm4737	One Carbon Metabolism:WP435
ENSMUSG00000021048	Mthfd1	One Carbon Metabolism:WP435
ENSMUSG00000040675	Mthfd1l	One Carbon Metabolism:WP435
ENSMUSG00000005667	Mthfd2	One Carbon Metabolism:WP435
ENSMUSG00000021311	Mtr	One Carbon Metabolism:WP435
ENSMUSG00000020534	Shmt1	One Carbon Metabolism:WP435
ENSMUSG00000025403	Shmt2	One Carbon Metabolism:WP435
ENSMUSG00000025747	Tyms	One Carbon Metabolism:WP435
ENSMUSG00000000184	Ccnd2	Ovarian Infertility Genes:WP273
ENSMUSG00000038418	Egr1	Ovarian Infertility Genes:WP273
ENSMUSG00000023067	Cdkn1a	Oxidative Damage:WP1496
ENSMUSG00000063694	Cycs	Oxidative Damage:WP1496
ENSMUSG00000058927	Gm10053	Oxidative Damage:WP1496
ENSMUSG00000022346	Myc	p38 MAPK Signaling Pathway:WP350
ENSMUSG00000017146	Brca1	PluriNetWork:WP1763
ENSMUSG00000013629	Cad	PluriNetWork:WP1763
ENSMUSG00000070348	Ccnd1	PluriNetWork:WP1763
ENSMUSG00000005087	Cd44	PluriNetWork:WP1763
ENSMUSG00000023067	Cdkn1a	PluriNetWork:WP1763
ENSMUSG00000026726	Cubn	PluriNetWork:WP1763
ENSMUSG00000004099	Dnmt1	PluriNetWork:WP1763
ENSMUSG00000013089	Etv5	PluriNetWork:WP1763
ENSMUSG00000029687	Ezh2	PluriNetWork:WP1763
ENSMUSG00000091228	Gm20390	PluriNetWork:WP1763
ENSMUSG00000025001	Hells	PluriNetWork:WP1763
ENSMUSG00000034394	Lif	PluriNetWork:WP1763
ENSMUSG00000067367	Lyar	PluriNetWork:WP1763
ENSMUSG00000022346	Myc	PluriNetWork:WP1763
ENSMUSG00000029019	Nppb	PluriNetWork:WP1763
ENSMUSG00000024014	Pim1	PluriNetWork:WP1763
ENSMUSG00000038331	Satb2	PluriNetWork:WP1763
ENSMUSG00000019970	Sgk1	PluriNetWork:WP1763
ENSMUSG00000025880	Smad7	PluriNetWork:WP1763
ENSMUSG00000001228	Uhrf1	PluriNetWork:WP1763
ENSMUSG00000021952	Xpo4	PluriNetWork:WP1763
ENSMUSG00000079509	Zfx	PluriNetWork:WP1763
ENSMUSG00000017716	Birc5	PodNet: protein-protein interactions in the podocyte:WP2310
ENSMUSG00000070348	Ccnd1	PodNet: protein-protein interactions in the podocyte:WP2310
ENSMUSG00000023067	Cdkn1a	PodNet: protein-protein interactions in the podocyte:WP2310
ENSMUSG00000019997	Ctgf	PodNet: protein-protein interactions in the podocyte:WP2310
ENSMUSG00000028195	Cyr61	PodNet: protein-protein interactions in the podocyte:WP2310
ENSMUSG00000052397	Ezr	PodNet: protein-protein interactions in the podocyte:WP2310
ENSMUSG00000046714	Foxc2	PodNet: protein-protein interactions in the podocyte:WP2310
ENSMUSG00000037679	Inf2	PodNet: protein-protein interactions in the podocyte:WP2310
ENSMUSG00000027111	Itga6	PodNet: protein-protein interactions in the podocyte:WP2310
ENSMUSG00000046223	Plaur	PodNet: protein-protein interactions in the podocyte:WP2310
ENSMUSG00000032487	Ptgs2	PodNet: protein-protein interactions in the podocyte:WP2310
ENSMUSG00000017491	Rarb	PodNet: protein-protein interactions in the podocyte:WP2310
ENSMUSG00000025880	Smad7	PodNet: protein-protein interactions in the podocyte:WP2310
ENSMUSG00000023951	Vegfa	PodNet: protein-protein interactions in the podocyte:WP2310
ENSMUSG00000018849	Wwc1	PodNet: protein-protein interactions in the podocyte:WP2310
ENSMUSG00000032281	Acsbg1	PPAR signaling pathway:KEGG-mmu03320:WP2316
ENSMUSG00000062515	Fabp4	PPAR signaling pathway:KEGG-mmu03320:WP2316
ENSMUSG00000025059	Gyk	PPAR signaling pathway:KEGG-mmu03320:WP2316
ENSMUSG00000040618	Pck2	PPAR signaling pathway:KEGG-mmu03320:WP2316
ENSMUSG00000025006	Sorbs1	PPAR signaling pathway:KEGG-mmu03320:WP2316
ENSMUSG00000075122	Cd80	Primary Focal Segmental Glomerulosclerosis FSGS:WP2573
ENSMUSG00000023067	Cdkn1a	Primary Focal Segmental Glomerulosclerosis FSGS:WP2573
ENSMUSG00000037679	Inf2	Primary Focal Segmental Glomerulosclerosis FSGS:WP2573
ENSMUSG00000031004	Mki67	Primary Focal Segmental Glomerulosclerosis FSGS:WP2573
ENSMUSG00000046223	Plaur	Primary Focal Segmental Glomerulosclerosis FSGS:WP2573
ENSMUSG00000032487	Ptgs2	Prostaglandin Synthesis and Regulation:WP374
ENSMUSG00000078652	Psme3	Proteasome Degradation:WP519
ENSMUSG00000022111	Uchl3	Proteasome Degradation:WP519
ENSMUSG00000035337	Uchl4	Proteasome Degradation:WP519
ENSMUSG00000028527	Ak4	Purine metabolism:KEGG-mmu00230:WP2185
ENSMUSG00000026192	Atic	Purine metabolism:KEGG-mmu00230:WP2185
ENSMUSG00000029366	Dck	Purine metabolism:KEGG-mmu00230:WP2185
ENSMUSG00000037370	Enpp1	Purine metabolism:KEGG-mmu00230:WP2185
ENSMUSG00000022962	Gart	Purine metabolism:KEGG-mmu00230:WP2185
ENSMUSG00000091228	Gm20390	Purine metabolism:KEGG-mmu00230:WP2185
ENSMUSG00000025630	Hprt	Purine metabolism:KEGG-mmu00230:WP2185
ENSMUSG00000037601	Nme1	Purine metabolism:KEGG-mmu00230:WP2185
ENSMUSG00000020899	Pfas	Purine metabolism:KEGG-mmu00230:WP2185
ENSMUSG00000006678	Pola1	Purine metabolism:KEGG-mmu00230:WP2185
ENSMUSG00000038644	Pold1	Purine metabolism:KEGG-mmu00230:WP2185
ENSMUSG00000007080	Pole	Purine metabolism:KEGG-mmu00230:WP2185
ENSMUSG00000020974	Pole2	Purine metabolism:KEGG-mmu00230:WP2185
ENSMUSG00000029246	Ppat	Purine metabolism:KEGG-mmu00230:WP2185
ENSMUSG00000025395	Prim1	Purine metabolism:KEGG-mmu00230:WP2185
ENSMUSG00000030978	Rrm1	Purine metabolism:KEGG-mmu00230:WP2185
ENSMUSG00000020649	Rrm2	Purine metabolism:KEGG-mmu00230:WP2185
ENSMUSG00000028186	Uox	Purine metabolism:KEGG-mmu00230:WP2185
ENSMUSG00000015143	Actn1	Regulation of Actin Cytoskeleton:WP523
ENSMUSG00000022021	Diap3	Regulation of Actin Cytoskeleton:WP523
ENSMUSG00000052397	Ezr	Regulation of Actin Cytoskeleton:WP523
ENSMUSG00000022836	Mylk	Regulation of Actin Cytoskeleton:WP523
ENSMUSG00000026737	Pip4k2a	Regulation of Actin Cytoskeleton:WP523
ENSMUSG00000017491	Rarb	Retinol metabolism:WP1259
ENSMUSG00000076437	2700094K13Rik	Selenium metabolism/Selenoproteins:WP108
ENSMUSG00000021311	Mtr	Selenium Micronutrient Network:WP1272
ENSMUSG00000021311	Mtr	Selenium:WP1272
ENSMUSG00000005087	Cd44	Senescence and Autophagy:WP1267
ENSMUSG00000027330	Cdc25b	Senescence and Autophagy:WP1267
ENSMUSG00000023067	Cdkn1a	Senescence and Autophagy:WP1267
ENSMUSG00000041324	Inhba	Senescence and Autophagy:WP1267
ENSMUSG00000021822	Plau	Senescence and Autophagy:WP1267
ENSMUSG00000062345	Serpinb2	Senescence and Autophagy:WP1267
ENSMUSG00000037411	Serpine1	Senescence and Autophagy:WP1267
ENSMUSG00000079304	4933413G19Rik	SIDS Susceptibility Pathways:WP1266
ENSMUSG00000021175	Cdca7l	SIDS Susceptibility Pathways:WP1266
ENSMUSG00000001517	Foxm1	SIDS Susceptibility Pathways:WP1266
ENSMUSG00000033871	Ppargc1b	SIDS Susceptibility Pathways:WP1266
ENSMUSG00000021313	Ryr2	SIDS Susceptibility Pathways:WP1266
ENSMUSG00000023015	Racgap1	Signal Transduction of S1P Receptor:WP57
ENSMUSG00000035385	Ccl2	Spinal Cord Injury:WP2432
ENSMUSG00000070348	Ccnd1	Spinal Cord Injury:WP2432
ENSMUSG00000019942	Cdk1	Spinal Cord Injury:WP2432
ENSMUSG00000038418	Egr1	Spinal Cord Injury:WP2432
ENSMUSG00000022346	Myc	Spinal Cord Injury:WP2432
ENSMUSG00000069601	Ank3	Splicing factor NOVA regulated synpatic proteins:WP1983
ENSMUSG00000041324	Inhba	TGF Beta Signaling Pathway:WP113
ENSMUSG00000034394	Lif	TGF Beta Signaling Pathway:WP113
ENSMUSG00000001870	Ltbp1	TGF Beta Signaling Pathway:WP113
ENSMUSG00000037411	Serpine1	TGF Beta Signaling Pathway:WP113
ENSMUSG00000027660	Skil	TGF Beta Signaling Pathway:WP113
ENSMUSG00000025880	Smad7	TGF Beta Signaling Pathway:WP113
ENSMUSG00000034023	Fancd2	TNF-alpha NF-kB Signaling Pathway:WP246
ENSMUSG00000024222	Fkbp5	TNF-alpha NF-kB Signaling Pathway:WP246
ENSMUSG00000005410	Mcm5	TNF-alpha NF-kB Signaling Pathway:WP246
ENSMUSG00000045693	Nlrp4e	TNF-alpha NF-kB Signaling Pathway:WP246
ENSMUSG00000070565	Rasal2	TNF-alpha NF-kB Signaling Pathway:WP246
ENSMUSG00000032586	Traip	TNF-alpha NF-kB Signaling Pathway:WP246
ENSMUSG00000025059	Gyk	Triacylglyceride Synthesis:WP386
ENSMUSG00000070348	Ccnd1	Wnt Signaling Pathway and Pluripotency:WP723
ENSMUSG00000000184	Ccnd2	Wnt Signaling Pathway and Pluripotency:WP723
ENSMUSG00000005087	Cd44	Wnt Signaling Pathway and Pluripotency:WP723
ENSMUSG00000024912	Fosl1	Wnt Signaling Pathway and Pluripotency:WP723
ENSMUSG00000022346	Myc	Wnt Signaling Pathway and Pluripotency:WP723
ENSMUSG00000021822	Plau	Wnt Signaling Pathway and Pluripotency:WP723
ENSMUSG00000023015	Racgap1	Wnt Signaling Pathway and Pluripotency:WP723
ENSMUSG00000070348	Ccnd1	Wnt Signaling Pathway NetPath:WP539
ENSMUSG00000044201	Cdc25c	Wnt Signaling Pathway NetPath:WP539
ENSMUSG00000019942	Cdk1	Wnt Signaling Pathway NetPath:WP539
ENSMUSG00000070348	Ccnd1	Wnt Signaling Pathway:WP403
ENSMUSG00000000184	Ccnd2	Wnt Signaling Pathway:WP403
ENSMUSG00000024912	Fosl1	Wnt Signaling Pathway:WP403
ENSMUSG00000022346	Myc	Wnt Signaling Pathway:WP403
ENSMUSG00000021822	Plau	Wnt Signaling Pathway:WP403
ENSMUSG00000030103	Bhlhe40	XPodNet - protein-protein interactions in the podocyte expanded by STRING:WP2309
ENSMUSG00000017716	Birc5	XPodNet - protein-protein interactions in the podocyte expanded by STRING:WP2309
ENSMUSG00000027715	Ccna2	XPodNet - protein-protein interactions in the podocyte expanded by STRING:WP2309
ENSMUSG00000070348	Ccnd1	XPodNet - protein-protein interactions in the podocyte expanded by STRING:WP2309
ENSMUSG00000000184	Ccnd2	XPodNet - protein-protein interactions in the podocyte expanded by STRING:WP2309
ENSMUSG00000027330	Cdc25b	XPodNet - protein-protein interactions in the podocyte expanded by STRING:WP2309
ENSMUSG00000023067	Cdkn1a	XPodNet - protein-protein interactions in the podocyte expanded by STRING:WP2309
ENSMUSG00000019997	Ctgf	XPodNet - protein-protein interactions in the podocyte expanded by STRING:WP2309
ENSMUSG00000028195	Cyr61	XPodNet - protein-protein interactions in the podocyte expanded by STRING:WP2309
ENSMUSG00000006445	Epha2	XPodNet - protein-protein interactions in the podocyte expanded by STRING:WP2309
ENSMUSG00000015766	Eps8	XPodNet - protein-protein interactions in the podocyte expanded by STRING:WP2309
ENSMUSG00000052397	Ezr	XPodNet - protein-protein interactions in the podocyte expanded by STRING:WP2309
ENSMUSG00000029648	Flt1	XPodNet - protein-protein interactions in the podocyte expanded by STRING:WP2309
ENSMUSG00000046714	Foxc2	XPodNet - protein-protein interactions in the podocyte expanded by STRING:WP2309
ENSMUSG00000020644	Id2	XPodNet - protein-protein interactions in the podocyte expanded by STRING:WP2309
ENSMUSG00000037679	Inf2	XPodNet - protein-protein interactions in the podocyte expanded by STRING:WP2309
ENSMUSG00000027111	Itga6	XPodNet - protein-protein interactions in the podocyte expanded by STRING:WP2309
ENSMUSG00000001870	Ltbp1	XPodNet - protein-protein interactions in the podocyte expanded by STRING:WP2309
ENSMUSG00000021215	Net1	XPodNet - protein-protein interactions in the podocyte expanded by STRING:WP2309
ENSMUSG00000021822	Plau	XPodNet - protein-protein interactions in the podocyte expanded by STRING:WP2309
ENSMUSG00000046223	Plaur	XPodNet - protein-protein interactions in the podocyte expanded by STRING:WP2309
ENSMUSG00000032601	Prkar2a	XPodNet - protein-protein interactions in the podocyte expanded by STRING:WP2309
ENSMUSG00000032487	Ptgs2	XPodNet - protein-protein interactions in the podocyte expanded by STRING:WP2309
ENSMUSG00000004266	Ptpn6	XPodNet - protein-protein interactions in the podocyte expanded by STRING:WP2309
ENSMUSG00000023015	Racgap1	XPodNet - protein-protein interactions in the podocyte expanded by STRING:WP2309
ENSMUSG00000017491	Rarb	XPodNet - protein-protein interactions in the podocyte expanded by STRING:WP2309
ENSMUSG00000024883	Rin1	XPodNet - protein-protein interactions in the podocyte expanded by STRING:WP2309
ENSMUSG00000022322	Shcbp1	XPodNet - protein-protein interactions in the podocyte expanded by STRING:WP2309
ENSMUSG00000025880	Smad7	XPodNet - protein-protein interactions in the podocyte expanded by STRING:WP2309
ENSMUSG00000025006	Sorbs1	XPodNet - protein-protein interactions in the podocyte expanded by STRING:WP2309
ENSMUSG00000023951	Vegfa	XPodNet - protein-protein interactions in the podocyte expanded by STRING:WP2309
ENSMUSG00000026019	Wdr12	XPodNet - protein-protein interactions in the podocyte expanded by STRING:WP2309
ENSMUSG00000018849	Wwc1	XPodNet - protein-protein interactions in the podocyte expanded by STRING:WP2309

## Sheet: Pathway Commons
PathwayCommons annotations for 707 genes suppressed by the vGPCR and miR-34a
Ensembl	Symbol	PathwayCommons
ENSMUSG00000047757	Fancb	ATR signaling pathway
ENSMUSG00000017499	Cdc6	ATR signaling pathway
ENSMUSG00000017146	Brca1	ATR signaling pathway
ENSMUSG00000006445	Epha2	ATR signaling pathway
ENSMUSG00000033970	Rfc3	ATR signaling pathway
ENSMUSG00000034765	Dusp5	ATR signaling pathway
ENSMUSG00000002870	Mcm2	ATR signaling pathway
ENSMUSG00000044702	Palb2	ATR signaling pathway
ENSMUSG00000032113	Chek1	ATR signaling pathway
ENSMUSG00000034394	Lif	ATR signaling pathway
ENSMUSG00000079109	Pms2	ATR signaling pathway
ENSMUSG00000027715	Ccna2	ATR signaling pathway
ENSMUSG00000037411	Serpine1	ATR signaling pathway
ENSMUSG00000023067	Cdkn1a	ATR signaling pathway
ENSMUSG00000034023	Fancd2	ATR signaling pathway
ENSMUSG00000026429	Ube2t	ATR signaling pathway
ENSMUSG00000029363	Rfc5	ATR signaling pathway
ENSMUSG00000031928	Mre11a	ATR signaling pathway
ENSMUSG00000028560	Usp1	ATR signaling pathway
ENSMUSG00000030867	Plk1	ATR signaling pathway
ENSMUSG00000039994	Timeless	ATR signaling pathway
ENSMUSG00000054932	Afp	ATR signaling pathway
ENSMUSG00000044201	Cdc25c	ATR signaling pathway
ENSMUSG00000034329	Brip1	ATR signaling pathway
ENSMUSG00000032555	Topbp1	ATR signaling pathway
ENSMUSG00000032815	Fanca	ATR signaling pathway
ENSMUSG00000028884	Rpa2	ATR signaling pathway
ENSMUSG00000027323	Rad51	ATR signaling pathway
ENSMUSG00000042489	Clspn	ATR signaling pathway
ENSMUSG00000030528	Blm	ATR signaling pathway
ENSMUSG00000041431	Ccnb1	ATR signaling pathway
ENSMUSG00000022881	Rfc4	ATR signaling pathway
ENSMUSG00000001281	Itgb7	a4b7 Integrin signaling
ENSMUSG00000005087	Cd44	a4b7 Integrin signaling
ENSMUSG00000027330	Cdc25b	G2/M Transition
ENSMUSG00000019942	Cdk1	G2/M Transition
ENSMUSG00000025758	Plk4	G2/M Transition
ENSMUSG00000027715	Ccna2	G2/M Transition
ENSMUSG00000026622	Nek2	G2/M Transition
ENSMUSG00000032218	Ccnb2	G2/M Transition
ENSMUSG00000031922	Cep57	G2/M Transition
ENSMUSG00000030867	Plk1	G2/M Transition
ENSMUSG00000044201	Cdc25c	G2/M Transition
ENSMUSG00000001403	Ube2c	G2/M Transition
ENSMUSG00000041431	Ccnb1	G2/M Transition
ENSMUSG00000020290	Xpo1	G2/M Transition
ENSMUSG00000024542	Cep192	G2/M Transition
ENSMUSG00000027660	Skil	Sphingosine 1-phosphate (S1P) pathway
ENSMUSG00000017146	Brca1	Sphingosine 1-phosphate (S1P) pathway
ENSMUSG00000006445	Epha2	Sphingosine 1-phosphate (S1P) pathway
ENSMUSG00000020361	Hspa4	Sphingosine 1-phosphate (S1P) pathway
ENSMUSG00000001281	Itgb7	Sphingosine 1-phosphate (S1P) pathway
ENSMUSG00000037868	Egr2	Sphingosine 1-phosphate (S1P) pathway
ENSMUSG00000018160	Med1	Sphingosine 1-phosphate (S1P) pathway
ENSMUSG00000046223	Plaur	Sphingosine 1-phosphate (S1P) pathway
ENSMUSG00000028896	Rcc1	Sphingosine 1-phosphate (S1P) pathway
ENSMUSG00000034765	Dusp5	Sphingosine 1-phosphate (S1P) pathway
ENSMUSG00000024222	Fkbp5	Sphingosine 1-phosphate (S1P) pathway
ENSMUSG00000004151	Etv1	Sphingosine 1-phosphate (S1P) pathway
ENSMUSG00000027330	Cdc25b	Sphingosine 1-phosphate (S1P) pathway
ENSMUSG00000015766	Eps8	Sphingosine 1-phosphate (S1P) pathway
ENSMUSG00000011179	Odc1	Sphingosine 1-phosphate (S1P) pathway
ENSMUSG00000024014	Pim1	Sphingosine 1-phosphate (S1P) pathway
ENSMUSG00000034394	Lif	Sphingosine 1-phosphate (S1P) pathway
ENSMUSG00000025574	Tk1	Sphingosine 1-phosphate (S1P) pathway
ENSMUSG00000079109	Pms2	Sphingosine 1-phosphate (S1P) pathway
ENSMUSG00000019942	Cdk1	Sphingosine 1-phosphate (S1P) pathway
ENSMUSG00000030695	Aldoa	Sphingosine 1-phosphate (S1P) pathway
ENSMUSG00000027715	Ccna2	Sphingosine 1-phosphate (S1P) pathway
ENSMUSG00000037411	Serpine1	Sphingosine 1-phosphate (S1P) pathway
ENSMUSG00000023067	Cdkn1a	Sphingosine 1-phosphate (S1P) pathway
ENSMUSG00000063694	Cycs	Sphingosine 1-phosphate (S1P) pathway
ENSMUSG00000032011	Thy1	Sphingosine 1-phosphate (S1P) pathway
ENSMUSG00000055612	Cdca7	Sphingosine 1-phosphate (S1P) pathway
ENSMUSG00000025364	Pa2g4	Sphingosine 1-phosphate (S1P) pathway
ENSMUSG00000020534	Shmt1	Sphingosine 1-phosphate (S1P) pathway
ENSMUSG00000017716	Birc5	Sphingosine 1-phosphate (S1P) pathway
ENSMUSG00000027641	Rbl1	Sphingosine 1-phosphate (S1P) pathway
ENSMUSG00000025006	Sorbs1	Sphingosine 1-phosphate (S1P) pathway
ENSMUSG00000070348	Ccnd1	Sphingosine 1-phosphate (S1P) pathway
ENSMUSG00000024660	Incenp	Sphingosine 1-phosphate (S1P) pathway
ENSMUSG00000062515	Fabp4	Sphingosine 1-phosphate (S1P) pathway
ENSMUSG00000022419	Deptor	Sphingosine 1-phosphate (S1P) pathway
ENSMUSG00000032487	Ptgs2	Sphingosine 1-phosphate (S1P) pathway
ENSMUSG00000019997	Ctgf	Sphingosine 1-phosphate (S1P) pathway
ENSMUSG00000030867	Plk1	Sphingosine 1-phosphate (S1P) pathway
ENSMUSG00000015143	Actn1	Sphingosine 1-phosphate (S1P) pathway
ENSMUSG00000030268	Bcat1	Sphingosine 1-phosphate (S1P) pathway
ENSMUSG00000020644	Id2	Sphingosine 1-phosphate (S1P) pathway
ENSMUSG00000019960	Dusp6	Sphingosine 1-phosphate (S1P) pathway
ENSMUSG00000054932	Afp	Sphingosine 1-phosphate (S1P) pathway
ENSMUSG00000038418	Egr1	Sphingosine 1-phosphate (S1P) pathway
ENSMUSG00000025880	Smad7	Sphingosine 1-phosphate (S1P) pathway
ENSMUSG00000037601	Nme1	Sphingosine 1-phosphate (S1P) pathway
ENSMUSG00000000628	Hk2	Sphingosine 1-phosphate (S1P) pathway
ENSMUSG00000024883	Rin1	Sphingosine 1-phosphate (S1P) pathway
ENSMUSG00000013629	Cad	Sphingosine 1-phosphate (S1P) pathway
ENSMUSG00000040618	Pck2	Sphingosine 1-phosphate (S1P) pathway
ENSMUSG00000025089	Gfra1	Sphingosine 1-phosphate (S1P) pathway
ENSMUSG00000028195	Cyr61	Sphingosine 1-phosphate (S1P) pathway
ENSMUSG00000039601	Rcan2	Sphingosine 1-phosphate (S1P) pathway
ENSMUSG00000030103	Bhlhe40	Sphingosine 1-phosphate (S1P) pathway
ENSMUSG00000018362	Kpna2	Sphingosine 1-phosphate (S1P) pathway
ENSMUSG00000030218	Mgp	Sphingosine 1-phosphate (S1P) pathway
ENSMUSG00000004266	Ptpn6	Sphingosine 1-phosphate (S1P) pathway
ENSMUSG00000021822	Plau	Sphingosine 1-phosphate (S1P) pathway
ENSMUSG00000020277	Pfkl	Sphingosine 1-phosphate (S1P) pathway
ENSMUSG00000022797	Tfrc	Sphingosine 1-phosphate (S1P) pathway
ENSMUSG00000024912	Fosl1	Sphingosine 1-phosphate (S1P) pathway
ENSMUSG00000028645	Slc2a1	Sphingosine 1-phosphate (S1P) pathway
ENSMUSG00000046711	Hmga1	Sphingosine 1-phosphate (S1P) pathway
ENSMUSG00000041431	Ccnb1	Sphingosine 1-phosphate (S1P) pathway
ENSMUSG00000020290	Xpo1	Sphingosine 1-phosphate (S1P) pathway
ENSMUSG00000063229	Ldha	Sphingosine 1-phosphate (S1P) pathway
ENSMUSG00000035385	Ccl2	Sphingosine 1-phosphate (S1P) pathway
ENSMUSG00000054321	Taf4b	Sphingosine 1-phosphate (S1P) pathway
ENSMUSG00000019970	Sgk1	Sphingosine 1-phosphate (S1P) pathway
ENSMUSG00000021009	Ptpn21	Sphingosine 1-phosphate (S1P) pathway
ENSMUSG00000074934	Grem1	Sphingosine 1-phosphate (S1P) pathway
ENSMUSG00000022346	Myc	Sphingosine 1-phosphate (S1P) pathway
ENSMUSG00000029648	Flt1	Sphingosine 1-phosphate (S1P) pathway
ENSMUSG00000027111	Itga6	Sphingosine 1-phosphate (S1P) pathway
ENSMUSG00000023951	Vegfa	Sphingosine 1-phosphate (S1P) pathway
ENSMUSG00000000184	Ccnd2	Sphingosine 1-phosphate (S1P) pathway
ENSMUSG00000020534	Shmt1	Metabolism of vitamins and cofactors
ENSMUSG00000021707	Dhfr	Metabolism of vitamins and cofactors
ENSMUSG00000021048	Mthfd1	Metabolism of vitamins and cofactors
ENSMUSG00000037370	Enpp1	Metabolism of vitamins and cofactors
ENSMUSG00000019942	Cdk1	ARMS-mediated activation
ENSMUSG00000027660	Skil	Class I PI3K signaling events mediated by Akt
ENSMUSG00000017146	Brca1	Class I PI3K signaling events mediated by Akt
ENSMUSG00000006445	Epha2	Class I PI3K signaling events mediated by Akt
ENSMUSG00000020361	Hspa4	Class I PI3K signaling events mediated by Akt
ENSMUSG00000001281	Itgb7	Class I PI3K signaling events mediated by Akt
ENSMUSG00000037868	Egr2	Class I PI3K signaling events mediated by Akt
ENSMUSG00000018160	Med1	Class I PI3K signaling events mediated by Akt
ENSMUSG00000046223	Plaur	Class I PI3K signaling events mediated by Akt
ENSMUSG00000028896	Rcc1	Class I PI3K signaling events mediated by Akt
ENSMUSG00000034765	Dusp5	Class I PI3K signaling events mediated by Akt
ENSMUSG00000024222	Fkbp5	Class I PI3K signaling events mediated by Akt
ENSMUSG00000004151	Etv1	Class I PI3K signaling events mediated by Akt
ENSMUSG00000027330	Cdc25b	Class I PI3K signaling events mediated by Akt
ENSMUSG00000015766	Eps8	Class I PI3K signaling events mediated by Akt
ENSMUSG00000011179	Odc1	Class I PI3K signaling events mediated by Akt
ENSMUSG00000024014	Pim1	Class I PI3K signaling events mediated by Akt
ENSMUSG00000034394	Lif	Class I PI3K signaling events mediated by Akt
ENSMUSG00000025574	Tk1	Class I PI3K signaling events mediated by Akt
ENSMUSG00000079109	Pms2	Class I PI3K signaling events mediated by Akt
ENSMUSG00000019942	Cdk1	Class I PI3K signaling events mediated by Akt
ENSMUSG00000030695	Aldoa	Class I PI3K signaling events mediated by Akt
ENSMUSG00000027715	Ccna2	Class I PI3K signaling events mediated by Akt
ENSMUSG00000037411	Serpine1	Class I PI3K signaling events mediated by Akt
ENSMUSG00000023067	Cdkn1a	Class I PI3K signaling events mediated by Akt
ENSMUSG00000063694	Cycs	Class I PI3K signaling events mediated by Akt
ENSMUSG00000032011	Thy1	Class I PI3K signaling events mediated by Akt
ENSMUSG00000055612	Cdca7	Class I PI3K signaling events mediated by Akt
ENSMUSG00000025364	Pa2g4	Class I PI3K signaling events mediated by Akt
ENSMUSG00000020534	Shmt1	Class I PI3K signaling events mediated by Akt
ENSMUSG00000017716	Birc5	Class I PI3K signaling events mediated by Akt
ENSMUSG00000027641	Rbl1	Class I PI3K signaling events mediated by Akt
ENSMUSG00000025006	Sorbs1	Class I PI3K signaling events mediated by Akt
ENSMUSG00000070348	Ccnd1	Class I PI3K signaling events mediated by Akt
ENSMUSG00000024660	Incenp	Class I PI3K signaling events mediated by Akt
ENSMUSG00000062515	Fabp4	Class I PI3K signaling events mediated by Akt
ENSMUSG00000022419	Deptor	Class I PI3K signaling events mediated by Akt
ENSMUSG00000032487	Ptgs2	Class I PI3K signaling events mediated by Akt
ENSMUSG00000019997	Ctgf	Class I PI3K signaling events mediated by Akt
ENSMUSG00000030867	Plk1	Class I PI3K signaling events mediated by Akt
ENSMUSG00000015143	Actn1	Class I PI3K signaling events mediated by Akt
ENSMUSG00000030268	Bcat1	Class I PI3K signaling events mediated by Akt
ENSMUSG00000020644	Id2	Class I PI3K signaling events mediated by Akt
ENSMUSG00000019960	Dusp6	Class I PI3K signaling events mediated by Akt
ENSMUSG00000054932	Afp	Class I PI3K signaling events mediated by Akt
ENSMUSG00000038418	Egr1	Class I PI3K signaling events mediated by Akt
ENSMUSG00000025880	Smad7	Class I PI3K signaling events mediated by Akt
ENSMUSG00000037601	Nme1	Class I PI3K signaling events mediated by Akt
ENSMUSG00000000628	Hk2	Class I PI3K signaling events mediated by Akt
ENSMUSG00000024883	Rin1	Class I PI3K signaling events mediated by Akt
ENSMUSG00000013629	Cad	Class I PI3K signaling events mediated by Akt
ENSMUSG00000040618	Pck2	Class I PI3K signaling events mediated by Akt
ENSMUSG00000025089	Gfra1	Class I PI3K signaling events mediated by Akt
ENSMUSG00000028195	Cyr61	Class I PI3K signaling events mediated by Akt
ENSMUSG00000039601	Rcan2	Class I PI3K signaling events mediated by Akt
ENSMUSG00000030103	Bhlhe40	Class I PI3K signaling events mediated by Akt
ENSMUSG00000018362	Kpna2	Class I PI3K signaling events mediated by Akt
ENSMUSG00000030218	Mgp	Class I PI3K signaling events mediated by Akt
ENSMUSG00000004266	Ptpn6	Class I PI3K signaling events mediated by Akt
ENSMUSG00000021822	Plau	Class I PI3K signaling events mediated by Akt
ENSMUSG00000020277	Pfkl	Class I PI3K signaling events mediated by Akt
ENSMUSG00000022797	Tfrc	Class I PI3K signaling events mediated by Akt
ENSMUSG00000024912	Fosl1	Class I PI3K signaling events mediated by Akt
ENSMUSG00000028645	Slc2a1	Class I PI3K signaling events mediated by Akt
ENSMUSG00000046711	Hmga1	Class I PI3K signaling events mediated by Akt
ENSMUSG00000041431	Ccnb1	Class I PI3K signaling events mediated by Akt
ENSMUSG00000020290	Xpo1	Class I PI3K signaling events mediated by Akt
ENSMUSG00000063229	Ldha	Class I PI3K signaling events mediated by Akt
ENSMUSG00000035385	Ccl2	Class I PI3K signaling events mediated by Akt
ENSMUSG00000054321	Taf4b	Class I PI3K signaling events mediated by Akt
ENSMUSG00000019970	Sgk1	Class I PI3K signaling events mediated by Akt
ENSMUSG00000021009	Ptpn21	Class I PI3K signaling events mediated by Akt
ENSMUSG00000074934	Grem1	Class I PI3K signaling events mediated by Akt
ENSMUSG00000022346	Myc	Class I PI3K signaling events mediated by Akt
ENSMUSG00000027111	Itga6	Class I PI3K signaling events mediated by Akt
ENSMUSG00000023951	Vegfa	Class I PI3K signaling events mediated by Akt
ENSMUSG00000000184	Ccnd2	Class I PI3K signaling events mediated by Akt
ENSMUSG00000006678	Pola1	Removal of the Flap Intermediate
ENSMUSG00000038644	Pold1	Removal of the Flap Intermediate
ENSMUSG00000036875	Dna2	Removal of the Flap Intermediate
ENSMUSG00000024742	Fen1	Removal of the Flap Intermediate
ENSMUSG00000025395	Prim1	Removal of the Flap Intermediate
ENSMUSG00000028884	Rpa2	Removal of the Flap Intermediate
ENSMUSG00000017146	Brca1	Aurora A signaling
ENSMUSG00000027330	Cdc25b	Aurora A signaling
ENSMUSG00000029177	Cenpa	Aurora A signaling
ENSMUSG00000020897	Aurkb	Aurora A signaling
ENSMUSG00000037313	Tacc3	Aurora A signaling
ENSMUSG00000017716	Birc5	Aurora A signaling
ENSMUSG00000027469	Tpx2	Aurora A signaling
ENSMUSG00000027496	Aurka	Aurora A signaling
ENSMUSG00000037544	Dlgap5	Aurora A signaling
ENSMUSG00000020290	Xpo1	Aurora A signaling
ENSMUSG00000025574	Tk1	Metabolism of nucleotides
ENSMUSG00000020899	Pfas	Metabolism of nucleotides
ENSMUSG00000053664	Uck2	Metabolism of nucleotides
ENSMUSG00000029246	Ppat	Metabolism of nucleotides
ENSMUSG00000029366	Dck	Metabolism of nucleotides
ENSMUSG00000020649	Rrm2	Metabolism of nucleotides
ENSMUSG00000022962	Gart	Metabolism of nucleotides
ENSMUSG00000013629	Cad	Metabolism of nucleotides
ENSMUSG00000026558	Uck2	Metabolism of nucleotides
ENSMUSG00000022814	Umps	Metabolism of nucleotides
ENSMUSG00000030978	Rrm1	Metabolism of nucleotides
ENSMUSG00000026192	Atic	Metabolism of nucleotides
ENSMUSG00000025747	Tyms	Metabolism of nucleotides
ENSMUSG00000027715	Ccna2	Signaling events mediated by PRL
ENSMUSG00000023067	Cdkn1a	Signaling events mediated by PRL
ENSMUSG00000038418	Egr1	Signaling events mediated by PRL
ENSMUSG00000035473	Galm	galactose degradation I (Leloir pathway)
ENSMUSG00000001403	Ube2c	Degradation of beta-catenin by the destruction complex
ENSMUSG00000078652	Psme3	Degradation of beta-catenin by the destruction complex
ENSMUSG00000019942	Cdk1	APC/C:Cdc20 mediated degradation of Cyclin B
ENSMUSG00000020415	Pttg1	APC/C:Cdc20 mediated degradation of Cyclin B
ENSMUSG00000006398	Cdc20	APC/C:Cdc20 mediated degradation of Cyclin B
ENSMUSG00000001403	Ube2c	APC/C:Cdc20 mediated degradation of Cyclin B
ENSMUSG00000041431	Ccnb1	APC/C:Cdc20 mediated degradation of Cyclin B
ENSMUSG00000022797	Tfrc	Iron uptake and transport
ENSMUSG00000040084	Bub1b	Regulation of APC/C activators between G1/S and early anaphase
ENSMUSG00000019773	Fbxo5	Regulation of APC/C activators between G1/S and early anaphase
ENSMUSG00000029910	Mad2l1	Regulation of APC/C activators between G1/S and early anaphase
ENSMUSG00000019942	Cdk1	Regulation of APC/C activators between G1/S and early anaphase
ENSMUSG00000030867	Plk1	Regulation of APC/C activators between G1/S and early anaphase
ENSMUSG00000006398	Cdc20	Regulation of APC/C activators between G1/S and early anaphase
ENSMUSG00000001403	Ube2c	Regulation of APC/C activators between G1/S and early anaphase
ENSMUSG00000041431	Ccnb1	Regulation of APC/C activators between G1/S and early anaphase
ENSMUSG00000078652	Psme3	Regulation of APC/C activators between G1/S and early anaphase
ENSMUSG00000019942	Cdk1	Phosphorylation of the APC/C
ENSMUSG00000030867	Plk1	Phosphorylation of the APC/C
ENSMUSG00000001403	Ube2c	Phosphorylation of the APC/C
ENSMUSG00000041431	Ccnb1	Phosphorylation of the APC/C
ENSMUSG00000001281	Itgb7	AlphaE beta7 integrin cell surface interactions
ENSMUSG00000021048	Mthfd1	histidine degradation III
ENSMUSG00000005667	Mthfd2	histidine degradation III
ENSMUSG00000063694	Cycs	Caspase cascade in apoptosis
ENSMUSG00000006445	Epha2	EPHA2 forward signaling
ENSMUSG00000017146	Brca1	FOXA1 transcription factor network
ENSMUSG00000062515	Fabp4	Hormone-sensitive lipase (HSL)-mediated triacylglycerol hydrolysis
ENSMUSG00000026726	Cubn	Steroid hormones
ENSMUSG00000007080	Pole	Telomere Maintenance
ENSMUSG00000033970	Rfc3	Telomere Maintenance
ENSMUSG00000006678	Pola1	Telomere Maintenance
ENSMUSG00000029363	Rfc5	Telomere Maintenance
ENSMUSG00000056394	Lig1	Telomere Maintenance
ENSMUSG00000038644	Pold1	Telomere Maintenance
ENSMUSG00000036875	Dna2	Telomere Maintenance
ENSMUSG00000031403	Dkc1	Telomere Maintenance
ENSMUSG00000024742	Fen1	Telomere Maintenance
ENSMUSG00000025395	Prim1	Telomere Maintenance
ENSMUSG00000025925	Terf1	Telomere Maintenance
ENSMUSG00000028884	Rpa2	Telomere Maintenance
ENSMUSG00000020974	Pole2	Telomere Maintenance
ENSMUSG00000022881	Rfc4	Telomere Maintenance
ENSMUSG00000007589	Tinf2	Telomere Maintenance
ENSMUSG00000001056	Nhp2	Telomere Maintenance
ENSMUSG00000023015	Racgap1	Regulation of CDC42 activity
ENSMUSG00000027660	Skil	Regulation of CDC42 activity
ENSMUSG00000017146	Brca1	Regulation of CDC42 activity
ENSMUSG00000037868	Egr2	Regulation of CDC42 activity
ENSMUSG00000018160	Med1	Regulation of CDC42 activity
ENSMUSG00000046223	Plaur	Regulation of CDC42 activity
ENSMUSG00000034765	Dusp5	Regulation of CDC42 activity
ENSMUSG00000024222	Fkbp5	Regulation of CDC42 activity
ENSMUSG00000004151	Etv1	Regulation of CDC42 activity
ENSMUSG00000027330	Cdc25b	Regulation of CDC42 activity
ENSMUSG00000015766	Eps8	Regulation of CDC42 activity
ENSMUSG00000028121	Bcar3	Regulation of CDC42 activity
ENSMUSG00000021215	Net1	Regulation of CDC42 activity
ENSMUSG00000024014	Pim1	Regulation of CDC42 activity
ENSMUSG00000034394	Lif	Regulation of CDC42 activity
ENSMUSG00000019942	Cdk1	Regulation of CDC42 activity
ENSMUSG00000030695	Aldoa	Regulation of CDC42 activity
ENSMUSG00000028068	Iqgap3	Regulation of CDC42 activity
ENSMUSG00000027715	Ccna2	Regulation of CDC42 activity
ENSMUSG00000037411	Serpine1	Regulation of CDC42 activity
ENSMUSG00000023067	Cdkn1a	Regulation of CDC42 activity
ENSMUSG00000025364	Pa2g4	Regulation of CDC42 activity
ENSMUSG00000027641	Rbl1	Regulation of CDC42 activity
ENSMUSG00000070348	Ccnd1	Regulation of CDC42 activity
ENSMUSG00000024660	Incenp	Regulation of CDC42 activity
ENSMUSG00000062515	Fabp4	Regulation of CDC42 activity
ENSMUSG00000032487	Ptgs2	Regulation of CDC42 activity
ENSMUSG00000019997	Ctgf	Regulation of CDC42 activity
ENSMUSG00000020644	Id2	Regulation of CDC42 activity
ENSMUSG00000054932	Afp	Regulation of CDC42 activity
ENSMUSG00000027699	Ect2	Regulation of CDC42 activity
ENSMUSG00000038418	Egr1	Regulation of CDC42 activity
ENSMUSG00000025880	Smad7	Regulation of CDC42 activity
ENSMUSG00000037601	Nme1	Regulation of CDC42 activity
ENSMUSG00000000628	Hk2	Regulation of CDC42 activity
ENSMUSG00000040618	Pck2	Regulation of CDC42 activity
ENSMUSG00000028195	Cyr61	Regulation of CDC42 activity
ENSMUSG00000039601	Rcan2	Regulation of CDC42 activity
ENSMUSG00000030103	Bhlhe40	Regulation of CDC42 activity
ENSMUSG00000018362	Kpna2	Regulation of CDC42 activity
ENSMUSG00000030218	Mgp	Regulation of CDC42 activity
ENSMUSG00000021822	Plau	Regulation of CDC42 activity
ENSMUSG00000020277	Pfkl	Regulation of CDC42 activity
ENSMUSG00000022797	Tfrc	Regulation of CDC42 activity
ENSMUSG00000024912	Fosl1	Regulation of CDC42 activity
ENSMUSG00000028645	Slc2a1	Regulation of CDC42 activity
ENSMUSG00000020290	Xpo1	Regulation of CDC42 activity
ENSMUSG00000063229	Ldha	Regulation of CDC42 activity
ENSMUSG00000035385	Ccl2	Regulation of CDC42 activity
ENSMUSG00000019970	Sgk1	Regulation of CDC42 activity
ENSMUSG00000022346	Myc	Regulation of CDC42 activity
ENSMUSG00000023951	Vegfa	Regulation of CDC42 activity
ENSMUSG00000000184	Ccnd2	Regulation of CDC42 activity
ENSMUSG00000007080	Pole	Repair synthesis of patch ~27-30 bases long by DNA polymerase
ENSMUSG00000033970	Rfc3	Repair synthesis of patch ~27-30 bases long by DNA polymerase
ENSMUSG00000029363	Rfc5	Repair synthesis of patch ~27-30 bases long by DNA polymerase
ENSMUSG00000038644	Pold1	Repair synthesis of patch ~27-30 bases long by DNA polymerase
ENSMUSG00000028884	Rpa2	Repair synthesis of patch ~27-30 bases long by DNA polymerase
ENSMUSG00000020974	Pole2	Repair synthesis of patch ~27-30 bases long by DNA polymerase
ENSMUSG00000022881	Rfc4	Repair synthesis of patch ~27-30 bases long by DNA polymerase
ENSMUSG00000032487	Ptgs2	Ras signaling in the CD4+ TCR pathway
ENSMUSG00000039601	Rcan2	Ras signaling in the CD4+ TCR pathway
ENSMUSG00000024912	Fosl1	Ras signaling in the CD4+ TCR pathway
ENSMUSG00000037868	Egr2	Calcineurin-regulated NFAT-dependent transcription in lymphocytes
ENSMUSG00000032487	Ptgs2	Calcineurin-regulated NFAT-dependent transcription in lymphocytes
ENSMUSG00000038418	Egr1	Calcineurin-regulated NFAT-dependent transcription in lymphocytes
ENSMUSG00000024912	Fosl1	Calcineurin-regulated NFAT-dependent transcription in lymphocytes
ENSMUSG00000056394	Lig1	Base Excision Repair
ENSMUSG00000038644	Pold1	Base Excision Repair
ENSMUSG00000024742	Fen1	Base Excision Repair
ENSMUSG00000027660	Skil	Urokinase-type plasminogen activator (uPA) and uPAR-mediated signaling
ENSMUSG00000017146	Brca1	Urokinase-type plasminogen activator (uPA) and uPAR-mediated signaling
ENSMUSG00000006445	Epha2	Urokinase-type plasminogen activator (uPA) and uPAR-mediated signaling
ENSMUSG00000020361	Hspa4	Urokinase-type plasminogen activator (uPA) and uPAR-mediated signaling
ENSMUSG00000001281	Itgb7	Urokinase-type plasminogen activator (uPA) and uPAR-mediated signaling
ENSMUSG00000037868	Egr2	Urokinase-type plasminogen activator (uPA) and uPAR-mediated signaling
ENSMUSG00000018160	Med1	Urokinase-type plasminogen activator (uPA) and uPAR-mediated signaling
ENSMUSG00000046223	Plaur	Urokinase-type plasminogen activator (uPA) and uPAR-mediated signaling
ENSMUSG00000028896	Rcc1	Urokinase-type plasminogen activator (uPA) and uPAR-mediated signaling
ENSMUSG00000034765	Dusp5	Urokinase-type plasminogen activator (uPA) and uPAR-mediated signaling
ENSMUSG00000024222	Fkbp5	Urokinase-type plasminogen activator (uPA) and uPAR-mediated signaling
ENSMUSG00000004151	Etv1	Urokinase-type plasminogen activator (uPA) and uPAR-mediated signaling
ENSMUSG00000027330	Cdc25b	Urokinase-type plasminogen activator (uPA) and uPAR-mediated signaling
ENSMUSG00000015766	Eps8	Urokinase-type plasminogen activator (uPA) and uPAR-mediated signaling
ENSMUSG00000011179	Odc1	Urokinase-type plasminogen activator (uPA) and uPAR-mediated signaling
ENSMUSG00000024014	Pim1	Urokinase-type plasminogen activator (uPA) and uPAR-mediated signaling
ENSMUSG00000034394	Lif	Urokinase-type plasminogen activator (uPA) and uPAR-mediated signaling
ENSMUSG00000025574	Tk1	Urokinase-type plasminogen activator (uPA) and uPAR-mediated signaling
ENSMUSG00000079109	Pms2	Urokinase-type plasminogen activator (uPA) and uPAR-mediated signaling
ENSMUSG00000019942	Cdk1	Urokinase-type plasminogen activator (uPA) and uPAR-mediated signaling
ENSMUSG00000030695	Aldoa	Urokinase-type plasminogen activator (uPA) and uPAR-mediated signaling
ENSMUSG00000027715	Ccna2	Urokinase-type plasminogen activator (uPA) and uPAR-mediated signaling
ENSMUSG00000037411	Serpine1	Urokinase-type plasminogen activator (uPA) and uPAR-mediated signaling
ENSMUSG00000023067	Cdkn1a	Urokinase-type plasminogen activator (uPA) and uPAR-mediated signaling
ENSMUSG00000063694	Cycs	Urokinase-type plasminogen activator (uPA) and uPAR-mediated signaling
ENSMUSG00000032011	Thy1	Urokinase-type plasminogen activator (uPA) and uPAR-mediated signaling
ENSMUSG00000055612	Cdca7	Urokinase-type plasminogen activator (uPA) and uPAR-mediated signaling
ENSMUSG00000025364	Pa2g4	Urokinase-type plasminogen activator (uPA) and uPAR-mediated signaling
ENSMUSG00000020534	Shmt1	Urokinase-type plasminogen activator (uPA) and uPAR-mediated signaling
ENSMUSG00000017716	Birc5	Urokinase-type plasminogen activator (uPA) and uPAR-mediated signaling
ENSMUSG00000027641	Rbl1	Urokinase-type plasminogen activator (uPA) and uPAR-mediated signaling
ENSMUSG00000025006	Sorbs1	Urokinase-type plasminogen activator (uPA) and uPAR-mediated signaling
ENSMUSG00000070348	Ccnd1	Urokinase-type plasminogen activator (uPA) and uPAR-mediated signaling
ENSMUSG00000024660	Incenp	Urokinase-type plasminogen activator (uPA) and uPAR-mediated signaling
ENSMUSG00000062515	Fabp4	Urokinase-type plasminogen activator (uPA) and uPAR-mediated signaling
ENSMUSG00000022419	Deptor	Urokinase-type plasminogen activator (uPA) and uPAR-mediated signaling
ENSMUSG00000032487	Ptgs2	Urokinase-type plasminogen activator (uPA) and uPAR-mediated signaling
ENSMUSG00000019997	Ctgf	Urokinase-type plasminogen activator (uPA) and uPAR-mediated signaling
ENSMUSG00000030867	Plk1	Urokinase-type plasminogen activator (uPA) and uPAR-mediated signaling
ENSMUSG00000015143	Actn1	Urokinase-type plasminogen activator (uPA) and uPAR-mediated signaling
ENSMUSG00000030268	Bcat1	Urokinase-type plasminogen activator (uPA) and uPAR-mediated signaling
ENSMUSG00000020644	Id2	Urokinase-type plasminogen activator (uPA) and uPAR-mediated signaling
ENSMUSG00000019960	Dusp6	Urokinase-type plasminogen activator (uPA) and uPAR-mediated signaling
ENSMUSG00000054932	Afp	Urokinase-type plasminogen activator (uPA) and uPAR-mediated signaling
ENSMUSG00000038418	Egr1	Urokinase-type plasminogen activator (uPA) and uPAR-mediated signaling
ENSMUSG00000025880	Smad7	Urokinase-type plasminogen activator (uPA) and uPAR-mediated signaling
ENSMUSG00000037601	Nme1	Urokinase-type plasminogen activator (uPA) and uPAR-mediated signaling
ENSMUSG00000000628	Hk2	Urokinase-type plasminogen activator (uPA) and uPAR-mediated signaling
ENSMUSG00000024883	Rin1	Urokinase-type plasminogen activator (uPA) and uPAR-mediated signaling
ENSMUSG00000013629	Cad	Urokinase-type plasminogen activator (uPA) and uPAR-mediated signaling
ENSMUSG00000040618	Pck2	Urokinase-type plasminogen activator (uPA) and uPAR-mediated signaling
ENSMUSG00000025089	Gfra1	Urokinase-type plasminogen activator (uPA) and uPAR-mediated signaling
ENSMUSG00000028195	Cyr61	Urokinase-type plasminogen activator (uPA) and uPAR-mediated signaling
ENSMUSG00000039601	Rcan2	Urokinase-type plasminogen activator (uPA) and uPAR-mediated signaling
ENSMUSG00000030103	Bhlhe40	Urokinase-type plasminogen activator (uPA) and uPAR-mediated signaling
ENSMUSG00000018362	Kpna2	Urokinase-type plasminogen activator (uPA) and uPAR-mediated signaling
ENSMUSG00000030218	Mgp	Urokinase-type plasminogen activator (uPA) and uPAR-mediated signaling
ENSMUSG00000004266	Ptpn6	Urokinase-type plasminogen activator (uPA) and uPAR-mediated signaling
ENSMUSG00000021822	Plau	Urokinase-type plasminogen activator (uPA) and uPAR-mediated signaling
ENSMUSG00000020277	Pfkl	Urokinase-type plasminogen activator (uPA) and uPAR-mediated signaling
ENSMUSG00000022797	Tfrc	Urokinase-type plasminogen activator (uPA) and uPAR-mediated signaling
ENSMUSG00000024912	Fosl1	Urokinase-type plasminogen activator (uPA) and uPAR-mediated signaling
ENSMUSG00000028645	Slc2a1	Urokinase-type plasminogen activator (uPA) and uPAR-mediated signaling
ENSMUSG00000046711	Hmga1	Urokinase-type plasminogen activator (uPA) and uPAR-mediated signaling
ENSMUSG00000041431	Ccnb1	Urokinase-type plasminogen activator (uPA) and uPAR-mediated signaling
ENSMUSG00000020290	Xpo1	Urokinase-type plasminogen activator (uPA) and uPAR-mediated signaling
ENSMUSG00000063229	Ldha	Urokinase-type plasminogen activator (uPA) and uPAR-mediated signaling
ENSMUSG00000035385	Ccl2	Urokinase-type plasminogen activator (uPA) and uPAR-mediated signaling
ENSMUSG00000054321	Taf4b	Urokinase-type plasminogen activator (uPA) and uPAR-mediated signaling
ENSMUSG00000019970	Sgk1	Urokinase-type plasminogen activator (uPA) and uPAR-mediated signaling
ENSMUSG00000021009	Ptpn21	Urokinase-type plasminogen activator (uPA) and uPAR-mediated signaling
ENSMUSG00000074934	Grem1	Urokinase-type plasminogen activator (uPA) and uPAR-mediated signaling
ENSMUSG00000022346	Myc	Urokinase-type plasminogen activator (uPA) and uPAR-mediated signaling
ENSMUSG00000027111	Itga6	Urokinase-type plasminogen activator (uPA) and uPAR-mediated signaling
ENSMUSG00000023951	Vegfa	Urokinase-type plasminogen activator (uPA) and uPAR-mediated signaling
ENSMUSG00000000184	Ccnd2	Urokinase-type plasminogen activator (uPA) and uPAR-mediated signaling
ENSMUSG00000040084	Bub1b	APC/C:Cdc20 mediated degradation of mitotic proteins
ENSMUSG00000029910	Mad2l1	APC/C:Cdc20 mediated degradation of mitotic proteins
ENSMUSG00000019942	Cdk1	APC/C:Cdc20 mediated degradation of mitotic proteins
ENSMUSG00000020415	Pttg1	APC/C:Cdc20 mediated degradation of mitotic proteins
ENSMUSG00000006398	Cdc20	APC/C:Cdc20 mediated degradation of mitotic proteins
ENSMUSG00000001403	Ube2c	APC/C:Cdc20 mediated degradation of mitotic proteins
ENSMUSG00000041431	Ccnb1	APC/C:Cdc20 mediated degradation of mitotic proteins
ENSMUSG00000078652	Psme3	APC/C:Cdc20 mediated degradation of mitotic proteins
ENSMUSG00000029468	P2rx7	Inflammasomes
ENSMUSG00000039509	Nup133	Regulation of Glucokinase by Glucokinase Regulatory Protein
ENSMUSG00000038759	Nup205	Regulation of Glucokinase by Glucokinase Regulatory Protein
ENSMUSG00000051329	Nup160	Regulation of Glucokinase by Glucokinase Regulatory Protein
ENSMUSG00000020739	Nup85	Regulation of Glucokinase by Glucokinase Regulatory Protein
ENSMUSG00000016619	Nup50	Regulation of Glucokinase by Glucokinase Regulatory Protein
ENSMUSG00000022142	Nup155	Regulation of Glucokinase by Glucokinase Regulatory Protein
ENSMUSG00000040034	Nup43	Regulation of Glucokinase by Glucokinase Regulatory Protein
ENSMUSG00000047757	Fancb	Fanconi anemia pathway
ENSMUSG00000017146	Brca1	Fanconi anemia pathway
ENSMUSG00000033970	Rfc3	Fanconi anemia pathway
ENSMUSG00000044702	Palb2	Fanconi anemia pathway
ENSMUSG00000032113	Chek1	Fanconi anemia pathway
ENSMUSG00000034023	Fancd2	Fanconi anemia pathway
ENSMUSG00000026429	Ube2t	Fanconi anemia pathway
ENSMUSG00000029363	Rfc5	Fanconi anemia pathway
ENSMUSG00000031928	Mre11a	Fanconi anemia pathway
ENSMUSG00000028560	Usp1	Fanconi anemia pathway
ENSMUSG00000034329	Brip1	Fanconi anemia pathway
ENSMUSG00000032555	Topbp1	Fanconi anemia pathway
ENSMUSG00000032815	Fanca	Fanconi anemia pathway
ENSMUSG00000028884	Rpa2	Fanconi anemia pathway
ENSMUSG00000030528	Blm	Fanconi anemia pathway
ENSMUSG00000022881	Rfc4	Fanconi anemia pathway
ENSMUSG00000019942	Cdk1	IRS-related events
ENSMUSG00000024590	Lmnb1	Breakdown of the nuclear lamina
ENSMUSG00000017499	Cdc6	Mitotic G1-G1/S phases
ENSMUSG00000007080	Pole	Mitotic G1-G1/S phases
ENSMUSG00000000028	Cdc45	Mitotic G1-G1/S phases
ENSMUSG00000020914	Top2a	Mitotic G1-G1/S phases
ENSMUSG00000002870	Mcm2	Mitotic G1-G1/S phases
ENSMUSG00000022673	Mcm4	Mitotic G1-G1/S phases
ENSMUSG00000058729	Lin9	Mitotic G1-G1/S phases
ENSMUSG00000019942	Cdk1	Mitotic G1-G1/S phases
ENSMUSG00000028587	Orc1	Mitotic G1-G1/S phases
ENSMUSG00000006678	Pola1	Mitotic G1-G1/S phases
ENSMUSG00000023067	Cdkn1a	Mitotic G1-G1/S phases
ENSMUSG00000006585	Cdt1	Mitotic G1-G1/S phases
ENSMUSG00000026669	Mcm10	Mitotic G1-G1/S phases
ENSMUSG00000028044	Cks1b	Mitotic G1-G1/S phases
ENSMUSG00000041859	Mcm3	Mitotic G1-G1/S phases
ENSMUSG00000028212	Ccne2	Mitotic G1-G1/S phases
ENSMUSG00000027641	Rbl1	Mitotic G1-G1/S phases
ENSMUSG00000005410	Mcm5	Mitotic G1-G1/S phases
ENSMUSG00000035310	Lin54	Mitotic G1-G1/S phases
ENSMUSG00000026355	Mcm6	Mitotic G1-G1/S phases
ENSMUSG00000025395	Prim1	Mitotic G1-G1/S phases
ENSMUSG00000028884	Rpa2	Mitotic G1-G1/S phases
ENSMUSG00000020974	Pole2	Mitotic G1-G1/S phases
ENSMUSG00000002297	Dbf4	Mitotic G1-G1/S phases
ENSMUSG00000001403	Ube2c	Mitotic G1-G1/S phases
ENSMUSG00000078652	Psme3	Mitotic G1-G1/S phases
ENSMUSG00000022346	Myc	Mitotic G1-G1/S phases
ENSMUSG00000001403	Ube2c	Antigen processing-Cross presentation
ENSMUSG00000078652	Psme3	Antigen processing-Cross presentation
ENSMUSG00000070348	Ccnd1	Trk receptor signaling mediated by PI3K and PLC-gamma
ENSMUSG00000038418	Egr1	Trk receptor signaling mediated by PI3K and PLC-gamma
ENSMUSG00000019942	Cdk1	Centrosome maturation
ENSMUSG00000025758	Plk4	Centrosome maturation
ENSMUSG00000026622	Nek2	Centrosome maturation
ENSMUSG00000031922	Cep57	Centrosome maturation
ENSMUSG00000030867	Plk1	Centrosome maturation
ENSMUSG00000041431	Ccnb1	Centrosome maturation
ENSMUSG00000024542	Cep192	Centrosome maturation
ENSMUSG00000023015	Racgap1	CDC42 signaling events
ENSMUSG00000027660	Skil	CDC42 signaling events
ENSMUSG00000017146	Brca1	CDC42 signaling events
ENSMUSG00000037868	Egr2	CDC42 signaling events
ENSMUSG00000018160	Med1	CDC42 signaling events
ENSMUSG00000046223	Plaur	CDC42 signaling events
ENSMUSG00000034765	Dusp5	CDC42 signaling events
ENSMUSG00000024222	Fkbp5	CDC42 signaling events
ENSMUSG00000004151	Etv1	CDC42 signaling events
ENSMUSG00000027330	Cdc25b	CDC42 signaling events
ENSMUSG00000015766	Eps8	CDC42 signaling events
ENSMUSG00000021215	Net1	CDC42 signaling events
ENSMUSG00000024014	Pim1	CDC42 signaling events
ENSMUSG00000034394	Lif	CDC42 signaling events
ENSMUSG00000019942	Cdk1	CDC42 signaling events
ENSMUSG00000030695	Aldoa	CDC42 signaling events
ENSMUSG00000028068	Iqgap3	CDC42 signaling events
ENSMUSG00000027715	Ccna2	CDC42 signaling events
ENSMUSG00000037411	Serpine1	CDC42 signaling events
ENSMUSG00000023067	Cdkn1a	CDC42 signaling events
ENSMUSG00000025364	Pa2g4	CDC42 signaling events
ENSMUSG00000027641	Rbl1	CDC42 signaling events
ENSMUSG00000070348	Ccnd1	CDC42 signaling events
ENSMUSG00000024660	Incenp	CDC42 signaling events
ENSMUSG00000062515	Fabp4	CDC42 signaling events
ENSMUSG00000032487	Ptgs2	CDC42 signaling events
ENSMUSG00000019997	Ctgf	CDC42 signaling events
ENSMUSG00000020644	Id2	CDC42 signaling events
ENSMUSG00000054932	Afp	CDC42 signaling events
ENSMUSG00000027699	Ect2	CDC42 signaling events
ENSMUSG00000038418	Egr1	CDC42 signaling events
ENSMUSG00000025880	Smad7	CDC42 signaling events
ENSMUSG00000000628	Hk2	CDC42 signaling events
ENSMUSG00000040618	Pck2	CDC42 signaling events
ENSMUSG00000028195	Cyr61	CDC42 signaling events
ENSMUSG00000039601	Rcan2	CDC42 signaling events
ENSMUSG00000030103	Bhlhe40	CDC42 signaling events
ENSMUSG00000018362	Kpna2	CDC42 signaling events
ENSMUSG00000030218	Mgp	CDC42 signaling events
ENSMUSG00000021822	Plau	CDC42 signaling events
ENSMUSG00000020277	Pfkl	CDC42 signaling events
ENSMUSG00000022797	Tfrc	CDC42 signaling events
ENSMUSG00000024912	Fosl1	CDC42 signaling events
ENSMUSG00000028645	Slc2a1	CDC42 signaling events
ENSMUSG00000020290	Xpo1	CDC42 signaling events
ENSMUSG00000063229	Ldha	CDC42 signaling events
ENSMUSG00000035385	Ccl2	CDC42 signaling events
ENSMUSG00000019970	Sgk1	CDC42 signaling events
ENSMUSG00000022346	Myc	CDC42 signaling events
ENSMUSG00000023951	Vegfa	CDC42 signaling events
ENSMUSG00000000184	Ccnd2	CDC42 signaling events
ENSMUSG00000037868	Egr2	IL1-mediated signaling events
ENSMUSG00000004151	Etv1	IL1-mediated signaling events
ENSMUSG00000027330	Cdc25b	IL1-mediated signaling events
ENSMUSG00000024014	Pim1	IL1-mediated signaling events
ENSMUSG00000070348	Ccnd1	IL1-mediated signaling events
ENSMUSG00000032487	Ptgs2	IL1-mediated signaling events
ENSMUSG00000038418	Egr1	IL1-mediated signaling events
ENSMUSG00000039601	Rcan2	IL1-mediated signaling events
ENSMUSG00000018362	Kpna2	IL1-mediated signaling events
ENSMUSG00000024912	Fosl1	IL1-mediated signaling events
ENSMUSG00000020290	Xpo1	IL1-mediated signaling events
ENSMUSG00000020290	Xpo1	IL2 signaling events mediated by PI3K
ENSMUSG00000022346	Myc	IL2 signaling events mediated by PI3K
ENSMUSG00000007080	Pole	Extension of Telomeres
ENSMUSG00000033970	Rfc3	Extension of Telomeres
ENSMUSG00000006678	Pola1	Extension of Telomeres
ENSMUSG00000029363	Rfc5	Extension of Telomeres
ENSMUSG00000056394	Lig1	Extension of Telomeres
ENSMUSG00000038644	Pold1	Extension of Telomeres
ENSMUSG00000036875	Dna2	Extension of Telomeres
ENSMUSG00000031403	Dkc1	Extension of Telomeres
ENSMUSG00000024742	Fen1	Extension of Telomeres
ENSMUSG00000025395	Prim1	Extension of Telomeres
ENSMUSG00000028884	Rpa2	Extension of Telomeres
ENSMUSG00000020974	Pole2	Extension of Telomeres
ENSMUSG00000022881	Rfc4	Extension of Telomeres
ENSMUSG00000001056	Nhp2	Extension of Telomeres
ENSMUSG00000032487	Ptgs2	JNK signaling in the CD4+ TCR pathway
ENSMUSG00000039601	Rcan2	JNK signaling in the CD4+ TCR pathway
ENSMUSG00000024912	Fosl1	JNK signaling in the CD4+ TCR pathway
ENSMUSG00000047757	Fancb	DNA Repair
ENSMUSG00000007080	Pole	DNA Repair
ENSMUSG00000017146	Brca1	DNA Repair
ENSMUSG00000033970	Rfc3	DNA Repair
ENSMUSG00000044702	Palb2	DNA Repair
ENSMUSG00000003549	Ercc1	DNA Repair
ENSMUSG00000032113	Chek1	DNA Repair
ENSMUSG00000034023	Fancd2	DNA Repair
ENSMUSG00000026429	Ube2t	DNA Repair
ENSMUSG00000029363	Rfc5	DNA Repair
ENSMUSG00000031928	Mre11a	DNA Repair
ENSMUSG00000056394	Lig1	DNA Repair
ENSMUSG00000038644	Pold1	DNA Repair
ENSMUSG00000028560	Usp1	DNA Repair
ENSMUSG00000024742	Fen1	DNA Repair
ENSMUSG00000034329	Brip1	DNA Repair
ENSMUSG00000032815	Fanca	DNA Repair
ENSMUSG00000028884	Rpa2	DNA Repair
ENSMUSG00000020974	Pole2	DNA Repair
ENSMUSG00000027323	Rad51	DNA Repair
ENSMUSG00000022881	Rfc4	DNA Repair
ENSMUSG00000023953	Polh	DNA Repair
ENSMUSG00000031256	Cstf2	Post-Elongation Processing of the Transcript
ENSMUSG00000056394	Lig1	Resolution of Abasic Sites (AP sites)
ENSMUSG00000038644	Pold1	Resolution of Abasic Sites (AP sites)
ENSMUSG00000024742	Fen1	Resolution of Abasic Sites (AP sites)
ENSMUSG00000027610	Gss	gamma-glutamyl cycle
ENSMUSG00000002797	Ggct	gamma-glutamyl cycle
ENSMUSG00000028634	Hivep3	NOTCH
ENSMUSG00000027660	Skil	TGF-beta receptor signaling
ENSMUSG00000037868	Egr2	TGF-beta receptor signaling
ENSMUSG00000004151	Etv1	TGF-beta receptor signaling
ENSMUSG00000027330	Cdc25b	TGF-beta receptor signaling
ENSMUSG00000024014	Pim1	TGF-beta receptor signaling
ENSMUSG00000037411	Serpine1	TGF-beta receptor signaling
ENSMUSG00000023067	Cdkn1a	TGF-beta receptor signaling
ENSMUSG00000027641	Rbl1	TGF-beta receptor signaling
ENSMUSG00000070348	Ccnd1	TGF-beta receptor signaling
ENSMUSG00000032487	Ptgs2	TGF-beta receptor signaling
ENSMUSG00000019997	Ctgf	TGF-beta receptor signaling
ENSMUSG00000038418	Egr1	TGF-beta receptor signaling
ENSMUSG00000025880	Smad7	TGF-beta receptor signaling
ENSMUSG00000039601	Rcan2	TGF-beta receptor signaling
ENSMUSG00000018362	Kpna2	TGF-beta receptor signaling
ENSMUSG00000024912	Fosl1	TGF-beta receptor signaling
ENSMUSG00000020290	Xpo1	TGF-beta receptor signaling
ENSMUSG00000022346	Myc	TGF-beta receptor signaling
ENSMUSG00000023015	Racgap1	Hemostasis
ENSMUSG00000046223	Plaur	Hemostasis
ENSMUSG00000028613	Lrp8	Hemostasis
ENSMUSG00000037411	Serpine1	Hemostasis
ENSMUSG00000012443	Kif11	Hemostasis
ENSMUSG00000079553	Kifc1	Hemostasis
ENSMUSG00000045328	Cenpe	Hemostasis
ENSMUSG00000062345	Serpinb2	Hemostasis
ENSMUSG00000015355	Cd48	Hemostasis
ENSMUSG00000004266	Ptpn6	Hemostasis
ENSMUSG00000021822	Plau	Hemostasis
ENSMUSG00000036353	P2ry12	Hemostasis
ENSMUSG00000027115	Kif18a	Hemostasis
ENSMUSG00000036353	P2ry12	P2Y receptors
ENSMUSG00000019942	Cdk1	GRB2 events in EGFR signaling
ENSMUSG00000017146	Brca1	Wnt signaling network
ENSMUSG00000018160	Med1	Wnt signaling network
ENSMUSG00000025364	Pa2g4	Wnt signaling network
ENSMUSG00000070348	Ccnd1	Wnt signaling network
ENSMUSG00000024660	Incenp	Wnt signaling network
ENSMUSG00000020644	Id2	Wnt signaling network
ENSMUSG00000028195	Cyr61	Wnt signaling network
ENSMUSG00000020290	Xpo1	Wnt signaling network
ENSMUSG00000022346	Myc	Wnt signaling network
ENSMUSG00000000184	Ccnd2	Wnt signaling network
ENSMUSG00000027660	Skil	Arf6 downstream pathway
ENSMUSG00000017146	Brca1	Arf6 downstream pathway
ENSMUSG00000006445	Epha2	Arf6 downstream pathway
ENSMUSG00000020361	Hspa4	Arf6 downstream pathway
ENSMUSG00000001281	Itgb7	Arf6 downstream pathway
ENSMUSG00000037868	Egr2	Arf6 downstream pathway
ENSMUSG00000018160	Med1	Arf6 downstream pathway
ENSMUSG00000046223	Plaur	Arf6 downstream pathway
ENSMUSG00000028896	Rcc1	Arf6 downstream pathway
ENSMUSG00000034765	Dusp5	Arf6 downstream pathway
ENSMUSG00000024222	Fkbp5	Arf6 downstream pathway
ENSMUSG00000004151	Etv1	Arf6 downstream pathway
ENSMUSG00000027330	Cdc25b	Arf6 downstream pathway
ENSMUSG00000015766	Eps8	Arf6 downstream pathway
ENSMUSG00000011179	Odc1	Arf6 downstream pathway
ENSMUSG00000024014	Pim1	Arf6 downstream pathway
ENSMUSG00000034394	Lif	Arf6 downstream pathway
ENSMUSG00000025574	Tk1	Arf6 downstream pathway
ENSMUSG00000079109	Pms2	Arf6 downstream pathway
ENSMUSG00000019942	Cdk1	Arf6 downstream pathway
ENSMUSG00000030695	Aldoa	Arf6 downstream pathway
ENSMUSG00000027715	Ccna2	Arf6 downstream pathway
ENSMUSG00000037411	Serpine1	Arf6 downstream pathway
ENSMUSG00000023067	Cdkn1a	Arf6 downstream pathway
ENSMUSG00000063694	Cycs	Arf6 downstream pathway
ENSMUSG00000032011	Thy1	Arf6 downstream pathway
ENSMUSG00000055612	Cdca7	Arf6 downstream pathway
ENSMUSG00000025364	Pa2g4	Arf6 downstream pathway
ENSMUSG00000020534	Shmt1	Arf6 downstream pathway
ENSMUSG00000017716	Birc5	Arf6 downstream pathway
ENSMUSG00000027641	Rbl1	Arf6 downstream pathway
ENSMUSG00000025006	Sorbs1	Arf6 downstream pathway
ENSMUSG00000070348	Ccnd1	Arf6 downstream pathway
ENSMUSG00000024660	Incenp	Arf6 downstream pathway
ENSMUSG00000062515	Fabp4	Arf6 downstream pathway
ENSMUSG00000022419	Deptor	Arf6 downstream pathway
ENSMUSG00000032487	Ptgs2	Arf6 downstream pathway
ENSMUSG00000019997	Ctgf	Arf6 downstream pathway
ENSMUSG00000030867	Plk1	Arf6 downstream pathway
ENSMUSG00000015143	Actn1	Arf6 downstream pathway
ENSMUSG00000030268	Bcat1	Arf6 downstream pathway
ENSMUSG00000020644	Id2	Arf6 downstream pathway
ENSMUSG00000019960	Dusp6	Arf6 downstream pathway
ENSMUSG00000054932	Afp	Arf6 downstream pathway
ENSMUSG00000038418	Egr1	Arf6 downstream pathway
ENSMUSG00000025880	Smad7	Arf6 downstream pathway
ENSMUSG00000037601	Nme1	Arf6 downstream pathway
ENSMUSG00000000628	Hk2	Arf6 downstream pathway
ENSMUSG00000024883	Rin1	Arf6 downstream pathway
ENSMUSG00000013629	Cad	Arf6 downstream pathway
ENSMUSG00000040618	Pck2	Arf6 downstream pathway
ENSMUSG00000025089	Gfra1	Arf6 downstream pathway
ENSMUSG00000028195	Cyr61	Arf6 downstream pathway
ENSMUSG00000039601	Rcan2	Arf6 downstream pathway
ENSMUSG00000030103	Bhlhe40	Arf6 downstream pathway
ENSMUSG00000018362	Kpna2	Arf6 downstream pathway
ENSMUSG00000030218	Mgp	Arf6 downstream pathway
ENSMUSG00000004266	Ptpn6	Arf6 downstream pathway
ENSMUSG00000021822	Plau	Arf6 downstream pathway
ENSMUSG00000020277	Pfkl	Arf6 downstream pathway
ENSMUSG00000022797	Tfrc	Arf6 downstream pathway
ENSMUSG00000024912	Fosl1	Arf6 downstream pathway
ENSMUSG00000028645	Slc2a1	Arf6 downstream pathway
ENSMUSG00000046711	Hmga1	Arf6 downstream pathway
ENSMUSG00000041431	Ccnb1	Arf6 downstream pathway
ENSMUSG00000020290	Xpo1	Arf6 downstream pathway
ENSMUSG00000063229	Ldha	Arf6 downstream pathway
ENSMUSG00000035385	Ccl2	Arf6 downstream pathway
ENSMUSG00000054321	Taf4b	Arf6 downstream pathway
ENSMUSG00000019970	Sgk1	Arf6 downstream pathway
ENSMUSG00000021009	Ptpn21	Arf6 downstream pathway
ENSMUSG00000074934	Grem1	Arf6 downstream pathway
ENSMUSG00000022346	Myc	Arf6 downstream pathway
ENSMUSG00000027111	Itga6	Arf6 downstream pathway
ENSMUSG00000023951	Vegfa	Arf6 downstream pathway
ENSMUSG00000000184	Ccnd2	Arf6 downstream pathway
ENSMUSG00000022962	Gart	tetrahydrofolate salvage from 5,10-methenyltetrahydrofolate
ENSMUSG00000021048	Mthfd1	tetrahydrofolate salvage from 5,10-methenyltetrahydrofolate
ENSMUSG00000005667	Mthfd2	tetrahydrofolate salvage from 5,10-methenyltetrahydrofolate
ENSMUSG00000054321	Taf4b	RNA Polymerase II HIV-1 Promoter Escape
ENSMUSG00000017146	Brca1	ATF-2 transcription factor network
ENSMUSG00000034765	Dusp5	ATF-2 transcription factor network
ENSMUSG00000027715	Ccna2	ATF-2 transcription factor network
ENSMUSG00000070348	Ccnd1	ATF-2 transcription factor network
ENSMUSG00000021822	Plau	ATF-2 transcription factor network
ENSMUSG00000039509	Nup133	Gene Expression
ENSMUSG00000038759	Nup205	Gene Expression
ENSMUSG00000018160	Med1	Gene Expression
ENSMUSG00000031256	Cstf2	Gene Expression
ENSMUSG00000051329	Nup160	Gene Expression
ENSMUSG00000046994	Mars2	Gene Expression
ENSMUSG00000029610	Aimp2	Gene Expression
ENSMUSG00000020739	Nup85	Gene Expression
ENSMUSG00000016619	Nup50	Gene Expression
ENSMUSG00000022142	Nup155	Gene Expression
ENSMUSG00000040034	Nup43	Gene Expression
ENSMUSG00000030512	Snrpa1	Gene Expression
ENSMUSG00000001707	Eef1e1	Gene Expression
ENSMUSG00000037851	Iars	Gene Expression
ENSMUSG00000054321	Taf4b	Gene Expression
ENSMUSG00000020089	Ppa1	Gene Expression
ENSMUSG00000022836	Mylk	Muscle contraction
ENSMUSG00000025006	Sorbs1	Muscle contraction
ENSMUSG00000027111	Itga6	Alpha6 beta4 integrin-ligand interactions
ENSMUSG00000022836	Mylk	Smooth Muscle Contraction
ENSMUSG00000025006	Sorbs1	Smooth Muscle Contraction
ENSMUSG00000017499	Cdc6	G1/S Transition
ENSMUSG00000007080	Pole	G1/S Transition
ENSMUSG00000000028	Cdc45	G1/S Transition
ENSMUSG00000002870	Mcm2	G1/S Transition
ENSMUSG00000022673	Mcm4	G1/S Transition
ENSMUSG00000019942	Cdk1	G1/S Transition
ENSMUSG00000028587	Orc1	G1/S Transition
ENSMUSG00000006678	Pola1	G1/S Transition
ENSMUSG00000023067	Cdkn1a	G1/S Transition
ENSMUSG00000006585	Cdt1	G1/S Transition
ENSMUSG00000026669	Mcm10	G1/S Transition
ENSMUSG00000028044	Cks1b	G1/S Transition
ENSMUSG00000041859	Mcm3	G1/S Transition
ENSMUSG00000028212	Ccne2	G1/S Transition
ENSMUSG00000005410	Mcm5	G1/S Transition
ENSMUSG00000026355	Mcm6	G1/S Transition
ENSMUSG00000025395	Prim1	G1/S Transition
ENSMUSG00000028884	Rpa2	G1/S Transition
ENSMUSG00000020974	Pole2	G1/S Transition
ENSMUSG00000002297	Dbf4	G1/S Transition
ENSMUSG00000001403	Ube2c	G1/S Transition
ENSMUSG00000078652	Psme3	G1/S Transition
ENSMUSG00000022346	Myc	G1/S Transition
ENSMUSG00000018160	Med1	RXR and RAR heterodimerization with other nuclear receptor
ENSMUSG00000027660	Skil	ALK1 signaling events
ENSMUSG00000037868	Egr2	ALK1 signaling events
ENSMUSG00000004151	Etv1	ALK1 signaling events
ENSMUSG00000027330	Cdc25b	ALK1 signaling events
ENSMUSG00000024014	Pim1	ALK1 signaling events
ENSMUSG00000037411	Serpine1	ALK1 signaling events
ENSMUSG00000023067	Cdkn1a	ALK1 signaling events
ENSMUSG00000027641	Rbl1	ALK1 signaling events
ENSMUSG00000070348	Ccnd1	ALK1 signaling events
ENSMUSG00000032487	Ptgs2	ALK1 signaling events
ENSMUSG00000019997	Ctgf	ALK1 signaling events
ENSMUSG00000038418	Egr1	ALK1 signaling events
ENSMUSG00000025880	Smad7	ALK1 signaling events
ENSMUSG00000039601	Rcan2	ALK1 signaling events
ENSMUSG00000018362	Kpna2	ALK1 signaling events
ENSMUSG00000024912	Fosl1	ALK1 signaling events
ENSMUSG00000041324	Inhba	ALK1 signaling events
ENSMUSG00000020290	Xpo1	ALK1 signaling events
ENSMUSG00000022346	Myc	ALK1 signaling events
ENSMUSG00000019942	Cdk1	NCAM signaling for neurite out-growth
ENSMUSG00000021311	Mtr	methionine salvage II (mammalia)
ENSMUSG00000027660	Skil	AP-1 transcription factor network
ENSMUSG00000017146	Brca1	AP-1 transcription factor network
ENSMUSG00000037868	Egr2	AP-1 transcription factor network
ENSMUSG00000018160	Med1	AP-1 transcription factor network
ENSMUSG00000046223	Plaur	AP-1 transcription factor network
ENSMUSG00000034765	Dusp5	AP-1 transcription factor network
ENSMUSG00000024222	Fkbp5	AP-1 transcription factor network
ENSMUSG00000004151	Etv1	AP-1 transcription factor network
ENSMUSG00000027330	Cdc25b	AP-1 transcription factor network
ENSMUSG00000024014	Pim1	AP-1 transcription factor network
ENSMUSG00000034394	Lif	AP-1 transcription factor network
ENSMUSG00000019942	Cdk1	AP-1 transcription factor network
ENSMUSG00000030695	Aldoa	AP-1 transcription factor network
ENSMUSG00000027715	Ccna2	AP-1 transcription factor network
ENSMUSG00000037411	Serpine1	AP-1 transcription factor network
ENSMUSG00000023067	Cdkn1a	AP-1 transcription factor network
ENSMUSG00000025364	Pa2g4	AP-1 transcription factor network
ENSMUSG00000027641	Rbl1	AP-1 transcription factor network
ENSMUSG00000070348	Ccnd1	AP-1 transcription factor network
ENSMUSG00000024660	Incenp	AP-1 transcription factor network
ENSMUSG00000062515	Fabp4	AP-1 transcription factor network
ENSMUSG00000032487	Ptgs2	AP-1 transcription factor network
ENSMUSG00000019997	Ctgf	AP-1 transcription factor network
ENSMUSG00000020644	Id2	AP-1 transcription factor network
ENSMUSG00000054932	Afp	AP-1 transcription factor network
ENSMUSG00000038418	Egr1	AP-1 transcription factor network
ENSMUSG00000025880	Smad7	AP-1 transcription factor network
ENSMUSG00000000628	Hk2	AP-1 transcription factor network
ENSMUSG00000040618	Pck2	AP-1 transcription factor network
ENSMUSG00000028195	Cyr61	AP-1 transcription factor network
ENSMUSG00000039601	Rcan2	AP-1 transcription factor network
ENSMUSG00000030103	Bhlhe40	AP-1 transcription factor network
ENSMUSG00000018362	Kpna2	AP-1 transcription factor network
ENSMUSG00000030218	Mgp	AP-1 transcription factor network
ENSMUSG00000021822	Plau	AP-1 transcription factor network
ENSMUSG00000020277	Pfkl	AP-1 transcription factor network
ENSMUSG00000022797	Tfrc	AP-1 transcription factor network
ENSMUSG00000024912	Fosl1	AP-1 transcription factor network
ENSMUSG00000028645	Slc2a1	AP-1 transcription factor network
ENSMUSG00000020290	Xpo1	AP-1 transcription factor network
ENSMUSG00000063229	Ldha	AP-1 transcription factor network
ENSMUSG00000035385	Ccl2	AP-1 transcription factor network
ENSMUSG00000019970	Sgk1	AP-1 transcription factor network
ENSMUSG00000022346	Myc	AP-1 transcription factor network
ENSMUSG00000023951	Vegfa	AP-1 transcription factor network
ENSMUSG00000000184	Ccnd2	AP-1 transcription factor network
ENSMUSG00000040618	Pck2	Glucose metabolism
ENSMUSG00000028613	Lrp8	Reelin signaling pathway
ENSMUSG00000037580	Gch1	eNOS activation and regulation
ENSMUSG00000021707	Dhfr	eNOS activation and regulation
ENSMUSG00000017499	Cdc6	G2/M DNA damage checkpoint
ENSMUSG00000000028	Cdc45	G2/M DNA damage checkpoint
ENSMUSG00000002870	Mcm2	G2/M DNA damage checkpoint
ENSMUSG00000032113	Chek1	G2/M DNA damage checkpoint
ENSMUSG00000022673	Mcm4	G2/M DNA damage checkpoint
ENSMUSG00000019942	Cdk1	G2/M DNA damage checkpoint
ENSMUSG00000028587	Orc1	G2/M DNA damage checkpoint
ENSMUSG00000026669	Mcm10	G2/M DNA damage checkpoint
ENSMUSG00000041859	Mcm3	G2/M DNA damage checkpoint
ENSMUSG00000005410	Mcm5	G2/M DNA damage checkpoint
ENSMUSG00000026355	Mcm6	G2/M DNA damage checkpoint
ENSMUSG00000044201	Cdc25c	G2/M DNA damage checkpoint
ENSMUSG00000042489	Clspn	G2/M DNA damage checkpoint
ENSMUSG00000002297	Dbf4	G2/M DNA damage checkpoint
ENSMUSG00000041431	Ccnb1	G2/M DNA damage checkpoint
ENSMUSG00000027660	Skil	IFN-gamma pathway
ENSMUSG00000017146	Brca1	IFN-gamma pathway
ENSMUSG00000006445	Epha2	IFN-gamma pathway
ENSMUSG00000020361	Hspa4	IFN-gamma pathway
ENSMUSG00000001281	Itgb7	IFN-gamma pathway
ENSMUSG00000037868	Egr2	IFN-gamma pathway
ENSMUSG00000018160	Med1	IFN-gamma pathway
ENSMUSG00000046223	Plaur	IFN-gamma pathway
ENSMUSG00000028896	Rcc1	IFN-gamma pathway
ENSMUSG00000034765	Dusp5	IFN-gamma pathway
ENSMUSG00000024222	Fkbp5	IFN-gamma pathway
ENSMUSG00000004151	Etv1	IFN-gamma pathway
ENSMUSG00000027330	Cdc25b	IFN-gamma pathway
ENSMUSG00000015766	Eps8	IFN-gamma pathway
ENSMUSG00000011179	Odc1	IFN-gamma pathway
ENSMUSG00000024014	Pim1	IFN-gamma pathway
ENSMUSG00000034394	Lif	IFN-gamma pathway
ENSMUSG00000025574	Tk1	IFN-gamma pathway
ENSMUSG00000079109	Pms2	IFN-gamma pathway
ENSMUSG00000019942	Cdk1	IFN-gamma pathway
ENSMUSG00000030695	Aldoa	IFN-gamma pathway
ENSMUSG00000027715	Ccna2	IFN-gamma pathway
ENSMUSG00000037411	Serpine1	IFN-gamma pathway
ENSMUSG00000023067	Cdkn1a	IFN-gamma pathway
ENSMUSG00000063694	Cycs	IFN-gamma pathway
ENSMUSG00000032011	Thy1	IFN-gamma pathway
ENSMUSG00000055612	Cdca7	IFN-gamma pathway
ENSMUSG00000025364	Pa2g4	IFN-gamma pathway
ENSMUSG00000020534	Shmt1	IFN-gamma pathway
ENSMUSG00000017716	Birc5	IFN-gamma pathway
ENSMUSG00000027641	Rbl1	IFN-gamma pathway
ENSMUSG00000025006	Sorbs1	IFN-gamma pathway
ENSMUSG00000070348	Ccnd1	IFN-gamma pathway
ENSMUSG00000024660	Incenp	IFN-gamma pathway
ENSMUSG00000062515	Fabp4	IFN-gamma pathway
ENSMUSG00000022419	Deptor	IFN-gamma pathway
ENSMUSG00000032487	Ptgs2	IFN-gamma pathway
ENSMUSG00000019997	Ctgf	IFN-gamma pathway
ENSMUSG00000030867	Plk1	IFN-gamma pathway
ENSMUSG00000015143	Actn1	IFN-gamma pathway
ENSMUSG00000030268	Bcat1	IFN-gamma pathway
ENSMUSG00000020644	Id2	IFN-gamma pathway
ENSMUSG00000019960	Dusp6	IFN-gamma pathway
ENSMUSG00000054932	Afp	IFN-gamma pathway
ENSMUSG00000038418	Egr1	IFN-gamma pathway
ENSMUSG00000025880	Smad7	IFN-gamma pathway
ENSMUSG00000037601	Nme1	IFN-gamma pathway
ENSMUSG00000000628	Hk2	IFN-gamma pathway
ENSMUSG00000024883	Rin1	IFN-gamma pathway
ENSMUSG00000013629	Cad	IFN-gamma pathway
ENSMUSG00000040618	Pck2	IFN-gamma pathway
ENSMUSG00000025089	Gfra1	IFN-gamma pathway
ENSMUSG00000028195	Cyr61	IFN-gamma pathway
ENSMUSG00000039601	Rcan2	IFN-gamma pathway
ENSMUSG00000030103	Bhlhe40	IFN-gamma pathway
ENSMUSG00000018362	Kpna2	IFN-gamma pathway
ENSMUSG00000030218	Mgp	IFN-gamma pathway
ENSMUSG00000004266	Ptpn6	IFN-gamma pathway
ENSMUSG00000021822	Plau	IFN-gamma pathway
ENSMUSG00000020277	Pfkl	IFN-gamma pathway
ENSMUSG00000022797	Tfrc	IFN-gamma pathway
ENSMUSG00000024912	Fosl1	IFN-gamma pathway
ENSMUSG00000028645	Slc2a1	IFN-gamma pathway
ENSMUSG00000046711	Hmga1	IFN-gamma pathway
ENSMUSG00000041431	Ccnb1	IFN-gamma pathway
ENSMUSG00000020290	Xpo1	IFN-gamma pathway
ENSMUSG00000063229	Ldha	IFN-gamma pathway
ENSMUSG00000035385	Ccl2	IFN-gamma pathway
ENSMUSG00000054321	Taf4b	IFN-gamma pathway
ENSMUSG00000019970	Sgk1	IFN-gamma pathway
ENSMUSG00000021009	Ptpn21	IFN-gamma pathway
ENSMUSG00000074934	Grem1	IFN-gamma pathway
ENSMUSG00000022346	Myc	IFN-gamma pathway
ENSMUSG00000027111	Itga6	IFN-gamma pathway
ENSMUSG00000023951	Vegfa	IFN-gamma pathway
ENSMUSG00000000184	Ccnd2	IFN-gamma pathway
ENSMUSG00000013089	Etv5	IL12 signaling mediated by STAT4
ENSMUSG00000017499	Cdc6	Cyclin A:Cdk2-associated events at S phase entry
ENSMUSG00000002870	Mcm2	Cyclin A:Cdk2-associated events at S phase entry
ENSMUSG00000022673	Mcm4	Cyclin A:Cdk2-associated events at S phase entry
ENSMUSG00000019942	Cdk1	Cyclin A:Cdk2-associated events at S phase entry
ENSMUSG00000028587	Orc1	Cyclin A:Cdk2-associated events at S phase entry
ENSMUSG00000023067	Cdkn1a	Cyclin A:Cdk2-associated events at S phase entry
ENSMUSG00000006585	Cdt1	Cyclin A:Cdk2-associated events at S phase entry
ENSMUSG00000028044	Cks1b	Cyclin A:Cdk2-associated events at S phase entry
ENSMUSG00000041859	Mcm3	Cyclin A:Cdk2-associated events at S phase entry
ENSMUSG00000005410	Mcm5	Cyclin A:Cdk2-associated events at S phase entry
ENSMUSG00000026355	Mcm6	Cyclin A:Cdk2-associated events at S phase entry
ENSMUSG00000001403	Ube2c	Cyclin A:Cdk2-associated events at S phase entry
ENSMUSG00000078652	Psme3	Cyclin A:Cdk2-associated events at S phase entry
ENSMUSG00000022346	Myc	Cyclin A:Cdk2-associated events at S phase entry
ENSMUSG00000070348	Ccnd1	Neurotrophic factor-mediated Trk receptor signaling
ENSMUSG00000038418	Egr1	Neurotrophic factor-mediated Trk receptor signaling
ENSMUSG00000017499	Cdc6	Association of licensing factors with the pre-replicative complex
ENSMUSG00000028587	Orc1	Association of licensing factors with the pre-replicative complex
ENSMUSG00000006585	Cdt1	Association of licensing factors with the pre-replicative complex
ENSMUSG00000006715	Gmnn	Association of licensing factors with the pre-replicative complex
ENSMUSG00000019942	Cdk1	Mitotic Prophase
ENSMUSG00000025758	Plk4	Mitotic Prophase
ENSMUSG00000026622	Nek2	Mitotic Prophase
ENSMUSG00000031922	Cep57	Mitotic Prophase
ENSMUSG00000030867	Plk1	Mitotic Prophase
ENSMUSG00000024542	Cep192	Mitotic Prophase
ENSMUSG00000052397	Ezr	Netrin-1 signaling
ENSMUSG00000036432	Siah2	Netrin-1 signaling
ENSMUSG00000039509	Nup133	Glucose transport
ENSMUSG00000038759	Nup205	Glucose transport
ENSMUSG00000051329	Nup160	Glucose transport
ENSMUSG00000020739	Nup85	Glucose transport
ENSMUSG00000016619	Nup50	Glucose transport
ENSMUSG00000022142	Nup155	Glucose transport
ENSMUSG00000040034	Nup43	Glucose transport
ENSMUSG00000028645	Slc2a1	Glucose transport
ENSMUSG00000029610	Aimp2	Cytosolic tRNA aminoacylation
ENSMUSG00000001707	Eef1e1	Cytosolic tRNA aminoacylation
ENSMUSG00000037851	Iars	Cytosolic tRNA aminoacylation
ENSMUSG00000020089	Ppa1	Cytosolic tRNA aminoacylation
ENSMUSG00000004266	Ptpn6	Regulation of IFNA signaling
ENSMUSG00000027610	Gss	glutathione biosynthesis
ENSMUSG00000017499	Cdc6	Removal of licensing factors from origins
ENSMUSG00000002870	Mcm2	Removal of licensing factors from origins
ENSMUSG00000022673	Mcm4	Removal of licensing factors from origins
ENSMUSG00000028587	Orc1	Removal of licensing factors from origins
ENSMUSG00000006585	Cdt1	Removal of licensing factors from origins
ENSMUSG00000026669	Mcm10	Removal of licensing factors from origins
ENSMUSG00000041859	Mcm3	Removal of licensing factors from origins
ENSMUSG00000005410	Mcm5	Removal of licensing factors from origins
ENSMUSG00000026355	Mcm6	Removal of licensing factors from origins
ENSMUSG00000001403	Ube2c	Removal of licensing factors from origins
ENSMUSG00000078652	Psme3	Removal of licensing factors from origins
ENSMUSG00000006715	Gmnn	Removal of licensing factors from origins
ENSMUSG00000054321	Taf4b	RNA Polymerase II Transcription Initiation
ENSMUSG00000040084	Bub1b	Polo-like kinase signaling events in the cell cycle
ENSMUSG00000017146	Brca1	Polo-like kinase signaling events in the cell cycle
ENSMUSG00000027330	Cdc25b	Polo-like kinase signaling events in the cell cycle
ENSMUSG00000019773	Fbxo5	Polo-like kinase signaling events in the cell cycle
ENSMUSG00000029177	Cenpa	Polo-like kinase signaling events in the cell cycle
ENSMUSG00000019942	Cdk1	Polo-like kinase signaling events in the cell cycle
ENSMUSG00000020897	Aurkb	Polo-like kinase signaling events in the cell cycle
ENSMUSG00000025758	Plk4	Polo-like kinase signaling events in the cell cycle
ENSMUSG00000029521	Chek2	Polo-like kinase signaling events in the cell cycle
ENSMUSG00000037313	Tacc3	Polo-like kinase signaling events in the cell cycle
ENSMUSG00000031629	Mlf1ip	Polo-like kinase signaling events in the cell cycle
ENSMUSG00000074476	Spc24	Polo-like kinase signaling events in the cell cycle
ENSMUSG00000017716	Birc5	Polo-like kinase signaling events in the cell cycle
ENSMUSG00000027469	Tpx2	Polo-like kinase signaling events in the cell cycle
ENSMUSG00000045328	Cenpe	Polo-like kinase signaling events in the cell cycle
ENSMUSG00000003779	Kif20a	Polo-like kinase signaling events in the cell cycle
ENSMUSG00000024660	Incenp	Polo-like kinase signaling events in the cell cycle
ENSMUSG00000027496	Aurka	Polo-like kinase signaling events in the cell cycle
ENSMUSG00000037544	Dlgap5	Polo-like kinase signaling events in the cell cycle
ENSMUSG00000030867	Plk1	Polo-like kinase signaling events in the cell cycle
ENSMUSG00000051220	Ercc6l	Polo-like kinase signaling events in the cell cycle
ENSMUSG00000027699	Ect2	Polo-like kinase signaling events in the cell cycle
ENSMUSG00000027379	Bub1	Polo-like kinase signaling events in the cell cycle
ENSMUSG00000023940	Sgol1	Polo-like kinase signaling events in the cell cycle
ENSMUSG00000022070	Bora	Polo-like kinase signaling events in the cell cycle
ENSMUSG00000044201	Cdc25c	Polo-like kinase signaling events in the cell cycle
ENSMUSG00000006398	Cdc20	Polo-like kinase signaling events in the cell cycle
ENSMUSG00000042489	Clspn	Polo-like kinase signaling events in the cell cycle
ENSMUSG00000041431	Ccnb1	Polo-like kinase signaling events in the cell cycle
ENSMUSG00000020290	Xpo1	Polo-like kinase signaling events in the cell cycle
ENSMUSG00000024056	Ndc80	Polo-like kinase signaling events in the cell cycle
ENSMUSG00000001403	Ube2c	SCF-beta-TrCP mediated degradation of Emi1
ENSMUSG00000078652	Psme3	SCF-beta-TrCP mediated degradation of Emi1
ENSMUSG00000027715	Ccna2	IL2-mediated signaling events
ENSMUSG00000020290	Xpo1	IL2-mediated signaling events
ENSMUSG00000022346	Myc	IL2-mediated signaling events
ENSMUSG00000000184	Ccnd2	IL2-mediated signaling events
ENSMUSG00000063694	Cycs	Apoptotic factor-mediated response
ENSMUSG00000024222	Fkbp5	Glucocorticoid receptor regulatory network
ENSMUSG00000023067	Cdkn1a	Glucocorticoid receptor regulatory network
ENSMUSG00000054932	Afp	Glucocorticoid receptor regulatory network
ENSMUSG00000038418	Egr1	Glucocorticoid receptor regulatory network
ENSMUSG00000040618	Pck2	Glucocorticoid receptor regulatory network
ENSMUSG00000019970	Sgk1	Glucocorticoid receptor regulatory network
ENSMUSG00000063694	Cycs	HIV-1 Nef: Negative effector of Fas and TNF-alpha
ENSMUSG00000028364	Tnc	Integrin cell surface interactions
ENSMUSG00000027111	Itga6	Integrin cell surface interactions
ENSMUSG00000054321	Taf4b	Transcription of the HIV genome
ENSMUSG00000028044	Cks1b	SCF(Skp2)-mediated degradation of p27/p21
ENSMUSG00000001403	Ube2c	SCF(Skp2)-mediated degradation of p27/p21
ENSMUSG00000078652	Psme3	SCF(Skp2)-mediated degradation of p27/p21
ENSMUSG00000020290	Xpo1	Canonical NF-kappaB pathway
ENSMUSG00000004151	Etv1	p38 signaling mediated by MAPKAP kinases
ENSMUSG00000027330	Cdc25b	p38 signaling mediated by MAPKAP kinases
ENSMUSG00000070348	Ccnd1	Regulation of Apoptosis
ENSMUSG00000001403	Ube2c	Regulation of Apoptosis
ENSMUSG00000078652	Psme3	Regulation of Apoptosis
ENSMUSG00000007080	Pole	Repair synthesis for gap-filling by DNA polymerase in TC-NER
ENSMUSG00000033970	Rfc3	Repair synthesis for gap-filling by DNA polymerase in TC-NER
ENSMUSG00000029363	Rfc5	Repair synthesis for gap-filling by DNA polymerase in TC-NER
ENSMUSG00000038644	Pold1	Repair synthesis for gap-filling by DNA polymerase in TC-NER
ENSMUSG00000028884	Rpa2	Repair synthesis for gap-filling by DNA polymerase in TC-NER
ENSMUSG00000020974	Pole2	Repair synthesis for gap-filling by DNA polymerase in TC-NER
ENSMUSG00000022881	Rfc4	Repair synthesis for gap-filling by DNA polymerase in TC-NER
ENSMUSG00000027330	Cdc25b	Mitotic G2-G2/M phases
ENSMUSG00000019942	Cdk1	Mitotic G2-G2/M phases
ENSMUSG00000025758	Plk4	Mitotic G2-G2/M phases
ENSMUSG00000027715	Ccna2	Mitotic G2-G2/M phases
ENSMUSG00000026622	Nek2	Mitotic G2-G2/M phases
ENSMUSG00000032218	Ccnb2	Mitotic G2-G2/M phases
ENSMUSG00000031922	Cep57	Mitotic G2-G2/M phases
ENSMUSG00000030867	Plk1	Mitotic G2-G2/M phases
ENSMUSG00000044201	Cdc25c	Mitotic G2-G2/M phases
ENSMUSG00000001403	Ube2c	Mitotic G2-G2/M phases
ENSMUSG00000041431	Ccnb1	Mitotic G2-G2/M phases
ENSMUSG00000020290	Xpo1	Mitotic G2-G2/M phases
ENSMUSG00000024542	Cep192	Mitotic G2-G2/M phases
ENSMUSG00000063694	Cycs	FAS (CD95) signaling pathway
ENSMUSG00000052397	Ezr	FAS (CD95) signaling pathway
ENSMUSG00000020290	Xpo1	FAS (CD95) signaling pathway
ENSMUSG00000022346	Myc	FAS (CD95) signaling pathway
ENSMUSG00000007080	Pole	Gap-filling DNA repair synthesis and ligation in GG-NER
ENSMUSG00000033970	Rfc3	Gap-filling DNA repair synthesis and ligation in GG-NER
ENSMUSG00000029363	Rfc5	Gap-filling DNA repair synthesis and ligation in GG-NER
ENSMUSG00000056394	Lig1	Gap-filling DNA repair synthesis and ligation in GG-NER
ENSMUSG00000038644	Pold1	Gap-filling DNA repair synthesis and ligation in GG-NER
ENSMUSG00000028884	Rpa2	Gap-filling DNA repair synthesis and ligation in GG-NER
ENSMUSG00000020974	Pole2	Gap-filling DNA repair synthesis and ligation in GG-NER
ENSMUSG00000022881	Rfc4	Gap-filling DNA repair synthesis and ligation in GG-NER
ENSMUSG00000036766	Dner	Notch-mediated HES/HEY network
ENSMUSG00000041238	Rbbp8	Notch-mediated HES/HEY network
ENSMUSG00000023067	Cdkn1a	Notch-mediated HES/HEY network
ENSMUSG00000070348	Ccnd1	Notch-mediated HES/HEY network
ENSMUSG00000022346	Myc	Notch-mediated HES/HEY network
ENSMUSG00000046223	Plaur	Beta3 integrin cell surface interactions
ENSMUSG00000032011	Thy1	Beta3 integrin cell surface interactions
ENSMUSG00000028364	Tnc	Beta3 integrin cell surface interactions
ENSMUSG00000028195	Cyr61	Beta3 integrin cell surface interactions
ENSMUSG00000021822	Plau	Beta3 integrin cell surface interactions
ENSMUSG00000023951	Vegfa	Beta3 integrin cell surface interactions
ENSMUSG00000021714	Cenpk	Chromosome Maintenance
ENSMUSG00000007080	Pole	Chromosome Maintenance
ENSMUSG00000033970	Rfc3	Chromosome Maintenance
ENSMUSG00000047534	Mis18bp1	Chromosome Maintenance
ENSMUSG00000021391	Cenpp	Chromosome Maintenance
ENSMUSG00000023919	Cenpq	Chromosome Maintenance
ENSMUSG00000027326	Casc5	Chromosome Maintenance
ENSMUSG00000031756	Cenpn	Chromosome Maintenance
ENSMUSG00000029177	Cenpa	Chromosome Maintenance
ENSMUSG00000006678	Pola1	Chromosome Maintenance
ENSMUSG00000031629	Mlf1ip	Chromosome Maintenance
ENSMUSG00000029363	Rfc5	Chromosome Maintenance
ENSMUSG00000022978	Mis18a	Chromosome Maintenance
ENSMUSG00000072980	Oip5	Chromosome Maintenance
ENSMUSG00000056394	Lig1	Chromosome Maintenance
ENSMUSG00000038644	Pold1	Chromosome Maintenance
ENSMUSG00000031262	Cenpi	Chromosome Maintenance
ENSMUSG00000036875	Dna2	Chromosome Maintenance
ENSMUSG00000031403	Dkc1	Chromosome Maintenance
ENSMUSG00000024742	Fen1	Chromosome Maintenance
ENSMUSG00000025395	Prim1	Chromosome Maintenance
ENSMUSG00000025925	Terf1	Chromosome Maintenance
ENSMUSG00000028884	Rpa2	Chromosome Maintenance
ENSMUSG00000020974	Pole2	Chromosome Maintenance
ENSMUSG00000045273	Cenph	Chromosome Maintenance
ENSMUSG00000022881	Rfc4	Chromosome Maintenance
ENSMUSG00000007589	Tinf2	Chromosome Maintenance
ENSMUSG00000001056	Nhp2	Chromosome Maintenance
ENSMUSG00000006445	Epha2	Direct p53 effectors
ENSMUSG00000034765	Dusp5	Direct p53 effectors
ENSMUSG00000034394	Lif	Direct p53 effectors
ENSMUSG00000079109	Pms2	Direct p53 effectors
ENSMUSG00000037411	Serpine1	Direct p53 effectors
ENSMUSG00000023067	Cdkn1a	Direct p53 effectors
ENSMUSG00000054932	Afp	Direct p53 effectors
ENSMUSG00000041431	Ccnb1	Direct p53 effectors
ENSMUSG00000020534	Shmt1	Metabolism of folate and pterines
ENSMUSG00000021707	Dhfr	Metabolism of folate and pterines
ENSMUSG00000021048	Mthfd1	Metabolism of folate and pterines
ENSMUSG00000018160	Med1	Nuclear Receptor transcription pathway
ENSMUSG00000034023	Fancd2	Regulation of the Fanconi anemia pathway
ENSMUSG00000028560	Usp1	Regulation of the Fanconi anemia pathway
ENSMUSG00000027597	Ahcy	superpathway of methionine degradation
ENSMUSG00000028179	Cth	superpathway of methionine degradation
ENSMUSG00000021311	Mtr	superpathway of methionine degradation
ENSMUSG00000039509	Nup133	Influenza Infection
ENSMUSG00000038759	Nup205	Influenza Infection
ENSMUSG00000030662	Ipo5	Influenza Infection
ENSMUSG00000051329	Nup160	Influenza Infection
ENSMUSG00000020739	Nup85	Influenza Infection
ENSMUSG00000016619	Nup50	Influenza Infection
ENSMUSG00000022142	Nup155	Influenza Infection
ENSMUSG00000040034	Nup43	Influenza Infection
ENSMUSG00000020290	Xpo1	Influenza Infection
ENSMUSG00000039509	Nup133	Interactions of Vpr with host cellular proteins
ENSMUSG00000038759	Nup205	Interactions of Vpr with host cellular proteins
ENSMUSG00000051329	Nup160	Interactions of Vpr with host cellular proteins
ENSMUSG00000020739	Nup85	Interactions of Vpr with host cellular proteins
ENSMUSG00000016619	Nup50	Interactions of Vpr with host cellular proteins
ENSMUSG00000022142	Nup155	Interactions of Vpr with host cellular proteins
ENSMUSG00000040034	Nup43	Interactions of Vpr with host cellular proteins
ENSMUSG00000004266	Ptpn6	Interleukin receptor SHC signaling
ENSMUSG00000070348	Ccnd1	Ubiquitin-dependent degradation of Cyclin D
ENSMUSG00000001403	Ube2c	Ubiquitin-dependent degradation of Cyclin D
ENSMUSG00000078652	Psme3	Ubiquitin-dependent degradation of Cyclin D
ENSMUSG00000039509	Nup133	Hexose transport
ENSMUSG00000038759	Nup205	Hexose transport
ENSMUSG00000051329	Nup160	Hexose transport
ENSMUSG00000020739	Nup85	Hexose transport
ENSMUSG00000016619	Nup50	Hexose transport
ENSMUSG00000022142	Nup155	Hexose transport
ENSMUSG00000040034	Nup43	Hexose transport
ENSMUSG00000028645	Slc2a1	Hexose transport
ENSMUSG00000001403	Ube2c	Cross-presentation of soluble exogenous antigens (endosomes)
ENSMUSG00000078652	Psme3	Cross-presentation of soluble exogenous antigens (endosomes)
ENSMUSG00000017146	Brca1	Meiotic Synapsis
ENSMUSG00000025925	Terf1	Meiotic Synapsis
ENSMUSG00000024590	Lmnb1	Meiotic Synapsis
ENSMUSG00000007589	Tinf2	Meiotic Synapsis
ENSMUSG00000027660	Skil	Syndecan-1-mediated signaling events
ENSMUSG00000017146	Brca1	Syndecan-1-mediated signaling events
ENSMUSG00000006445	Epha2	Syndecan-1-mediated signaling events
ENSMUSG00000020361	Hspa4	Syndecan-1-mediated signaling events
ENSMUSG00000001281	Itgb7	Syndecan-1-mediated signaling events
ENSMUSG00000037868	Egr2	Syndecan-1-mediated signaling events
ENSMUSG00000018160	Med1	Syndecan-1-mediated signaling events
ENSMUSG00000046223	Plaur	Syndecan-1-mediated signaling events
ENSMUSG00000028896	Rcc1	Syndecan-1-mediated signaling events
ENSMUSG00000034765	Dusp5	Syndecan-1-mediated signaling events
ENSMUSG00000024222	Fkbp5	Syndecan-1-mediated signaling events
ENSMUSG00000004151	Etv1	Syndecan-1-mediated signaling events
ENSMUSG00000027330	Cdc25b	Syndecan-1-mediated signaling events
ENSMUSG00000015766	Eps8	Syndecan-1-mediated signaling events
ENSMUSG00000011179	Odc1	Syndecan-1-mediated signaling events
ENSMUSG00000024014	Pim1	Syndecan-1-mediated signaling events
ENSMUSG00000034394	Lif	Syndecan-1-mediated signaling events
ENSMUSG00000025574	Tk1	Syndecan-1-mediated signaling events
ENSMUSG00000079109	Pms2	Syndecan-1-mediated signaling events
ENSMUSG00000019942	Cdk1	Syndecan-1-mediated signaling events
ENSMUSG00000030695	Aldoa	Syndecan-1-mediated signaling events
ENSMUSG00000027715	Ccna2	Syndecan-1-mediated signaling events
ENSMUSG00000037411	Serpine1	Syndecan-1-mediated signaling events
ENSMUSG00000023067	Cdkn1a	Syndecan-1-mediated signaling events
ENSMUSG00000063694	Cycs	Syndecan-1-mediated signaling events
ENSMUSG00000032011	Thy1	Syndecan-1-mediated signaling events
ENSMUSG00000055612	Cdca7	Syndecan-1-mediated signaling events
ENSMUSG00000025364	Pa2g4	Syndecan-1-mediated signaling events
ENSMUSG00000020534	Shmt1	Syndecan-1-mediated signaling events
ENSMUSG00000017716	Birc5	Syndecan-1-mediated signaling events
ENSMUSG00000027641	Rbl1	Syndecan-1-mediated signaling events
ENSMUSG00000025006	Sorbs1	Syndecan-1-mediated signaling events
ENSMUSG00000070348	Ccnd1	Syndecan-1-mediated signaling events
ENSMUSG00000024660	Incenp	Syndecan-1-mediated signaling events
ENSMUSG00000062515	Fabp4	Syndecan-1-mediated signaling events
ENSMUSG00000022419	Deptor	Syndecan-1-mediated signaling events
ENSMUSG00000032487	Ptgs2	Syndecan-1-mediated signaling events
ENSMUSG00000019997	Ctgf	Syndecan-1-mediated signaling events
ENSMUSG00000030867	Plk1	Syndecan-1-mediated signaling events
ENSMUSG00000015143	Actn1	Syndecan-1-mediated signaling events
ENSMUSG00000030268	Bcat1	Syndecan-1-mediated signaling events
ENSMUSG00000020644	Id2	Syndecan-1-mediated signaling events
ENSMUSG00000019960	Dusp6	Syndecan-1-mediated signaling events
ENSMUSG00000054932	Afp	Syndecan-1-mediated signaling events
ENSMUSG00000038418	Egr1	Syndecan-1-mediated signaling events
ENSMUSG00000025880	Smad7	Syndecan-1-mediated signaling events
ENSMUSG00000037601	Nme1	Syndecan-1-mediated signaling events
ENSMUSG00000000628	Hk2	Syndecan-1-mediated signaling events
ENSMUSG00000024883	Rin1	Syndecan-1-mediated signaling events
ENSMUSG00000013629	Cad	Syndecan-1-mediated signaling events
ENSMUSG00000040618	Pck2	Syndecan-1-mediated signaling events
ENSMUSG00000025089	Gfra1	Syndecan-1-mediated signaling events
ENSMUSG00000028195	Cyr61	Syndecan-1-mediated signaling events
ENSMUSG00000039601	Rcan2	Syndecan-1-mediated signaling events
ENSMUSG00000030103	Bhlhe40	Syndecan-1-mediated signaling events
ENSMUSG00000018362	Kpna2	Syndecan-1-mediated signaling events
ENSMUSG00000030218	Mgp	Syndecan-1-mediated signaling events
ENSMUSG00000004266	Ptpn6	Syndecan-1-mediated signaling events
ENSMUSG00000021822	Plau	Syndecan-1-mediated signaling events
ENSMUSG00000020277	Pfkl	Syndecan-1-mediated signaling events
ENSMUSG00000022797	Tfrc	Syndecan-1-mediated signaling events
ENSMUSG00000024912	Fosl1	Syndecan-1-mediated signaling events
ENSMUSG00000028645	Slc2a1	Syndecan-1-mediated signaling events
ENSMUSG00000046711	Hmga1	Syndecan-1-mediated signaling events
ENSMUSG00000041431	Ccnb1	Syndecan-1-mediated signaling events
ENSMUSG00000020290	Xpo1	Syndecan-1-mediated signaling events
ENSMUSG00000063229	Ldha	Syndecan-1-mediated signaling events
ENSMUSG00000035385	Ccl2	Syndecan-1-mediated signaling events
ENSMUSG00000054321	Taf4b	Syndecan-1-mediated signaling events
ENSMUSG00000019970	Sgk1	Syndecan-1-mediated signaling events
ENSMUSG00000021009	Ptpn21	Syndecan-1-mediated signaling events
ENSMUSG00000074934	Grem1	Syndecan-1-mediated signaling events
ENSMUSG00000022346	Myc	Syndecan-1-mediated signaling events
ENSMUSG00000027111	Itga6	Syndecan-1-mediated signaling events
ENSMUSG00000023951	Vegfa	Syndecan-1-mediated signaling events
ENSMUSG00000000184	Ccnd2	Syndecan-1-mediated signaling events
ENSMUSG00000001403	Ube2c	Destabilization of mRNA by AUF1 (hnRNP D0)
ENSMUSG00000078652	Psme3	Destabilization of mRNA by AUF1 (hnRNP D0)
ENSMUSG00000054855	Rnd1	Axon guidance
ENSMUSG00000019942	Cdk1	Axon guidance
ENSMUSG00000038264	Sema7a	Axon guidance
ENSMUSG00000052397	Ezr	Axon guidance
ENSMUSG00000036432	Siah2	Axon guidance
ENSMUSG00000056394	Lig1	Processive synthesis on the C-strand of the telomere
ENSMUSG00000038644	Pold1	Processive synthesis on the C-strand of the telomere
ENSMUSG00000036875	Dna2	Processive synthesis on the C-strand of the telomere
ENSMUSG00000024742	Fen1	Processive synthesis on the C-strand of the telomere
ENSMUSG00000028884	Rpa2	Processive synthesis on the C-strand of the telomere
ENSMUSG00000033970	Rfc3	Lagging Strand Synthesis
ENSMUSG00000006678	Pola1	Lagging Strand Synthesis
ENSMUSG00000029363	Rfc5	Lagging Strand Synthesis
ENSMUSG00000056394	Lig1	Lagging Strand Synthesis
ENSMUSG00000038644	Pold1	Lagging Strand Synthesis
ENSMUSG00000036875	Dna2	Lagging Strand Synthesis
ENSMUSG00000024742	Fen1	Lagging Strand Synthesis
ENSMUSG00000025395	Prim1	Lagging Strand Synthesis
ENSMUSG00000028884	Rpa2	Lagging Strand Synthesis
ENSMUSG00000022881	Rfc4	Lagging Strand Synthesis
ENSMUSG00000030695	Aldoa	sucrose degradation
ENSMUSG00000035473	Galm	sucrose degradation
ENSMUSG00000019773	Fbxo5	Mitotic Metaphase/Anaphase Transition
ENSMUSG00000030867	Plk1	Mitotic Metaphase/Anaphase Transition
ENSMUSG00000001403	Ube2c	Mitotic Metaphase/Anaphase Transition
ENSMUSG00000029468	P2rx7	Nucleotide-binding domain, leucine rich repeat containing receptor (NLR) signaling pathways
ENSMUSG00000031256	Cstf2	RNA Polymerase II Transcription Termination
ENSMUSG00000025403	Shmt2	glycine biosynthesis I
ENSMUSG00000020534	Shmt1	glycine biosynthesis I
ENSMUSG00000025925	Terf1	Packaging Of Telomere Ends
ENSMUSG00000007589	Tinf2	Packaging Of Telomere Ends
ENSMUSG00000019942	Cdk1	Signalling by NGF
ENSMUSG00000025574	Tk1	Pyrimidine metabolism
ENSMUSG00000053664	Uck2	Pyrimidine metabolism
ENSMUSG00000029366	Dck	Pyrimidine metabolism
ENSMUSG00000013629	Cad	Pyrimidine metabolism
ENSMUSG00000026558	Uck2	Pyrimidine metabolism
ENSMUSG00000022814	Umps	Pyrimidine metabolism
ENSMUSG00000025747	Tyms	Pyrimidine metabolism
ENSMUSG00000054321	Taf4b	RNA Polymerase II Pre-transcription Events
ENSMUSG00000019942	Cdk1	MyD88 dependent cascade initiated on endosome
ENSMUSG00000006445	Epha2	p53 pathway
ENSMUSG00000034765	Dusp5	p53 pathway
ENSMUSG00000034394	Lif	p53 pathway
ENSMUSG00000079109	Pms2	p53 pathway
ENSMUSG00000027715	Ccna2	p53 pathway
ENSMUSG00000037411	Serpine1	p53 pathway
ENSMUSG00000023067	Cdkn1a	p53 pathway
ENSMUSG00000054932	Afp	p53 pathway
ENSMUSG00000041431	Ccnb1	p53 pathway
ENSMUSG00000027660	Skil	EGFR-dependent Endothelin signaling events
ENSMUSG00000017146	Brca1	EGFR-dependent Endothelin signaling events
ENSMUSG00000006445	Epha2	EGFR-dependent Endothelin signaling events
ENSMUSG00000020361	Hspa4	EGFR-dependent Endothelin signaling events
ENSMUSG00000001281	Itgb7	EGFR-dependent Endothelin signaling events
ENSMUSG00000037868	Egr2	EGFR-dependent Endothelin signaling events
ENSMUSG00000018160	Med1	EGFR-dependent Endothelin signaling events
ENSMUSG00000046223	Plaur	EGFR-dependent Endothelin signaling events
ENSMUSG00000028896	Rcc1	EGFR-dependent Endothelin signaling events
ENSMUSG00000034765	Dusp5	EGFR-dependent Endothelin signaling events
ENSMUSG00000024222	Fkbp5	EGFR-dependent Endothelin signaling events
ENSMUSG00000004151	Etv1	EGFR-dependent Endothelin signaling events
ENSMUSG00000027330	Cdc25b	EGFR-dependent Endothelin signaling events
ENSMUSG00000015766	Eps8	EGFR-dependent Endothelin signaling events
ENSMUSG00000011179	Odc1	EGFR-dependent Endothelin signaling events
ENSMUSG00000024014	Pim1	EGFR-dependent Endothelin signaling events
ENSMUSG00000034394	Lif	EGFR-dependent Endothelin signaling events
ENSMUSG00000025574	Tk1	EGFR-dependent Endothelin signaling events
ENSMUSG00000079109	Pms2	EGFR-dependent Endothelin signaling events
ENSMUSG00000019942	Cdk1	EGFR-dependent Endothelin signaling events
ENSMUSG00000030695	Aldoa	EGFR-dependent Endothelin signaling events
ENSMUSG00000027715	Ccna2	EGFR-dependent Endothelin signaling events
ENSMUSG00000037411	Serpine1	EGFR-dependent Endothelin signaling events
ENSMUSG00000023067	Cdkn1a	EGFR-dependent Endothelin signaling events
ENSMUSG00000063694	Cycs	EGFR-dependent Endothelin signaling events
ENSMUSG00000032011	Thy1	EGFR-dependent Endothelin signaling events
ENSMUSG00000055612	Cdca7	EGFR-dependent Endothelin signaling events
ENSMUSG00000025364	Pa2g4	EGFR-dependent Endothelin signaling events
ENSMUSG00000020534	Shmt1	EGFR-dependent Endothelin signaling events
ENSMUSG00000017716	Birc5	EGFR-dependent Endothelin signaling events
ENSMUSG00000027641	Rbl1	EGFR-dependent Endothelin signaling events
ENSMUSG00000025006	Sorbs1	EGFR-dependent Endothelin signaling events
ENSMUSG00000070348	Ccnd1	EGFR-dependent Endothelin signaling events
ENSMUSG00000024660	Incenp	EGFR-dependent Endothelin signaling events
ENSMUSG00000062515	Fabp4	EGFR-dependent Endothelin signaling events
ENSMUSG00000022419	Deptor	EGFR-dependent Endothelin signaling events
ENSMUSG00000032487	Ptgs2	EGFR-dependent Endothelin signaling events
ENSMUSG00000019997	Ctgf	EGFR-dependent Endothelin signaling events
ENSMUSG00000030867	Plk1	EGFR-dependent Endothelin signaling events
ENSMUSG00000015143	Actn1	EGFR-dependent Endothelin signaling events
ENSMUSG00000030268	Bcat1	EGFR-dependent Endothelin signaling events
ENSMUSG00000020644	Id2	EGFR-dependent Endothelin signaling events
ENSMUSG00000019960	Dusp6	EGFR-dependent Endothelin signaling events
ENSMUSG00000054932	Afp	EGFR-dependent Endothelin signaling events
ENSMUSG00000038418	Egr1	EGFR-dependent Endothelin signaling events
ENSMUSG00000025880	Smad7	EGFR-dependent Endothelin signaling events
ENSMUSG00000037601	Nme1	EGFR-dependent Endothelin signaling events
ENSMUSG00000000628	Hk2	EGFR-dependent Endothelin signaling events
ENSMUSG00000024883	Rin1	EGFR-dependent Endothelin signaling events
ENSMUSG00000013629	Cad	EGFR-dependent Endothelin signaling events
ENSMUSG00000040618	Pck2	EGFR-dependent Endothelin signaling events
ENSMUSG00000025089	Gfra1	EGFR-dependent Endothelin signaling events
ENSMUSG00000028195	Cyr61	EGFR-dependent Endothelin signaling events
ENSMUSG00000039601	Rcan2	EGFR-dependent Endothelin signaling events
ENSMUSG00000030103	Bhlhe40	EGFR-dependent Endothelin signaling events
ENSMUSG00000018362	Kpna2	EGFR-dependent Endothelin signaling events
ENSMUSG00000030218	Mgp	EGFR-dependent Endothelin signaling events
ENSMUSG00000004266	Ptpn6	EGFR-dependent Endothelin signaling events
ENSMUSG00000021822	Plau	EGFR-dependent Endothelin signaling events
ENSMUSG00000020277	Pfkl	EGFR-dependent Endothelin signaling events
ENSMUSG00000022797	Tfrc	EGFR-dependent Endothelin signaling events
ENSMUSG00000024912	Fosl1	EGFR-dependent Endothelin signaling events
ENSMUSG00000028645	Slc2a1	EGFR-dependent Endothelin signaling events
ENSMUSG00000046711	Hmga1	EGFR-dependent Endothelin signaling events
ENSMUSG00000041431	Ccnb1	EGFR-dependent Endothelin signaling events
ENSMUSG00000020290	Xpo1	EGFR-dependent Endothelin signaling events
ENSMUSG00000063229	Ldha	EGFR-dependent Endothelin signaling events
ENSMUSG00000035385	Ccl2	EGFR-dependent Endothelin signaling events
ENSMUSG00000054321	Taf4b	EGFR-dependent Endothelin signaling events
ENSMUSG00000019970	Sgk1	EGFR-dependent Endothelin signaling events
ENSMUSG00000021009	Ptpn21	EGFR-dependent Endothelin signaling events
ENSMUSG00000074934	Grem1	EGFR-dependent Endothelin signaling events
ENSMUSG00000022346	Myc	EGFR-dependent Endothelin signaling events
ENSMUSG00000027111	Itga6	EGFR-dependent Endothelin signaling events
ENSMUSG00000023951	Vegfa	EGFR-dependent Endothelin signaling events
ENSMUSG00000000184	Ccnd2	EGFR-dependent Endothelin signaling events
ENSMUSG00000021493	Pdlim7	Signaling events regulated by Ret tyrosine kinase
ENSMUSG00000025089	Gfra1	Signaling events regulated by Ret tyrosine kinase
ENSMUSG00000020290	Xpo1	Signaling events regulated by Ret tyrosine kinase
ENSMUSG00000022742	Cpox	Metabolism of porphyrins
ENSMUSG00000023953	Polh	Translesion synthesis by Pol eta
ENSMUSG00000017499	Cdc6	G2/M Checkpoints
ENSMUSG00000033970	Rfc3	G2/M Checkpoints
ENSMUSG00000000028	Cdc45	G2/M Checkpoints
ENSMUSG00000002870	Mcm2	G2/M Checkpoints
ENSMUSG00000032113	Chek1	G2/M Checkpoints
ENSMUSG00000022673	Mcm4	G2/M Checkpoints
ENSMUSG00000019942	Cdk1	G2/M Checkpoints
ENSMUSG00000028587	Orc1	G2/M Checkpoints
ENSMUSG00000029363	Rfc5	G2/M Checkpoints
ENSMUSG00000026669	Mcm10	G2/M Checkpoints
ENSMUSG00000041859	Mcm3	G2/M Checkpoints
ENSMUSG00000005410	Mcm5	G2/M Checkpoints
ENSMUSG00000026355	Mcm6	G2/M Checkpoints
ENSMUSG00000044201	Cdc25c	G2/M Checkpoints
ENSMUSG00000028884	Rpa2	G2/M Checkpoints
ENSMUSG00000042489	Clspn	G2/M Checkpoints
ENSMUSG00000002297	Dbf4	G2/M Checkpoints
ENSMUSG00000041431	Ccnb1	G2/M Checkpoints
ENSMUSG00000022881	Rfc4	G2/M Checkpoints
ENSMUSG00000032113	Chek1	p53-Independent G1/S DNA damage checkpoint
ENSMUSG00000070348	Ccnd1	p53-Independent G1/S DNA damage checkpoint
ENSMUSG00000044201	Cdc25c	p53-Independent G1/S DNA damage checkpoint
ENSMUSG00000001403	Ube2c	p53-Independent G1/S DNA damage checkpoint
ENSMUSG00000078652	Psme3	p53-Independent G1/S DNA damage checkpoint
ENSMUSG00000027660	Skil	IGF1 pathway
ENSMUSG00000017146	Brca1	IGF1 pathway
ENSMUSG00000006445	Epha2	IGF1 pathway
ENSMUSG00000020361	Hspa4	IGF1 pathway
ENSMUSG00000001281	Itgb7	IGF1 pathway
ENSMUSG00000037868	Egr2	IGF1 pathway
ENSMUSG00000018160	Med1	IGF1 pathway
ENSMUSG00000046223	Plaur	IGF1 pathway
ENSMUSG00000028896	Rcc1	IGF1 pathway
ENSMUSG00000034765	Dusp5	IGF1 pathway
ENSMUSG00000024222	Fkbp5	IGF1 pathway
ENSMUSG00000004151	Etv1	IGF1 pathway
ENSMUSG00000027330	Cdc25b	IGF1 pathway
ENSMUSG00000015766	Eps8	IGF1 pathway
ENSMUSG00000011179	Odc1	IGF1 pathway
ENSMUSG00000024014	Pim1	IGF1 pathway
ENSMUSG00000034394	Lif	IGF1 pathway
ENSMUSG00000025574	Tk1	IGF1 pathway
ENSMUSG00000079109	Pms2	IGF1 pathway
ENSMUSG00000019942	Cdk1	IGF1 pathway
ENSMUSG00000030695	Aldoa	IGF1 pathway
ENSMUSG00000027715	Ccna2	IGF1 pathway
ENSMUSG00000037411	Serpine1	IGF1 pathway
ENSMUSG00000023067	Cdkn1a	IGF1 pathway
ENSMUSG00000063694	Cycs	IGF1 pathway
ENSMUSG00000032011	Thy1	IGF1 pathway
ENSMUSG00000055612	Cdca7	IGF1 pathway
ENSMUSG00000025364	Pa2g4	IGF1 pathway
ENSMUSG00000020534	Shmt1	IGF1 pathway
ENSMUSG00000017716	Birc5	IGF1 pathway
ENSMUSG00000027641	Rbl1	IGF1 pathway
ENSMUSG00000025006	Sorbs1	IGF1 pathway
ENSMUSG00000070348	Ccnd1	IGF1 pathway
ENSMUSG00000024660	Incenp	IGF1 pathway
ENSMUSG00000062515	Fabp4	IGF1 pathway
ENSMUSG00000022419	Deptor	IGF1 pathway
ENSMUSG00000032487	Ptgs2	IGF1 pathway
ENSMUSG00000019997	Ctgf	IGF1 pathway
ENSMUSG00000030867	Plk1	IGF1 pathway
ENSMUSG00000015143	Actn1	IGF1 pathway
ENSMUSG00000030268	Bcat1	IGF1 pathway
ENSMUSG00000020644	Id2	IGF1 pathway
ENSMUSG00000019960	Dusp6	IGF1 pathway
ENSMUSG00000054932	Afp	IGF1 pathway
ENSMUSG00000038418	Egr1	IGF1 pathway
ENSMUSG00000025880	Smad7	IGF1 pathway
ENSMUSG00000037601	Nme1	IGF1 pathway
ENSMUSG00000000628	Hk2	IGF1 pathway
ENSMUSG00000024883	Rin1	IGF1 pathway
ENSMUSG00000013629	Cad	IGF1 pathway
ENSMUSG00000040618	Pck2	IGF1 pathway
ENSMUSG00000025089	Gfra1	IGF1 pathway
ENSMUSG00000028195	Cyr61	IGF1 pathway
ENSMUSG00000039601	Rcan2	IGF1 pathway
ENSMUSG00000030103	Bhlhe40	IGF1 pathway
ENSMUSG00000018362	Kpna2	IGF1 pathway
ENSMUSG00000030218	Mgp	IGF1 pathway
ENSMUSG00000004266	Ptpn6	IGF1 pathway
ENSMUSG00000021822	Plau	IGF1 pathway
ENSMUSG00000020277	Pfkl	IGF1 pathway
ENSMUSG00000022797	Tfrc	IGF1 pathway
ENSMUSG00000024912	Fosl1	IGF1 pathway
ENSMUSG00000028645	Slc2a1	IGF1 pathway
ENSMUSG00000046711	Hmga1	IGF1 pathway
ENSMUSG00000041431	Ccnb1	IGF1 pathway
ENSMUSG00000020290	Xpo1	IGF1 pathway
ENSMUSG00000063229	Ldha	IGF1 pathway
ENSMUSG00000035385	Ccl2	IGF1 pathway
ENSMUSG00000054321	Taf4b	IGF1 pathway
ENSMUSG00000019970	Sgk1	IGF1 pathway
ENSMUSG00000021009	Ptpn21	IGF1 pathway
ENSMUSG00000074934	Grem1	IGF1 pathway
ENSMUSG00000022346	Myc	IGF1 pathway
ENSMUSG00000027111	Itga6	IGF1 pathway
ENSMUSG00000023951	Vegfa	IGF1 pathway
ENSMUSG00000000184	Ccnd2	IGF1 pathway
ENSMUSG00000023015	Racgap1	RAC1 signaling pathway
ENSMUSG00000017146	Brca1	RAC1 signaling pathway
ENSMUSG00000034765	Dusp5	RAC1 signaling pathway
ENSMUSG00000015766	Eps8	RAC1 signaling pathway
ENSMUSG00000021215	Net1	RAC1 signaling pathway
ENSMUSG00000028068	Iqgap3	RAC1 signaling pathway
ENSMUSG00000027715	Ccna2	RAC1 signaling pathway
ENSMUSG00000070348	Ccnd1	RAC1 signaling pathway
ENSMUSG00000027699	Ect2	RAC1 signaling pathway
ENSMUSG00000028195	Cyr61	RAC1 signaling pathway
ENSMUSG00000021822	Plau	RAC1 signaling pathway
ENSMUSG00000004266	Ptpn6	Growth hormone receptor signaling
ENSMUSG00000034593	Myo5a	Insulin Synthesis and Processing
ENSMUSG00000017499	Cdc6	Orc1 removal from chromatin
ENSMUSG00000002870	Mcm2	Orc1 removal from chromatin
ENSMUSG00000022673	Mcm4	Orc1 removal from chromatin
ENSMUSG00000028587	Orc1	Orc1 removal from chromatin
ENSMUSG00000006585	Cdt1	Orc1 removal from chromatin
ENSMUSG00000041859	Mcm3	Orc1 removal from chromatin
ENSMUSG00000005410	Mcm5	Orc1 removal from chromatin
ENSMUSG00000026355	Mcm6	Orc1 removal from chromatin
ENSMUSG00000001403	Ube2c	Orc1 removal from chromatin
ENSMUSG00000078652	Psme3	Orc1 removal from chromatin
ENSMUSG00000021714	Cenpk	Nucleosome assembly
ENSMUSG00000047534	Mis18bp1	Nucleosome assembly
ENSMUSG00000021391	Cenpp	Nucleosome assembly
ENSMUSG00000023919	Cenpq	Nucleosome assembly
ENSMUSG00000027326	Casc5	Nucleosome assembly
ENSMUSG00000031756	Cenpn	Nucleosome assembly
ENSMUSG00000029177	Cenpa	Nucleosome assembly
ENSMUSG00000031629	Mlf1ip	Nucleosome assembly
ENSMUSG00000022978	Mis18a	Nucleosome assembly
ENSMUSG00000072980	Oip5	Nucleosome assembly
ENSMUSG00000031262	Cenpi	Nucleosome assembly
ENSMUSG00000045273	Cenph	Nucleosome assembly
ENSMUSG00000037601	Nme1	pyrimidine ribonucleotides de novo biosynthesis
ENSMUSG00000013629	Cad	pyrimidine ribonucleotides de novo biosynthesis
ENSMUSG00000022814	Umps	pyrimidine ribonucleotides de novo biosynthesis
ENSMUSG00000029377	Ereg	ErbB4 signaling events
ENSMUSG00000024486	Hbegf	ErbB4 signaling events
ENSMUSG00000017146	Brca1	C-MYC pathway
ENSMUSG00000020361	Hspa4	C-MYC pathway
ENSMUSG00000028896	Rcc1	C-MYC pathway
ENSMUSG00000011179	Odc1	C-MYC pathway
ENSMUSG00000024014	Pim1	C-MYC pathway
ENSMUSG00000025574	Tk1	C-MYC pathway
ENSMUSG00000023067	Cdkn1a	C-MYC pathway
ENSMUSG00000055612	Cdca7	C-MYC pathway
ENSMUSG00000020534	Shmt1	C-MYC pathway
ENSMUSG00000017716	Birc5	C-MYC pathway
ENSMUSG00000027641	Rbl1	C-MYC pathway
ENSMUSG00000070348	Ccnd1	C-MYC pathway
ENSMUSG00000030268	Bcat1	C-MYC pathway
ENSMUSG00000020644	Id2	C-MYC pathway
ENSMUSG00000037601	Nme1	C-MYC pathway
ENSMUSG00000013629	Cad	C-MYC pathway
ENSMUSG00000022797	Tfrc	C-MYC pathway
ENSMUSG00000024912	Fosl1	C-MYC pathway
ENSMUSG00000028645	Slc2a1	C-MYC pathway
ENSMUSG00000046711	Hmga1	C-MYC pathway
ENSMUSG00000041431	Ccnb1	C-MYC pathway
ENSMUSG00000063229	Ldha	C-MYC pathway
ENSMUSG00000054321	Taf4b	C-MYC pathway
ENSMUSG00000022346	Myc	C-MYC pathway
ENSMUSG00000027111	Itga6	C-MYC pathway
ENSMUSG00000000184	Ccnd2	C-MYC pathway
ENSMUSG00000015355	Cd48	Cell surface interactions at the vascular wall
ENSMUSG00000004266	Ptpn6	Cell surface interactions at the vascular wall
ENSMUSG00000024222	Fkbp5	Glucocorticoid receptor signaling
ENSMUSG00000023067	Cdkn1a	Glucocorticoid receptor signaling
ENSMUSG00000054932	Afp	Glucocorticoid receptor signaling
ENSMUSG00000038418	Egr1	Glucocorticoid receptor signaling
ENSMUSG00000040618	Pck2	Glucocorticoid receptor signaling
ENSMUSG00000019970	Sgk1	Glucocorticoid receptor signaling
ENSMUSG00000070348	Ccnd1	Regulation of activated PAK-2p34 by proteasome mediated degradation
ENSMUSG00000001403	Ube2c	Regulation of activated PAK-2p34 by proteasome mediated degradation
ENSMUSG00000078652	Psme3	Regulation of activated PAK-2p34 by proteasome mediated degradation
ENSMUSG00000029752	Asns	Amino acid synthesis and interconversion (transamination)
ENSMUSG00000036353	P2ry12	Class A/1 (Rhodopsin-like receptors)
ENSMUSG00000054855	Rnd1	Sema4D mediated inhibition of cell attachment and migration
ENSMUSG00000039509	Nup133	Formation and Maturation of mRNA Transcript
ENSMUSG00000038759	Nup205	Formation and Maturation of mRNA Transcript
ENSMUSG00000031256	Cstf2	Formation and Maturation of mRNA Transcript
ENSMUSG00000051329	Nup160	Formation and Maturation of mRNA Transcript
ENSMUSG00000020739	Nup85	Formation and Maturation of mRNA Transcript
ENSMUSG00000016619	Nup50	Formation and Maturation of mRNA Transcript
ENSMUSG00000022142	Nup155	Formation and Maturation of mRNA Transcript
ENSMUSG00000040034	Nup43	Formation and Maturation of mRNA Transcript
ENSMUSG00000030512	Snrpa1	Formation and Maturation of mRNA Transcript
ENSMUSG00000054321	Taf4b	Formation and Maturation of mRNA Transcript
ENSMUSG00000047757	Fancb	ATM pathway
ENSMUSG00000017499	Cdc6	ATM pathway
ENSMUSG00000017146	Brca1	ATM pathway
ENSMUSG00000006445	Epha2	ATM pathway
ENSMUSG00000033970	Rfc3	ATM pathway
ENSMUSG00000034765	Dusp5	ATM pathway
ENSMUSG00000041238	Rbbp8	ATM pathway
ENSMUSG00000002870	Mcm2	ATM pathway
ENSMUSG00000044702	Palb2	ATM pathway
ENSMUSG00000032113	Chek1	ATM pathway
ENSMUSG00000034394	Lif	ATM pathway
ENSMUSG00000025574	Tk1	ATM pathway
ENSMUSG00000079109	Pms2	ATM pathway
ENSMUSG00000019942	Cdk1	ATM pathway
ENSMUSG00000028587	Orc1	ATM pathway
ENSMUSG00000006678	Pola1	ATM pathway
ENSMUSG00000029521	Chek2	ATM pathway
ENSMUSG00000027715	Ccna2	ATM pathway
ENSMUSG00000037411	Serpine1	ATM pathway
ENSMUSG00000023067	Cdkn1a	ATM pathway
ENSMUSG00000034023	Fancd2	ATM pathway
ENSMUSG00000026429	Ube2t	ATM pathway
ENSMUSG00000029363	Rfc5	ATM pathway
ENSMUSG00000041859	Mcm3	ATM pathway
ENSMUSG00000031928	Mre11a	ATM pathway
ENSMUSG00000027641	Rbl1	ATM pathway
ENSMUSG00000028560	Usp1	ATM pathway
ENSMUSG00000030867	Plk1	ATM pathway
ENSMUSG00000020649	Rrm2	ATM pathway
ENSMUSG00000039994	Timeless	ATM pathway
ENSMUSG00000054932	Afp	ATM pathway
ENSMUSG00000020185	E2f7	ATM pathway
ENSMUSG00000021707	Dhfr	ATM pathway
ENSMUSG00000021822	Plau	ATM pathway
ENSMUSG00000044201	Cdc25c	ATM pathway
ENSMUSG00000034329	Brip1	ATM pathway
ENSMUSG00000032555	Topbp1	ATM pathway
ENSMUSG00000032815	Fanca	ATM pathway
ENSMUSG00000030978	Rrm1	ATM pathway
ENSMUSG00000028884	Rpa2	ATM pathway
ENSMUSG00000027323	Rad51	ATM pathway
ENSMUSG00000042489	Clspn	ATM pathway
ENSMUSG00000030528	Blm	ATM pathway
ENSMUSG00000041431	Ccnb1	ATM pathway
ENSMUSG00000022881	Rfc4	ATM pathway
ENSMUSG00000022346	Myc	ATM pathway
ENSMUSG00000025747	Tyms	ATM pathway
ENSMUSG00000038418	Egr1	Interferon alpha/beta signaling
ENSMUSG00000004266	Ptpn6	Interferon alpha/beta signaling
ENSMUSG00000003779	Kif20a	Mitotic Telophase /Cytokinesis
ENSMUSG00000030867	Plk1	Mitotic Telophase /Cytokinesis
ENSMUSG00000032254	Kif23	Mitotic Telophase /Cytokinesis
ENSMUSG00000001403	Ube2c	Mitotic Telophase /Cytokinesis
ENSMUSG00000007080	Pole	Telomere C-strand synthesis initiation
ENSMUSG00000006678	Pola1	Telomere C-strand synthesis initiation
ENSMUSG00000025395	Prim1	Telomere C-strand synthesis initiation
ENSMUSG00000020974	Pole2	Telomere C-strand synthesis initiation
ENSMUSG00000027660	Skil	LKB1 signaling events
ENSMUSG00000017146	Brca1	LKB1 signaling events
ENSMUSG00000006445	Epha2	LKB1 signaling events
ENSMUSG00000020361	Hspa4	LKB1 signaling events
ENSMUSG00000001281	Itgb7	LKB1 signaling events
ENSMUSG00000037868	Egr2	LKB1 signaling events
ENSMUSG00000018160	Med1	LKB1 signaling events
ENSMUSG00000046223	Plaur	LKB1 signaling events
ENSMUSG00000028896	Rcc1	LKB1 signaling events
ENSMUSG00000034765	Dusp5	LKB1 signaling events
ENSMUSG00000024222	Fkbp5	LKB1 signaling events
ENSMUSG00000004151	Etv1	LKB1 signaling events
ENSMUSG00000027330	Cdc25b	LKB1 signaling events
ENSMUSG00000015766	Eps8	LKB1 signaling events
ENSMUSG00000011179	Odc1	LKB1 signaling events
ENSMUSG00000024014	Pim1	LKB1 signaling events
ENSMUSG00000034394	Lif	LKB1 signaling events
ENSMUSG00000025574	Tk1	LKB1 signaling events
ENSMUSG00000079109	Pms2	LKB1 signaling events
ENSMUSG00000019942	Cdk1	LKB1 signaling events
ENSMUSG00000030695	Aldoa	LKB1 signaling events
ENSMUSG00000027715	Ccna2	LKB1 signaling events
ENSMUSG00000037411	Serpine1	LKB1 signaling events
ENSMUSG00000023067	Cdkn1a	LKB1 signaling events
ENSMUSG00000063694	Cycs	LKB1 signaling events
ENSMUSG00000032011	Thy1	LKB1 signaling events
ENSMUSG00000055612	Cdca7	LKB1 signaling events
ENSMUSG00000052397	Ezr	LKB1 signaling events
ENSMUSG00000025364	Pa2g4	LKB1 signaling events
ENSMUSG00000020534	Shmt1	LKB1 signaling events
ENSMUSG00000017716	Birc5	LKB1 signaling events
ENSMUSG00000027641	Rbl1	LKB1 signaling events
ENSMUSG00000025006	Sorbs1	LKB1 signaling events
ENSMUSG00000070348	Ccnd1	LKB1 signaling events
ENSMUSG00000024660	Incenp	LKB1 signaling events
ENSMUSG00000062515	Fabp4	LKB1 signaling events
ENSMUSG00000022419	Deptor	LKB1 signaling events
ENSMUSG00000032487	Ptgs2	LKB1 signaling events
ENSMUSG00000019997	Ctgf	LKB1 signaling events
ENSMUSG00000030867	Plk1	LKB1 signaling events
ENSMUSG00000015143	Actn1	LKB1 signaling events
ENSMUSG00000030268	Bcat1	LKB1 signaling events
ENSMUSG00000020644	Id2	LKB1 signaling events
ENSMUSG00000019960	Dusp6	LKB1 signaling events
ENSMUSG00000054932	Afp	LKB1 signaling events
ENSMUSG00000038418	Egr1	LKB1 signaling events
ENSMUSG00000025880	Smad7	LKB1 signaling events
ENSMUSG00000037601	Nme1	LKB1 signaling events
ENSMUSG00000000628	Hk2	LKB1 signaling events
ENSMUSG00000024883	Rin1	LKB1 signaling events
ENSMUSG00000013629	Cad	LKB1 signaling events
ENSMUSG00000040618	Pck2	LKB1 signaling events
ENSMUSG00000025089	Gfra1	LKB1 signaling events
ENSMUSG00000028195	Cyr61	LKB1 signaling events
ENSMUSG00000039601	Rcan2	LKB1 signaling events
ENSMUSG00000030103	Bhlhe40	LKB1 signaling events
ENSMUSG00000018362	Kpna2	LKB1 signaling events
ENSMUSG00000030218	Mgp	LKB1 signaling events
ENSMUSG00000004266	Ptpn6	LKB1 signaling events
ENSMUSG00000021822	Plau	LKB1 signaling events
ENSMUSG00000020277	Pfkl	LKB1 signaling events
ENSMUSG00000022797	Tfrc	LKB1 signaling events
ENSMUSG00000024912	Fosl1	LKB1 signaling events
ENSMUSG00000028645	Slc2a1	LKB1 signaling events
ENSMUSG00000046711	Hmga1	LKB1 signaling events
ENSMUSG00000041431	Ccnb1	LKB1 signaling events
ENSMUSG00000020290	Xpo1	LKB1 signaling events
ENSMUSG00000063229	Ldha	LKB1 signaling events
ENSMUSG00000035385	Ccl2	LKB1 signaling events
ENSMUSG00000054321	Taf4b	LKB1 signaling events
ENSMUSG00000019970	Sgk1	LKB1 signaling events
ENSMUSG00000021009	Ptpn21	LKB1 signaling events
ENSMUSG00000074934	Grem1	LKB1 signaling events
ENSMUSG00000022346	Myc	LKB1 signaling events
ENSMUSG00000027111	Itga6	LKB1 signaling events
ENSMUSG00000023951	Vegfa	LKB1 signaling events
ENSMUSG00000000184	Ccnd2	LKB1 signaling events
ENSMUSG00000019942	Cdk1	Cyclin D associated events in G1
ENSMUSG00000028044	Cks1b	Cyclin D associated events in G1
ENSMUSG00000027641	Rbl1	Cyclin D associated events in G1
ENSMUSG00000037868	Egr2	Validated transcriptional targets of AP1 family members Fra1 and Fra2
ENSMUSG00000046223	Plaur	Validated transcriptional targets of AP1 family members Fra1 and Fra2
ENSMUSG00000034394	Lif	Validated transcriptional targets of AP1 family members Fra1 and Fra2
ENSMUSG00000027715	Ccna2	Validated transcriptional targets of AP1 family members Fra1 and Fra2
ENSMUSG00000070348	Ccnd1	Validated transcriptional targets of AP1 family members Fra1 and Fra2
ENSMUSG00000032487	Ptgs2	Validated transcriptional targets of AP1 family members Fra1 and Fra2
ENSMUSG00000038418	Egr1	Validated transcriptional targets of AP1 family members Fra1 and Fra2
ENSMUSG00000039601	Rcan2	Validated transcriptional targets of AP1 family members Fra1 and Fra2
ENSMUSG00000030218	Mgp	Validated transcriptional targets of AP1 family members Fra1 and Fra2
ENSMUSG00000021822	Plau	Validated transcriptional targets of AP1 family members Fra1 and Fra2
ENSMUSG00000024912	Fosl1	Validated transcriptional targets of AP1 family members Fra1 and Fra2
ENSMUSG00000035385	Ccl2	Validated transcriptional targets of AP1 family members Fra1 and Fra2
ENSMUSG00000001281	Itgb7	Beta5 beta6 beta7 and beta8 integrin cell surface interactions
ENSMUSG00000046223	Plaur	Beta5 beta6 beta7 and beta8 integrin cell surface interactions
ENSMUSG00000028195	Cyr61	Beta5 beta6 beta7 and beta8 integrin cell surface interactions
ENSMUSG00000021822	Plau	Beta5 beta6 beta7 and beta8 integrin cell surface interactions
ENSMUSG00000031256	Cstf2	mRNA Splicing - Major Pathway
ENSMUSG00000030512	Snrpa1	mRNA Splicing - Major Pathway
ENSMUSG00000017146	Brca1	Posttranslational regulation of adherens junction stability and dissassembly
ENSMUSG00000018160	Med1	Posttranslational regulation of adherens junction stability and dissassembly
ENSMUSG00000046223	Plaur	Posttranslational regulation of adherens junction stability and dissassembly
ENSMUSG00000025364	Pa2g4	Posttranslational regulation of adherens junction stability and dissassembly
ENSMUSG00000070348	Ccnd1	Posttranslational regulation of adherens junction stability and dissassembly
ENSMUSG00000024660	Incenp	Posttranslational regulation of adherens junction stability and dissassembly
ENSMUSG00000020644	Id2	Posttranslational regulation of adherens junction stability and dissassembly
ENSMUSG00000037601	Nme1	Posttranslational regulation of adherens junction stability and dissassembly
ENSMUSG00000025089	Gfra1	Posttranslational regulation of adherens junction stability and dissassembly
ENSMUSG00000028195	Cyr61	Posttranslational regulation of adherens junction stability and dissassembly
ENSMUSG00000004266	Ptpn6	Posttranslational regulation of adherens junction stability and dissassembly
ENSMUSG00000021822	Plau	Posttranslational regulation of adherens junction stability and dissassembly
ENSMUSG00000020290	Xpo1	Posttranslational regulation of adherens junction stability and dissassembly
ENSMUSG00000022346	Myc	Posttranslational regulation of adherens junction stability and dissassembly
ENSMUSG00000000184	Ccnd2	Posttranslational regulation of adherens junction stability and dissassembly
ENSMUSG00000032113	Chek1	Ubiquitin Mediated Degradation of Phosphorylated Cdc25A
ENSMUSG00000070348	Ccnd1	Ubiquitin Mediated Degradation of Phosphorylated Cdc25A
ENSMUSG00000001403	Ube2c	Ubiquitin Mediated Degradation of Phosphorylated Cdc25A
ENSMUSG00000078652	Psme3	Ubiquitin Mediated Degradation of Phosphorylated Cdc25A
ENSMUSG00000027660	Skil	PDGF receptor signaling network
ENSMUSG00000017146	Brca1	PDGF receptor signaling network
ENSMUSG00000006445	Epha2	PDGF receptor signaling network
ENSMUSG00000020361	Hspa4	PDGF receptor signaling network
ENSMUSG00000001281	Itgb7	PDGF receptor signaling network
ENSMUSG00000037868	Egr2	PDGF receptor signaling network
ENSMUSG00000018160	Med1	PDGF receptor signaling network
ENSMUSG00000046223	Plaur	PDGF receptor signaling network
ENSMUSG00000028896	Rcc1	PDGF receptor signaling network
ENSMUSG00000034765	Dusp5	PDGF receptor signaling network
ENSMUSG00000024222	Fkbp5	PDGF receptor signaling network
ENSMUSG00000004151	Etv1	PDGF receptor signaling network
ENSMUSG00000027330	Cdc25b	PDGF receptor signaling network
ENSMUSG00000015766	Eps8	PDGF receptor signaling network
ENSMUSG00000011179	Odc1	PDGF receptor signaling network
ENSMUSG00000024014	Pim1	PDGF receptor signaling network
ENSMUSG00000034394	Lif	PDGF receptor signaling network
ENSMUSG00000025574	Tk1	PDGF receptor signaling network
ENSMUSG00000079109	Pms2	PDGF receptor signaling network
ENSMUSG00000019942	Cdk1	PDGF receptor signaling network
ENSMUSG00000030695	Aldoa	PDGF receptor signaling network
ENSMUSG00000027715	Ccna2	PDGF receptor signaling network
ENSMUSG00000037411	Serpine1	PDGF receptor signaling network
ENSMUSG00000023067	Cdkn1a	PDGF receptor signaling network
ENSMUSG00000063694	Cycs	PDGF receptor signaling network
ENSMUSG00000032011	Thy1	PDGF receptor signaling network
ENSMUSG00000055612	Cdca7	PDGF receptor signaling network
ENSMUSG00000025364	Pa2g4	PDGF receptor signaling network
ENSMUSG00000020534	Shmt1	PDGF receptor signaling network
ENSMUSG00000017716	Birc5	PDGF receptor signaling network
ENSMUSG00000027641	Rbl1	PDGF receptor signaling network
ENSMUSG00000025006	Sorbs1	PDGF receptor signaling network
ENSMUSG00000070348	Ccnd1	PDGF receptor signaling network
ENSMUSG00000024660	Incenp	PDGF receptor signaling network
ENSMUSG00000062515	Fabp4	PDGF receptor signaling network
ENSMUSG00000022419	Deptor	PDGF receptor signaling network
ENSMUSG00000032487	Ptgs2	PDGF receptor signaling network
ENSMUSG00000019997	Ctgf	PDGF receptor signaling network
ENSMUSG00000030867	Plk1	PDGF receptor signaling network
ENSMUSG00000015143	Actn1	PDGF receptor signaling network
ENSMUSG00000030268	Bcat1	PDGF receptor signaling network
ENSMUSG00000020644	Id2	PDGF receptor signaling network
ENSMUSG00000019960	Dusp6	PDGF receptor signaling network
ENSMUSG00000054932	Afp	PDGF receptor signaling network
ENSMUSG00000038418	Egr1	PDGF receptor signaling network
ENSMUSG00000025880	Smad7	PDGF receptor signaling network
ENSMUSG00000037601	Nme1	PDGF receptor signaling network
ENSMUSG00000000628	Hk2	PDGF receptor signaling network
ENSMUSG00000024883	Rin1	PDGF receptor signaling network
ENSMUSG00000013629	Cad	PDGF receptor signaling network
ENSMUSG00000040618	Pck2	PDGF receptor signaling network
ENSMUSG00000025089	Gfra1	PDGF receptor signaling network
ENSMUSG00000028195	Cyr61	PDGF receptor signaling network
ENSMUSG00000039601	Rcan2	PDGF receptor signaling network
ENSMUSG00000030103	Bhlhe40	PDGF receptor signaling network
ENSMUSG00000018362	Kpna2	PDGF receptor signaling network
ENSMUSG00000030218	Mgp	PDGF receptor signaling network
ENSMUSG00000004266	Ptpn6	PDGF receptor signaling network
ENSMUSG00000021822	Plau	PDGF receptor signaling network
ENSMUSG00000020277	Pfkl	PDGF receptor signaling network
ENSMUSG00000022797	Tfrc	PDGF receptor signaling network
ENSMUSG00000024912	Fosl1	PDGF receptor signaling network
ENSMUSG00000028645	Slc2a1	PDGF receptor signaling network
ENSMUSG00000046711	Hmga1	PDGF receptor signaling network
ENSMUSG00000041431	Ccnb1	PDGF receptor signaling network
ENSMUSG00000020290	Xpo1	PDGF receptor signaling network
ENSMUSG00000063229	Ldha	PDGF receptor signaling network
ENSMUSG00000035385	Ccl2	PDGF receptor signaling network
ENSMUSG00000054321	Taf4b	PDGF receptor signaling network
ENSMUSG00000019970	Sgk1	PDGF receptor signaling network
ENSMUSG00000021009	Ptpn21	PDGF receptor signaling network
ENSMUSG00000074934	Grem1	PDGF receptor signaling network
ENSMUSG00000022346	Myc	PDGF receptor signaling network
ENSMUSG00000027111	Itga6	PDGF receptor signaling network
ENSMUSG00000023951	Vegfa	PDGF receptor signaling network
ENSMUSG00000000184	Ccnd2	PDGF receptor signaling network
ENSMUSG00000040675	Mthfd1l	folate transformations
ENSMUSG00000025403	Shmt2	folate transformations
ENSMUSG00000020534	Shmt1	folate transformations
ENSMUSG00000021048	Mthfd1	folate transformations
ENSMUSG00000005667	Mthfd2	folate transformations
ENSMUSG00000021311	Mtr	folate transformations
ENSMUSG00000030867	Plk1	FoxO family signaling
ENSMUSG00000041431	Ccnb1	FoxO family signaling
ENSMUSG00000020290	Xpo1	FoxO family signaling
ENSMUSG00000019970	Sgk1	FoxO family signaling
ENSMUSG00000024590	Lmnb1	Apoptotic cleavage of cellular proteins
ENSMUSG00000042489	Clspn	Apoptotic cleavage of cellular proteins
ENSMUSG00000026726	Cubn	HDL-mediated lipid transport
ENSMUSG00000070348	Ccnd1	Ubiquitin-dependent degradation of Cyclin D1
ENSMUSG00000001403	Ube2c	Ubiquitin-dependent degradation of Cyclin D1
ENSMUSG00000078652	Psme3	Ubiquitin-dependent degradation of Cyclin D1
ENSMUSG00000046223	Plaur	Metabolism of proteins
ENSMUSG00000017721	Pigt	Metabolism of proteins
ENSMUSG00000031381	Piga	Metabolism of proteins
ENSMUSG00000030268	Bcat1	Branched-chain amino acid catabolism
ENSMUSG00000019942	Cdk1	Cyclin B2 mediated events
ENSMUSG00000032218	Ccnb2	Cyclin B2 mediated events
ENSMUSG00000041431	Ccnb1	Cyclin B2 mediated events
ENSMUSG00000031256	Cstf2	Processing of Capped Intronless Pre-mRNA
ENSMUSG00000005087	Cd44	Integrins in angiogenesis
ENSMUSG00000021822	Plau	Integrins in angiogenesis
ENSMUSG00000023951	Vegfa	Integrins in angiogenesis
ENSMUSG00000001403	Ube2c	APC/C:Cdh1 mediated degradation of Cdc20 and other APC/C:Cdh1 targeted proteins in late mitosis/early G1
ENSMUSG00000078652	Psme3	APC/C:Cdh1 mediated degradation of Cdc20 and other APC/C:Cdh1 targeted proteins in late mitosis/early G1
ENSMUSG00000037580	Gch1	Metabolism of nitric oxide
ENSMUSG00000021707	Dhfr	Metabolism of nitric oxide
ENSMUSG00000017146	Brca1	E-cadherin signaling in the nascent adherens junction
ENSMUSG00000006445	Epha2	E-cadherin signaling in the nascent adherens junction
ENSMUSG00000001281	Itgb7	E-cadherin signaling in the nascent adherens junction
ENSMUSG00000018160	Med1	E-cadherin signaling in the nascent adherens junction
ENSMUSG00000046223	Plaur	E-cadherin signaling in the nascent adherens junction
ENSMUSG00000025364	Pa2g4	E-cadherin signaling in the nascent adherens junction
ENSMUSG00000070348	Ccnd1	E-cadherin signaling in the nascent adherens junction
ENSMUSG00000024660	Incenp	E-cadherin signaling in the nascent adherens junction
ENSMUSG00000015143	Actn1	E-cadherin signaling in the nascent adherens junction
ENSMUSG00000020644	Id2	E-cadherin signaling in the nascent adherens junction
ENSMUSG00000037601	Nme1	E-cadherin signaling in the nascent adherens junction
ENSMUSG00000025089	Gfra1	E-cadherin signaling in the nascent adherens junction
ENSMUSG00000028195	Cyr61	E-cadherin signaling in the nascent adherens junction
ENSMUSG00000004266	Ptpn6	E-cadherin signaling in the nascent adherens junction
ENSMUSG00000021822	Plau	E-cadherin signaling in the nascent adherens junction
ENSMUSG00000020290	Xpo1	E-cadherin signaling in the nascent adherens junction
ENSMUSG00000022346	Myc	E-cadherin signaling in the nascent adherens junction
ENSMUSG00000000184	Ccnd2	E-cadherin signaling in the nascent adherens junction
ENSMUSG00000019942	Cdk1	Innate Immune System
ENSMUSG00000074151	Nlrc5	Innate Immune System
ENSMUSG00000029468	P2rx7	Innate Immune System
ENSMUSG00000019942	Cdk1	ERK activation
ENSMUSG00000020649	Rrm2	guanosine nucleotides de novo biosynthesis
ENSMUSG00000037601	Nme1	guanosine nucleotides de novo biosynthesis
ENSMUSG00000030978	Rrm1	guanosine nucleotides de novo biosynthesis
ENSMUSG00000030695	Aldoa	HIF-1-alpha transcription factor network
ENSMUSG00000037411	Serpine1	HIF-1-alpha transcription factor network
ENSMUSG00000020644	Id2	HIF-1-alpha transcription factor network
ENSMUSG00000000628	Hk2	HIF-1-alpha transcription factor network
ENSMUSG00000030103	Bhlhe40	HIF-1-alpha transcription factor network
ENSMUSG00000020277	Pfkl	HIF-1-alpha transcription factor network
ENSMUSG00000022797	Tfrc	HIF-1-alpha transcription factor network
ENSMUSG00000028645	Slc2a1	HIF-1-alpha transcription factor network
ENSMUSG00000063229	Ldha	HIF-1-alpha transcription factor network
ENSMUSG00000023951	Vegfa	HIF-1-alpha transcription factor network
ENSMUSG00000019558	Slc6a8	Creatine metabolism
ENSMUSG00000027660	Skil	ALK1 pathway
ENSMUSG00000037868	Egr2	ALK1 pathway
ENSMUSG00000004151	Etv1	ALK1 pathway
ENSMUSG00000027330	Cdc25b	ALK1 pathway
ENSMUSG00000024014	Pim1	ALK1 pathway
ENSMUSG00000037411	Serpine1	ALK1 pathway
ENSMUSG00000023067	Cdkn1a	ALK1 pathway
ENSMUSG00000027641	Rbl1	ALK1 pathway
ENSMUSG00000070348	Ccnd1	ALK1 pathway
ENSMUSG00000032487	Ptgs2	ALK1 pathway
ENSMUSG00000019997	Ctgf	ALK1 pathway
ENSMUSG00000038418	Egr1	ALK1 pathway
ENSMUSG00000025880	Smad7	ALK1 pathway
ENSMUSG00000039601	Rcan2	ALK1 pathway
ENSMUSG00000018362	Kpna2	ALK1 pathway
ENSMUSG00000024912	Fosl1	ALK1 pathway
ENSMUSG00000041324	Inhba	ALK1 pathway
ENSMUSG00000020290	Xpo1	ALK1 pathway
ENSMUSG00000022346	Myc	ALK1 pathway
ENSMUSG00000019942	Cdk1	E2F mediated regulation of DNA replication
ENSMUSG00000028587	Orc1	E2F mediated regulation of DNA replication
ENSMUSG00000006678	Pola1	E2F mediated regulation of DNA replication
ENSMUSG00000025395	Prim1	E2F mediated regulation of DNA replication
ENSMUSG00000019942	Cdk1	Prolonged ERK activation events
ENSMUSG00000019942	Cdk1	Toll Like Receptor 10 (TLR10) Cascade
ENSMUSG00000026726	Cubn	Lipoprotein metabolism
ENSMUSG00000003549	Ercc1	Dual incision reaction in TC-NER
ENSMUSG00000031256	Cstf2	mRNA Splicing
ENSMUSG00000030512	Snrpa1	mRNA Splicing
ENSMUSG00000039509	Nup133	Transport of Ribonucleoproteins into the Host Nucleus
ENSMUSG00000038759	Nup205	Transport of Ribonucleoproteins into the Host Nucleus
ENSMUSG00000051329	Nup160	Transport of Ribonucleoproteins into the Host Nucleus
ENSMUSG00000020739	Nup85	Transport of Ribonucleoproteins into the Host Nucleus
ENSMUSG00000016619	Nup50	Transport of Ribonucleoproteins into the Host Nucleus
ENSMUSG00000022142	Nup155	Transport of Ribonucleoproteins into the Host Nucleus
ENSMUSG00000040034	Nup43	Transport of Ribonucleoproteins into the Host Nucleus
ENSMUSG00000001403	Ube2c	Vif-mediated degradation of APOBEC3G
ENSMUSG00000078652	Psme3	Vif-mediated degradation of APOBEC3G
ENSMUSG00000028587	Orc1	Assembly of the ORC complex at the origin of replication
ENSMUSG00000040084	Bub1b	PLK1 signaling events
ENSMUSG00000017146	Brca1	PLK1 signaling events
ENSMUSG00000027330	Cdc25b	PLK1 signaling events
ENSMUSG00000019773	Fbxo5	PLK1 signaling events
ENSMUSG00000029177	Cenpa	PLK1 signaling events
ENSMUSG00000019942	Cdk1	PLK1 signaling events
ENSMUSG00000020897	Aurkb	PLK1 signaling events
ENSMUSG00000037313	Tacc3	PLK1 signaling events
ENSMUSG00000031629	Mlf1ip	PLK1 signaling events
ENSMUSG00000074476	Spc24	PLK1 signaling events
ENSMUSG00000017716	Birc5	PLK1 signaling events
ENSMUSG00000027469	Tpx2	PLK1 signaling events
ENSMUSG00000045328	Cenpe	PLK1 signaling events
ENSMUSG00000003779	Kif20a	PLK1 signaling events
ENSMUSG00000024660	Incenp	PLK1 signaling events
ENSMUSG00000027496	Aurka	PLK1 signaling events
ENSMUSG00000037544	Dlgap5	PLK1 signaling events
ENSMUSG00000030867	Plk1	PLK1 signaling events
ENSMUSG00000051220	Ercc6l	PLK1 signaling events
ENSMUSG00000027699	Ect2	PLK1 signaling events
ENSMUSG00000027379	Bub1	PLK1 signaling events
ENSMUSG00000023940	Sgol1	PLK1 signaling events
ENSMUSG00000022070	Bora	PLK1 signaling events
ENSMUSG00000044201	Cdc25c	PLK1 signaling events
ENSMUSG00000006398	Cdc20	PLK1 signaling events
ENSMUSG00000042489	Clspn	PLK1 signaling events
ENSMUSG00000041431	Ccnb1	PLK1 signaling events
ENSMUSG00000020290	Xpo1	PLK1 signaling events
ENSMUSG00000024056	Ndc80	PLK1 signaling events
ENSMUSG00000027660	Skil	PDGFR-beta signaling pathway
ENSMUSG00000017146	Brca1	PDGFR-beta signaling pathway
ENSMUSG00000006445	Epha2	PDGFR-beta signaling pathway
ENSMUSG00000020361	Hspa4	PDGFR-beta signaling pathway
ENSMUSG00000001281	Itgb7	PDGFR-beta signaling pathway
ENSMUSG00000037868	Egr2	PDGFR-beta signaling pathway
ENSMUSG00000018160	Med1	PDGFR-beta signaling pathway
ENSMUSG00000046223	Plaur	PDGFR-beta signaling pathway
ENSMUSG00000028896	Rcc1	PDGFR-beta signaling pathway
ENSMUSG00000034765	Dusp5	PDGFR-beta signaling pathway
ENSMUSG00000024222	Fkbp5	PDGFR-beta signaling pathway
ENSMUSG00000004151	Etv1	PDGFR-beta signaling pathway
ENSMUSG00000027330	Cdc25b	PDGFR-beta signaling pathway
ENSMUSG00000015766	Eps8	PDGFR-beta signaling pathway
ENSMUSG00000011179	Odc1	PDGFR-beta signaling pathway
ENSMUSG00000024014	Pim1	PDGFR-beta signaling pathway
ENSMUSG00000034394	Lif	PDGFR-beta signaling pathway
ENSMUSG00000025574	Tk1	PDGFR-beta signaling pathway
ENSMUSG00000079109	Pms2	PDGFR-beta signaling pathway
ENSMUSG00000019942	Cdk1	PDGFR-beta signaling pathway
ENSMUSG00000030695	Aldoa	PDGFR-beta signaling pathway
ENSMUSG00000027715	Ccna2	PDGFR-beta signaling pathway
ENSMUSG00000037411	Serpine1	PDGFR-beta signaling pathway
ENSMUSG00000023067	Cdkn1a	PDGFR-beta signaling pathway
ENSMUSG00000063694	Cycs	PDGFR-beta signaling pathway
ENSMUSG00000032011	Thy1	PDGFR-beta signaling pathway
ENSMUSG00000055612	Cdca7	PDGFR-beta signaling pathway
ENSMUSG00000025364	Pa2g4	PDGFR-beta signaling pathway
ENSMUSG00000020534	Shmt1	PDGFR-beta signaling pathway
ENSMUSG00000017716	Birc5	PDGFR-beta signaling pathway
ENSMUSG00000027641	Rbl1	PDGFR-beta signaling pathway
ENSMUSG00000025006	Sorbs1	PDGFR-beta signaling pathway
ENSMUSG00000070348	Ccnd1	PDGFR-beta signaling pathway
[truncated: 4,426 more rows]
