# Supplementary material for: MicroRNA-34a promotes genomic instability by a broad suppression of genome maintenance mechanisms downstream of the oncogene KSHV-vGPCR
Source: Oncotarget. 2016 Feb 8;7(9):10414–32. doi: 10.18632/oncotarget.7248 (PMC4891129; doi:10.18632/oncotarget.7248)
Supplement: Supplementary file 4 [file oncotarget-07-10414-s004.xlsx]

## Sheet: Sheet1
vGPCR-suppressed genome maintenance genes; experimentally validated and predicted miR-34a target genes are indicated in columns K and L, respectively
Probesets	Symbol	Definition	selected GO terms/functions	log2 fold vGPCR-3T3_vs_GFP3T3	log2 fold vGPCR-TC#1_vs_vGPCR-3T3	log2 fold-vGPCR-TC#2_vs_vGPCR3T3	log2 fold vGPCR-TC#1 vs. vGPCR-TC#2	log2 fold-shvGPCR-TC#1_vs_vGPCR-TC#1	log2 TuDmiR34a-TC#1_vGPCR-TC#1	miR34a target? (taken from experimental studies)	predicted by miRanda, TargetScan, RNAhybrid, Pictar, mirBase	Pubmed ID
1427141_at	2700099C18Rik	NDC80 homolog, kinetochore complex component pseudogene	pseudogene	1.09631	-1.49254	0.503412	-1.99595	2.31379	2.43663	x
1423714_at	Asf1b	anti-silencing function 1B histone chaperone	nucleosome assembly	1.45467	-1.89231	0.826802	-2.71911	2.29319	1.73694	x		17554337 (He2007); 24637697 (Ebner2014); 22102825 (Lal2011)
1422814_at	Aspm	asp (abnormal spindle)-like, microcephaly associated (Drosophila)	maintenance of centrosome location, non-homolgous end joining	1.7867	-1.48772	0.955262	-2.44298	2.20755	2.10556	x		22102825 (Lal2011)
1424511_at	Aurka	aurora kinase A	cell cycle, centrosome segregation, G2/M transition	1.72338	-2.07462	0.47506	-2.54968	2.47857	2.33868	x		24637697 (Ebner2014)
1451246_s_at	Aurkb	aurora kinase B	chromosomal passenger complex, chromosome segregation, cytokinesis, spindle checkpoint	1.7031	-2.32333	0.920687	-3.24402	3.23434	2.59929	x		24637697 (Ebner2014); 17656095 (Bommer); 22102825 (Lal2011)
1424278_a_at	Birc5/survivin	baculoviral IAP repeat-containing 5, survivin	G2/M transition, chromosome segregation, cell division, chromosomal passenger complex, mitotic spindle assembly	1.64795	-1.86384	0.691765	-2.55561	2.61471	2.19594	x		17554337 (He2007); 22102825 (Lal2011); 21566225 (Kaller2011);23264087(Cao2013)
1448953_at	Blm	Bloom syndrome, RecQ helicase-like	DNA recombination, DNA duplex unwinding, double-strand break repair via homologous recombination	0.448993	-1.59873	0.380482	-1.97921	1.92048	1.74717	x		17554337 (He2007)
1424629_at	Brca1	breast cancer 1	DNA repair, double-strand break repair via homologous recombination, BRCA1-associated genome surveillance complex	0.643007	-1.68691	0.682455	-2.36937	2.70997	2.35788	x		17554337 (He2007); 22102825 (Lal2011)
1458427_at	Brip1	BRCA1 interacting protein C-terminal helicase 1	DNA repair, DNA damage checkpoint	0.369087	-1.29491	1.40785	-2.70275	2.24169	2.12735	x		22102825 (Lal2011)
1424046_at	Bub1	budding uninhibited by benzimidazoles 1 homolog (S. cerevisiae)	chromosome segregation, mitotic cell cycle checkpoint	1.32871	-0.798853	1.70163	-2.50048	2.61868	2.76938
1447363_s_at	Bub1b	budding uninhibited by benzimidazoles 1 homolog, beta (S. cerevisiae)	chromosome segregation, mitotic cell cycle checkpoint	1.66968	-2.20033	0.216107	-2.41643	2.42856	1.81034	x		24637697 (Ebner2014)
1430193_at	Casc5	cancer susceptibility candidate 5	attachment of spindle microtubules to kinetochore, spindle assembly checkpoint, CENP-A containing nucleosome assembly	1.43145	-1.31946	0.613545	-1.93301	1.83674	2.05973	x		22102825 (Lal2011)
1417911_at	Ccna2	cyclin A2	cell cycle, G2/M transition	1.84692	-2.9786	-0.19676	-2.78184	2.04342	2.20799	x		17656095 (Bommer); 22102825 (Lal2011)
1416076_at	Ccnb1	cyclin B1	cell cycle, G2/M transition	1.81705	-2.63313	0.522763	-3.1559	2.34342	2.82477	x		24637697 (Ebner2014); 22102825 (Lal2011)
1450920_at	Ccnb2	cyclin B2	cell cycle, G2/M transition	1.82217	-2.39292	0.0887233	-2.48164	2.05057	2.08749	x	yes	24637697 (Ebner2014), 17554337 (He2007); 22102825 (Lal2011)
1417419_at	Ccnd1	cyclin D1	G1/S transition of mitotic cell cycle, mitotic G1 DNA damage checkpoint, negative regulation of cell cycle arrest	0.8108	-1.03176	0.318773	-1.35054	1.4	1.74554	x		22113133 (Lee2011); 22102825 (Lal2011)
1416492_at	Ccne1	cyclin E1	cell cycle, G1/S transition, DNA replication initiation	-0.30525	-0.429933	1.23923	-1.66917	1.77667	0.819215		yes
1422535_at	Ccne2	cyclin E2	cell cycle, G1/S transition, DNA replication initiation	1.01666	-1.27567	1.76796	-3.04363	2.77215	2.27935	x	yes	18519671 (Toyota), 24637697 (Ebner2014); 17554337 (He2007); 17656095 (Bommer); 22102825 (Lal2011)
1443807_x_at	Ccnf	cyclin F	SCF ubiquitin ligase complex, centrosome duplication, spindle formation	1.29505	-1.68146	1.20517	-2.88663	3.01315	1.95865	x		17554337 (He2007); 22102825 (Lal2011)
1416664_at	Cdc20	cell division cycle 20 homolog (S. cerevisiae)	cell cycle, anaphase promoting complex, mitotic spindle assembly checkpoint	1.85125	-2.45692	-0.00656167	-2.45036	2.20904	2.25244			21566225 (Kaller2011), 23622248 (Helwak)
1421963_a_at	Cdc25b	cell division cycle 25 homolog B (S. pombe)	cell cycle, G2/M transition	1.42018	-2.2272	-0.375815	-1.85139	2.1508	1.681
1456077_x_at	Cdc25c	cell division cycle 25C	DNA replication, G2/M transition	1.10602	-2.15844	-0.0383217	-2.12012	2.24956	1.87096	x		17875987 (Tazawa), 17554337 (He2007); 22102825 (Lal2011)
1448314_at	Cdc2a/Cdk1	Cell division cycle 2 homolog A (S. pombe)	cell cycle, G2 DNA damage checkpoint, G1/S transition, G2/M transition, DNA repair, DNA replication	0.960947	-2.453	0.140372	-2.59337	2.16189	1.62494	x		22102825 (Lal2011)
1416575_at	Cdc45	cell division cycle 45 homolog (S. cerevisiae)-like	DNA replication, G1/S transition	0.133753	-1.02917	1.03187	-2.06104	1.66927	1.67815	x		24637697 (Ebner2014), 17554337 (He2007)
1417019_a_at	Cdc6	cell division cycle 6 homolog (S. cerevisiae)	DNA replication checkpoint, G1/S transition	0.673383	-1.32805	2.17629	-3.50434	3.34702	2.75176	x		22102825 (Lal2011)
1455983_at	Cdca2	cell division cycle associated 2	cell cycle, chromosome segregation, cell division	0.848533	-2.21486	-0.478505	-1.73636	1.7271	1.32868	x		22102825 (Lal2011)
1452040_a_at	Cdca3	cell division cycle associated 3	cell cycle	1.42979	-2.15857	-0.0608383	-2.09773	1.94084	1.51784
1416802_a_at	Cdca5	cell division cycle associated 5	G1/S transition, double-strand break repair, chromosome condensation	1.61391	-1.99599	0.561995	-2.55798	2.39287	1.81969	x		17554337 (He2007); 22102825 (Lal2011)
1428481_s_at	Cdca8	cell division cycle associated 8	chromosome organization, chromosome passenger complex	1.63007	-2.05007	0.580595	-2.63066	2.27873	2.12526	x		17554337 (He2007); 22102825 (Lal2011)
1421679_a_at	Cdkn1a/p21	cyclin-dependent kinase inhibitor 1A (p21, Cip1)	cellular response to DNA damage stimulus, cell cycle arrest, G1/2 and G2/M transition of mitotic cell cycle	-0.32458	-1.32321	-0.953377	-0.369835	1.26805	1.13758
1430574_at	Cdkn3	cyclin-dependent kinase inhibitor 3	cell cycle arrest, G1/S transition	2.17645	-1.90966	0.466005	-2.37566	2.11514	1.96744	x		17554337 (He2007); 22102825 (Lal2011)
1424144_at	Cdt1	chromatin licensing and DNA replication factor 1	DNA pre-replication complex, DNA replication checkpoint	1.05603	-2.14378	0.8548	-2.99858	2.43841	2.21874	x		22102825 (Lal2011)
1450842_a_at	Cenpa	centromere protein A	CENP-A containing nucleosome assembly at centromere	1.95323	-1.61863	0.609342	-2.22797	2.22271	2.28977	x		22102825 (Lal2011); 21566225 (Kaller2011)
1439040_at	Cenpe	centromere protein E	mitotic chromosome movement towards spindle pole	1.35999	-2.45853	0.200557	-2.65909	3.05485	3.6298	x		22102825 (Lal2011)
1427161_at	Cenpf	centromere protein F	chromosome segregation	2.25213	-1.78015	0.586717	-2.36687	2.21499	2.04435	x		24637697 (Ebner2014), 17554337 (He2007); 22102825 (Lal2011)
1422016_a_at	Cenph	centromere protein H	centromere-kinetochore complex	0.91111	-1.30844	1.25465	-2.56308	2.73321	2.28213
1436723_at	Cenpi	centromere protein I	CENP-A containing nucleosome assembly at centromere	1.18776	-1.65195	1.13747	-2.78942	2.3075	2.46253	x		24637697 (Ebner2014); 22102825 (Lal2011)
1418264_at	Cenpk	centromere protein K	kinetochore assembly	1.06985	-1.05245	1.34402	-2.39647	2.30261	1.97447	x		22102825 (Lal2011)
1452305_s_at	Cenpn	centromere protein N	CENP-A containing nucleosome assembly, chromosome segregation	1.21581	-1.65606	0.329375	-1.98543	1.34627	1.53378	x		22102825 (Lal2011)
1432361_a_at	Cenpp	centromere protein P	CENP-A containing nucleosome assembly at centromere	1.82181	-1.81914	0.52843	-2.34757	1.94303	2.0325
1423620_at	Cenpq	centromere protein Q	CENP-A containing nucleosome assembly at centromere	1.00835	-1.12258	0.813105	-1.93569	1.67441	1.70894	x		22102825 (Lal2011)
1428518_at	Cenpu	centromere protein U	CENP-A containing nucleosome assembly at centromere	1.21477	-1.89728	0.873948	-2.77122	1.97108	1.68607
1429156_at	Cenpw	centromere protein W	CENP-A containing nucleosome assembly at centromere, chromosome organization	0.862523	-1.9195	0.720858	-2.64036	2.25929	2.16032
1452242_at	Cep55	centrosomal protein 55	centrosome, cytokinesis	1.87297	-1.25447	1.62306	-2.87753	2.59955	2.44886	x		17554337 (He2007); 24637697 (Ebner2014); 22102825 (Lal2011)
1452983_at	Cep57	centrosomal protein 57	G2/M transition, centrosome, cytokinesis	0.844927	-1.39093	-0.462097	-0.92883	1.47527	2.04695		yes
1423877_at	Chaf1b	chromatin assembly factor 1, subunit B (p60)	DNA-replication dependent nucleosome assembly, DNA repair, DNA replication	1.26814	-1.51775	0.281395	-1.79914	1.5292	1.28619	x		24637697 (Ebner2014); 22102825 (Lal2011)
1449708_s_at	Chek1	checkpoint kinase 1 homolog (S. pombe)	DNA damage checkpoint, cell cycle arrest, DNA repair, DNA replication	0.477003	-0.69898	1.58449	-2.28348	1.91867	1.90479	x		22102825 (Lal2011)
1422747_at	Chek2	checkpoint kinase 2	DNA damage checkpoint, double-strand break repair, cell cycle arrest	0.849977	-0.992498	0.600312	-1.59281	1.86648	1.79529
1452098_at	Chtf18	CTF18, chromosome transmission fidelity factor 18	DNA replication, PCNA loading onto DNA	0.70386	-1.69637	-0.342262	-1.3541	1.64924	1.11827
1417458_s_at	Cks2	CDC28 protein kinase regulatory subunit 2	cell cycle	0.945667	-1.41513	0.590572	-2.0057	1.9637	1.70216
1456280_at	Clspn	claspin	G2 DNA damage checkpoint, intra-S checkpoint DNA replication, DNA repair	0.917943	-1.75047	0.476542	-2.22702	2.28789	1.25846	x	yes	17554337 (He2007); 22102825 (Lal2011)
1422484_at	Cycs	cytochrome c, somatic	activation of cysteine-type endopeptidase activity involved in apoptotic process by cytochrome c, apoptotic DNA fragmentation	-0.05431	0.319927	1.35195	-1.03202	0.998295	0.862245	x		24637697 (Ebner2014); 22102825 (Lal2011)
1418334_at	Dbf4	DBF4 homolog (S. cerevisiae)	DNA replication, G1/S transition, intra-S checkpoint	1.33877	-0.58235	0.923465	-1.50581	1.67091	2.08621	x		22102825 (Lal2011)
1438447_at	Ddx11	DEAD/H (Asp-Glu-Ala-Asp/His) box helicase 11	DNA helicase, sister chromatid cohesion, G2/M transition	1.36719	-0.530452	0.574748	-1.1052	1.53619	1.14721	x		17554337 (He2007); 22102825 (Lal2011)
1455730_at	Dlgap5	discs, large (Drosophila) homolog-associated protein 5	cell proliferation, mitotic chromosome movement towards spindle pole	1.22756	-1.6283	0.327473	-1.95577	1.79499	1.94474
1452210_at	Dna2	DNA2 DNA replication helicase 2-like (yeast)	DNA replication, base excision repair, double-strand break repair via homologous recombination, telomere maintenance	0.74608	-1.60083	0.892627	-2.49345	2.00858	1.81024	x		22102825 (Lal2011)
1452912_at	Dscc1	defective in sister chromatid cohesion 1 homolog (S. cerevisiae)	DNA replication, maintenance of mitotic sister chromatid cohesion	0.80869	-1.22036	2.08162	-3.30198	2.55362	2.45033	x		22102825 (Lal2011)
1436186_at	E2f8	E2F transcription factor 8	transcriptional corepressor, negative regulator of cytokinesis	0.843483	-1.7961	1.41173	-3.20783	2.90558	2.30479	x		17554337 (He2007); 22102825 (Lal2011)
1435054_at	Eme1	essential meiotic endonuclease 1 homolog 1 (S. pombe)	DNA recombination, DNA repair, homologous recombination	0.982517	-1.32677	0.301628	-1.6284	1.88967	1.22601	x		17554337 (He2007); 22102825 (Lal2011)
1424766_at	Ercc6l	excision repair cross-complementing rodent repair deficiency complementation group 6 - like	cell division, chromosome segregation	0.784333	-1.58757	0.98456	-2.57213	2.54982	2.1055	x		21566225 (Kaller2011), 22102825 (Lal2011)
1419029_at	Ero1l	ERO1-like (S. cerevisiae)	endoplasmatic reticulum, intrinsic apoptotic signaling pathway in response to endoplasmic reticulum stress	-1.18701	-0.943527	0.614748	-1.55828	0.9944	1.87266	x		17554337 (He2007)
1428304_at	Esco2	establishment of cohesion 1 homolog 2 (S. cerevisiae)	double-strand break repair, sister chromatid cohesion and segregation, Roberts Syndrome	1.43093	-1.51694	1.42537	-2.94231	2.86828	2.16966	x		22102825 (Lal2011)
1433862_at	Espl1	extra spindle poles-like 1 (S. cerevisiae)	chromosome segregation	1.49471	-2.35823	0.17744	-2.53567	2.84382	1.90853	x		17554337 (He2007); 22102825 (Lal2011)
1418026_at	Exo1	exonuclease 1	mismatch repair, DNA recombination, double-strand break repair via homologous recombination	0.895973	-1.37459	1.25082	-2.62541	2.6492	2.34778	x		24637697 (Ebner2014), 17554337 (He2007)
1418856_a_at	Fanca	Fanconi anemia, complementation group A	DNA repair	1.1913	-1.04597	0.392107	-1.43808	1.41554	1.03554	x		17554337 (He2007); 22102825 (Lal2011)
1437780_at	Fancb	Fanconi anemia, complementation group B	DNA repair	0.07508	-0.849405	1.76007	-2.60948	2.14216	2.12869	x		22102825 (Lal2011)
1439091_at	Fancd2	Fanconi anemia, complementation group D2	DNA repair	0.816283	-1.23773	0.332962	-1.57069	1.21008	1.23836	x	yes	22102825 (Lal2011); 21566225 (Kaller2011)
1421731_a_at	Fen1	flap structure specific endonuclease 1	base excision repair, DNA replication, double-strand break repair	0.936073	-2.41289	-0.00108	-2.41181	2.14186	1.89942	x		21566225 (Kaller2011), 17554337 (He2007); 22102825 (Lal2011)
1422430_at	Fignl1	fidgetin-like 1	double-strand break repair via homologous recombination	0.95209	-1.11282	1.19869	-2.31151	2.25517	2.17637	x		24637697 (Ebner2014), 17554337 (He2007), 22102825 (Lal2011)
1448834_at	Foxm1	forkhead box M1	transcription factor, G2/M transition, DNA damage response, DNA repair	1.12702	-2.34094	-0.566292	-1.77465	1.84442	1.22661	x		17554337 (He2007); 22102825 (Lal2011)
1455980_a_at	Gas2l3	growth arrest-specific 2 like 3	cell cycle arrest, cytokinesis, genomic stability	1.42094	-3.62229	-1.59079	-2.0315	1.9435	2.95617	x		17554337 (He2007); 22102825 (Lal2011)
1458373_at	Gen1	Gen Holliday junction 5' flap endonuclease	double-strand break repair via homologous recombination	1.18771	-1.0177	0.716827	-1.73453	1.83088	1.7827	x		22102825 (Lal2011)
1452598_at	Gins1	GINS complex subunit 1 (Psf1 homolog)	initiation of DNA replication, GINS complex	0.79029	-0.193658	1.73052	-1.92417	2.05642	1.87356	x		24637697 (Ebner2014); 22102825 (Lal2011)
1452881_at	Gins2	GINS complex subunit 2 (Psf2 homolog)	initiation of DNA replication, GINS complex	0.723397	-1.73994	0.347403	-2.08735	1.80517	1.2866	x		24637697 (Ebner2014); 22102825 (Lal2011)
1417506_at	Gmnn	geminin	inhibitor of assembly of DNA pre-replication complex	1.17542	-1.82883	0.449687	-2.27852	2.42913	2.40963	x		21566225 (Kaller2011), 17554337 (He2007), 24637697 (Ebner2014); 22102825 (Lal2011)
1416746_at	H2afx	H2A histone family, member X	DNA repair, DNA damage checkpoint, double-strand repair via homologous recombination	1.09389	-2.58175	-1.78077	-0.80098	1.30734	0.45553	x		17554337 (He2007); 22102825 (Lal2011)
1417541_at	Hells	helicase, lymphoid specific	centromeric heterochromatin assembly, maintenance of DNA methylation	0.913607	-0.919948	1.88706	-2.80701	2.24257	2.2765	x		24637697 (Ebner2014); 22102825 (Lal2011)
1418102_at	Hes1	hes family bHLH transcription factor 1	transcription factor binding, Notch signaling pathway,	-1.57156	-0.994337	1.19562	-2.18996	1.29973	0.231325		yes
1438009_at	Hist1h2ap	histone cluster 1, H2ap	histone H2A family member	1.24192	-2.88502	-0.833737	-2.05128	2.4673	2.44064
1433685_a_at	Hjurp	Holliday junction recognition protein	CENP-A containing nucleosome assembly, chromosome assembly	0.575177	-1.51116	-0.43296	-1.0782	1.36617	0.75284	x		17554337 (He2007); 22102825 (Lal2011)
1416184_s_at	Hmga1	high mobility group AT-hook I, related sequence 1	base excision repair, chromatin remodeling, DNA unwinding involved in DNA replication	3.06578	-2.21123	-0.101835	-2.10939	2.67697	2.19726	x
1450781_at	Hmga2	high mobility group AT-hook 2	base excision repair, DNA damage response, enhancesosome	1.5865	-3.70892	-1.44876	-2.26016	1.93237	2.62812	x		18803879 (Ji2008)
1452534_a_at	Hmgb2	high mobility group box 2	DNA ligation involved in DNA repair, base excision repair, VDJ recombination	0.529183	-1.09233	0.551972	-1.6443	1.53822	1.20409	x		17554337 (He2007); 22102825 (Lal2011)
1427541_x_at	Hmmr	hyaluronan mediated motility receptor (RHAMM)	interactor of Brca1/2	2.1074	-2.71935	0.04478	-2.76413	2.45162	2.16065	x		17554337 (He2007); 22102825 (Lal2011); 21566225 (Kaller2011)
1439436_x_at	Incenp	inner centromere protein	chromosome segregation	1.31553	-2.26112	0.185885	-2.447	2.2917	1.92845	x		24637697 (Ebner2014); 22102825 (Lal2011)
1435306_a_at	Kif11	kinesin family member 11	centrosome separation, spindle organization	1.63243	-2.63017	0.17862	-2.80879	2.7164	2.34991	x		21566225 (Kaller2011), 17554337 (He2007); 22102825 (Lal2011)
1449207_a_at	Kif20a	kinesin family member 20A	cytokinesis	1.6227	-2.51839	-0.110038	-2.40835	2.08453	1.86288	x		17554337 (He2007)
1439695_a_at	Kif20b	kinesin family member 20B	cell cycle arrest, centrosome	1.36703	-1.68588	1.12465	-2.81053	2.61679	2.17657	x	yes
1451128_s_at	Kif22	kinesin family member 22	chromokinesin, mitosis, DNA repair	1.63926	-2.32087	0.41323	-2.7341	2.51615	2.01455	x		17554337 (He2007); 22102825 (Lal2011)
1453748_a_at	Kif23	kinesin family member 23	cytokinesis, mitotic spindle elongation, microtubule-based movement	1.67708	-2.59549	0.344113	-2.9396	2.04798	2.36417	x		22102825 (Lal2011)
1437611_x_at	Kif2c	kinesin family member 2C	chromosome segregation, microtubule-based movement	1.76589	-2.04017	0.511982	-2.55215	2.31036	1.86025		yes
1435575_at	Kntc1	kinetochore associated 1	chromosome segregation	0.779037	-1.64559	0.344862	-1.99046	2.70711	2.82079	x		22102825 (Lal2011)
1416641_at	Lig1	ligase I, DNA, ATP-dependent	DNA ligation involved in DNA repair, base excision repair, nucleotide excision repair, double-strand break repair	0.837917	-1.13722	1.0601	-2.19732	2.01861	1.45341	x		24637697 (Ebner2014); 22102825 (Lal2011)
1422460_at	Mad2l1	mitotic spindle assembly checkpoint protein MAD2A-like	mitotic spindle assembly checkpoint	1.00483	-1.13034	1.01584	-2.14619	2.08468	1.74411	x	yes	21566225 (Kaller2011), 24637697 (Ebner2014)
1433408_a_at	Mcm10	minichromosome maintenance deficient 10 (S. cerevisiae)	DNA replication, transition from pre-replicative complex to pre-initiation complex	0.60942	-1.01945	0.827785	-1.84723	2.01894	1.81987	x		23622248 (Helwak), 17875987 (Tazawa), 17554337 (He2007); 22102825 (Lal2011)
1448777_at	Mcm2	minichromosome maintenance deficient 2 mitotin (S. cerevisiae)	DNA replication intiation, DNA unwinding, MCM complex	0.10481	-2.64133	-0.361188	-2.28014	2.40732	1.67118	x		21566225 (Kaller2011); 22102825 (Lal2011)
1426652_at	Mcm3	minichromosome maintenance deficient 3 (S. cerevisiae)	DNA replication initiation, MCM complex, regulatory subunit	0.84519	-3.03663	-0.152183	-2.88444	3.10832	2.64121	x	yes	21566225 (Kaller2011); 22362746 (Chuang); 24637697 (Ebner2014); 17875987 (Tazawa); 17554337 (He2007); 22102825 (Lal2011)
1436708_x_at	Mcm4	minichromosome maintenance deficient 4 homolog (S. cerevisiae)	DNA replication initiation, MCM complex, ATP-dependent helicase activity	0.185203	-0.699968	1.25104	-1.95101	1.79465	1.08364	x		21566225 (Kaller2011); 22102825 (Lal2011)
1415945_at	Mcm5	minichromosome maintenance deficient 5, cell division cycle 46 (S. cerevisiae)	DNA replication initiation, regulator subunit	1.71741	-3.58379	-0.463098	-3.12069	2.85222	2.26128	x	yes	21566225 (Kaller2011), 17554337 (He2007); 22102825 (Lal2011)
1438852_x_at	Mcm6	minichromosome maintenance deficient 6 (MIS5 homolog, S. pombe) (S. cerevisiae)	DNA replication initiation, MCM complex, ATP-dependent helicase activity	1.62821	-1.30394	1.02994	-2.33388	2.30307	1.95084	x	yes	21566225 (Kaller2011), 24637697 (Ebner2014); 22102825 (Lal2011)
1416031_s_at	Mcm7	minichromosome maintenance deficient 7 (S. cerevisiae)	DNA replication initiation, MCM complex	1.0166	-0.95367	-0.080725	-0.872945	1.32224	0.901985	x		21566225 (Kaller2011); 22102825 (Lal2011)
1453314_x_at	Mis18a	MIS18 kinetochore protein homolog A (S. pombe)	chromosome segregation, nucleosome assembly	0.82554	-1.52262	0.231743	-1.75436	1.70697	1.53789
1458374_at	Mis18bp1	MIS18 binding protein 1	CENP-A containing nucleosome assembly	1.72138	-2.73064	-0.730365	-2.00027	2.12255	2.69718
1426817_at	Mki67	antigen identified by monoclonal antibody Ki 67	cell proliferation, condensed chromsomome	1.29362	-1.08855	0.96592	-2.05446	1.85939	1.56099	x		21566225 (Kaller2011), 17554337 (He2007); 22102825 (Lal2011)
1428518_at	Mlf1ip/Cenpu	centromere protein U	chromosome, regulation of transcription	1.21477	-1.89728	0.873948	-2.77122	1.97108	1.68607	x		22102825 (Lal2011)
1439562_at	Mms22l	MMS22-like, DNA repair protein	double-strand break repair via homologous recombination, replication fork processing	0.332467	-1.29161	0.90629	-2.1979	2.2488	3.02929		yes
1416748_a_at	Mre11a	meiotic recombination 11 homolog A (S. cerevisiae)	double-strand break repair, intra-S DNA damage checkpoint, mitotic G2 DNA damage checkpoint, base excision repair	0.745553	-0.723652	0.609023	-1.33268	1.19365	1.56796		yes
1454946_at	Mybl2	myeloblastosis oncogene-like 2	G2/M transition, Myb complex	0.51834	-1.75389	-0.344668	-1.40922	1.91098	0.801995	x		17554337 (He2007); 22102825 (Lal2011)
1424942_a_at	Myc	v-myc avian myelocytomatosis viral oncogene homolog	cellular response to DNA damage stimulus, chromosome orgnaization, gene expression, positive regulation of DNA biosynthetic process	0.254993	0.043455	1.30146	-1.25801	1.58317	2.3862	x	yes	18768788 (Lujambio2008), 18802929 (Leucci2008)
1425506_at	Mylk	myosin light chain kinase	actin filament orgnaization	0.6763	-2.70564	0.298567	-3.0042	1.75744	1.52268
1423847_at	Ncapd2	non-SMC condensin I complex, subunit D2	chromosome condensation, condensin complex	1.06601	-2.29671	0.154275	-2.45098	2.61362	1.60456	x		24637697 (Ebner2014), 21566225 (Kaller2011); 22102825 (Lal2011)
1454952_s_at	Ncapd3	non-SMC condensin II complex, subunit D3	chromosome condensation, condensin complex	0.46723	-0.772203	1.04553	-1.81774	1.82572	1.70038	x	yes	22102825 (Lal2011)
1429171_a_at	Ncapg	non-SMC condensin I complex, subunit G	chromosome condensation, condensin complex	1.87378	-1.64131	1.02102	-2.66232	2.72819	2.94095	x		21566225 (Kaller2011); 22102825 (Lal2011)
1417926_at	Ncapg2	non-SMC condensin II complex, subunit G2	chromosome condensation, cell cycle, cell division	0.874913	-1.34967	1.12893	-2.4786	2.11707	1.51044	x	yes	22102825 (Lal2011)
1436707_x_at	Ncaph	non-SMC condensin I complex, subunit H	chromosome condensation, condensin complex	1.32119	-1.18573	0.804438	-1.99017	1.85276	1.57754	x		24637697 (Ebner2014); 22102825 (Lal2011)
1417445_at	Ndc80	NDC80 homolog, kinetochore complex component (S. cerevisiae)	chromosome segregation, spindle organization, Ndc80 complex	1.56088	-2.29094	0.121252	-2.4122	1.7633	2.13259	x		24637697 (Ebner2014); 22102825 (Lal2011)
1424060_at	Neil3	nei like 3 (E. coli)	DNA glycosylase, base excision repair, nucleotide excision repair	0.90967	-2.16471	0.412058	-2.57677	1.83231	1.79005	x	yes	22102825 (Lal2011)
1455852_at	Nsl1	NSL1, MIND kinetochore complex component, homolog (S. cerevisiae)	kinetochore assembly, Mis12 complex, cell division	0.725677	-1.62782	0.43684	-2.06466	2.39392	2.08525	x		22102825 (Lal2011)
1430811_a_at	Nuf2	NUF2, NDC80 kinetochore complex component, homolog (S. cerevisiae)	chromosome segregation, Ndc80 complex	1.67309	-1.52095	0.778623	-2.29957	2.40471	2.04623	x	yes	24637697 (Ebner2014)
1416309_at	Nusap1	nucleolar and spindle associated protein 1	spindle localization, cytokinesis	1.8281	-1.83998	0.4176	-2.25759	1.83665	1.60068	x		24637697 (Ebner2014), 17554337 (He2007); 22102825 (Lal2011)
1430617_at	Oip5	Opa interacting protein 5	CENP-A containing nucleosome assembly	1.17858	-1.36968	0.437697	-1.80737	1.57597	1.94447
1422663_at	Orc1	origin recognition complex, subunit 1	ORC complex, DNA replication initiation	0.769763	-1.69388	0.83143	-2.52531	2.43895	2.31865	x		17554337 (He2007); 22102825 (Lal2011)
1417037_at	Orc6	origin recognition complex, subunit 6	origin recognition complex, DNA replication	-0.12509	-0.654907	0.989233	-1.64414	1.3093	0.878515	x		17554337 (He2007); 22102825 (Lal2011)
1417947_at	Pcna	proliferating cell nuclear antigen	DNA replication, DNA repair, base excision repair, mismatch repair	0.544727	-0.430927	0.666953	-1.09788	0.97908	1.76258
1434808_at	Palb2	partner and localizer of BRCA2	DNA repair, double-strand break repair via homologous recombination	0.274533	-0.232335	1.41803	-1.65037	1.67247	1.76258
1448191_at	Plk1	polo-like kinase 1 (Drosophila)	G2 DNA damage checkpoint, cell cycle	1.81601	-3.2068	-0.389362	-2.81744	2.55702	1.75564	x	yes	17554337 (He2007); 22102825 (Lal2011)
1452115_a_at	Plk4	polo-like kinase 4 (Drosophila)	G2/M transition, centriole replication	1.02518	-2.07966	-0.173012	-1.90664	2.34929	2.63743	x		22102825 (Lal2011)
1419397_at	Pola1	polymerase (DNA directed), alpha 1	DNA replication, DNA polymerase, double-strand break repair via nonhomologous end joining	0.733033	-1.17939	1.03684	-2.21624	1.96358	1.94042	x	yes	24637697 (Ebner2014); 22102825 (Lal2011)
1448187_at	Pold1	polymerase (DNA directed), delta 1, catalytic subunit	DNA replication, DNA repair, base excision repair, nucleotide excision repair	0.610527	-2.2066	-0.69772	-1.50888	1.82771	1.28312	x		21566225 (Kaller2011), 24637697 (Ebner2014); 22102825 (Lal2011)
1448650_a_at	Pole	polymerase (DNA directed), epsilon	DNA repair, base excision repair, nucleotide excision repair, DNA replication, telomere maintenance via recombination	1.06229	-1.68701	0.501402	-2.18841	2.30294	1.90887		yes
1427094_at	Pole2	polymerase (DNA directed), epsilon 2 (p59 subunit)	DNA repair, nucleotide-excision repair, DNA replication	0.83342	-0.83662	0.740345	-1.57696	1.39465	1.74483	x		22102825 (Lal2011)
1423774_a_at	Prc1	protein regulator of cytokinesis 1	cytokinesis, contractile ring assembly	1.89034	-3.34701	-0.430805	-2.91621	2.70519	2.08575	x		17554337 (He2007); 22102825 (Lal2011)
1449061_a_at	Prim1	DNA primase, p49 subunit	DNA replication, synthesis of RNA primer	0.831477	-0.540337	0.809878	-1.35021	1.79482	1.7287	x		17554337 (He2007); 22102825 (Lal2011)
1424105_a_at	Pttg1/securin	pituitary tumor-transforming 1	DNA repair, chromosome segregation, chromosome organization	2.12022	-2.11917	0.467925	-2.58709	2.37636	2.12105
1451358_a_at	Racgap1	Rac GTPase-activating protein 1	mitotic cytokinesis	1.61161	-2.71393	-0.129788	-2.58414	1.95454	2.36373	x	yes
1451928_a_at	Rad18	RAD18 homolog (S. cerevisiae)	DNA repair	0.508967	-1.80031	0.331283	-2.13159	1.62194	2.50026
1418281_at	Rad51	RAD51 homolog (S. cerevisiae)	DNA recombination, double-strand break repair by homologous recombination	0.511027	-0.982722	1.10725	-2.08997	2.10833	2.03306	x		17554337 (He2007); 22102825 (Lal2011)
1417938_at	Rad51ap1	RAD51 associated protein 1	DNA repair, double-strand break repair via homologous recombination	0.643497	-1.77028	0.987653	-2.75793	2.74424	2.4107	x		22102825 (Lal2011)
1450862_at	Rad54l	RAD54 like (S. cerevisiae)	DNA recombination , DNA repair, double-strand repair via homolgous recombination	0.50497	-1.4179	0.681838	-2.09973	2.03694	1.97585	x		17554337 (He2007); 22102825 (Lal2011); 21566225 (Kaller2011)
1451092_a_at	Rangap1	Ran GTPase activating protein 1	condensed chromosome kinetochore, mitotic spindle	0.99517	-1.99156	-0.325052	-1.6665	1.72951	1.34617
1424156_at	Rbl1	retinoblastoma-like 1 (p107)	transcription factor, regulation of cell cycle	1.11293	-1.39685	0.640822	-2.03767	2.07965	2.15273	x		22102825 (Lal2011)
1432538_a_at	Rfc3	replication factor C (activator 1) 3	DNA clamp loader activity, DNA replication, DNA repair, nucleotide excision repair, telomere maintenance	0.788047	0.0293683	1.31458	-1.28521	1.30663	1.02506	x		22102825 (Lal2011)
1438161_s_at	Rfc4	replication factor C (activator 1) 4	DNA replication, DNA repair, nucleotide excision repair	0.360917	-0.692273	1.07084	-1.76311	1.59302	2.10828	x		22102825 (Lal2011)
1423293_at	Rpa1	replication protein A1	DNA recombination, DNA repair, DNA recombination, nucleotide excision repair, double-strand break repair via homologous recombination, DNA replication	0.04975	-0.321547	0.762353	-1.0839	1.15108	0.87108		yes
1416433_at	Rpa2	replication protein A2	DNA repair, DNA replication, double-strand break repair via homologous recombination	0.389177	-1.002	0.732992	-1.735	1.59624	1.24342
1415878_at	Rrm1	ribonucleotide reductase M1	DNA replication, deoxyribonucleotide biosynthetic process	0.761593	-1.41372	0.396845	-1.81056	1.62649	1.51431	x	yes	17554337 (He2007); 22102825 (Lal2011)
1416120_at	Rrm2	ribonucleotide reductase M2	DNA replication, G1/S transition	1.00738	-2.81669	-0.527443	-2.28925	2.07862	1.89467	x		24637697 (Ebner2014), 21566225 (Kaller2011), 17554337 (He2007); 22102825 (Lal2011)
1419149_at	Serpine1	serine (or cysteine) peptidase inhibitor, clade E	angiogenesis, negative regulation of cell migration	1.22364	-2.79493	-0.04291	-2.75202	3.64564	2.25633
1418919_at	Sgol1	shugoshin-like 1	centriole-centriole cohesion, chromosome segregation, centrosome	1.27631	-1.8784	0.53277	-2.41117	2.0905	2.39309	x		22102825 (Lal2011)
1450496_a_at	Ska1	spindle and kinetochore associated complex subunit 1	chromosome segregation	1.58092	-2.04697	1.22226	-3.26922	2.84961	3.01327	x		17554337 (He2007); 22102825 (Lal2011)
1454744_at	Ska3	spindle and kinetochore associated complex subunit 3	chromosome segregation	1.28812	-1.58096	0.975145	-2.55611	2.47226	2.1197	x		22102825 (Lal2011)
1429660_s_at	Smc2	structural maintenance of chromosomes 2	DNA recombination, DNA repair, chromosome condensation, condensin complex	0.61315	-3.10352	-0.370995	-2.73252	2.37127	3.33122	x		24637697 (Ebner2014)
1427275_at	Smc4	structural maintenance of chromosomes 4	DNA recombination, DNA repair, chromosome condensation, condensin complex	0.89288	-4.62385	-2.56094	-2.06291	2.27937	3.50128	x		21566225 (Kaller2011); 22102825 (Lal2011)
1433892_at	Spag5	sperm associated antigen 5	cell cycle, chromsome segregation, spindle organization	1.35424	-3.08428	0.0189167	-3.1032	3.3102	3.25271	x		24637697 (Ebner2014)
1424118_a_at	Spc25	SPC25, NDC80 kinetochore complex component, homolog (S. cerevisiae)	cell cycle, chromosome segregation, Ndc80 complex	1.4629	-1.17368	0.878598	-2.05227	2.19962	1.60357	x		24637697 (Ebner2014); 22102825 (Lal2011)
1448113_at	Stmn1	stathmin 1	mitotic spindle organization, microtubule depolymerization	1.25691	-0.870003	0.246832	-1.11684	1.10352	0.762025	x		17554337 (He2007); 22102825 (Lal2011)
1417450_a_at	Tacc3	transforming, acidic coiled-coil containing protein 3	regulation of microtubule based process	1.35357	-1.66115	0.329713	-1.99086	2.27596	2.31745	x		17554337 (He2007)
1420653_at	Tgfb1	transforming growth factor, beta 1	cell cycle arrest, cytokine activity, ATP biosynthetic process	1.25186	-2.40033	-0.937635	-1.4627	1.53658	0.209865	x		17554337 (He2007)
1416258_at	Tk1	thymidine kinase 1	DNA replication, nucleotide biosynthesis	1.67316	-2.28482	0.608578	-2.89339	2.53518	1.86318	x		24637697 (Ebner2014), 17554337 (He2007); 22102825 (Lal2011); 21566225 (Kaller2011)
1454694_a_at	Top2a	topoisomerase (DNA) II alpha	DNA topological change, DNA replication, DNA repair	1.32234	-1.5943	1.02686	-2.62116	2.29332	2.16876	x		22102825 (Lal2011)
1452241_at	Topbp1	TOPBP1-interacting checkpoint and replication regulator	DNA repair, cellular response to DNA damage stimulus	0.492583	-1.02037	0.439447	-1.45982	1.59848	1.54549	x	yes	22102825 (Lal2011)
1428104_at	Tpx2	TPX2, microtubule-associated protein homolog	regulation of mitotic spindle organization, spindle assembly, cell division	1.58436	-2.36828	-0.075975	-2.2923	2.47189	2.06849	x		24637697 (Ebner2014)
1427739_a_at	Trp53	transformation related protein 53	cell cycle arrest, apoptosis, DNA damage response, senescence	0.282937	-1.95837	-1.17136	-0.787005	1.6407	0.165855
1449171_at	Ttk	Ttk protein kinase	mitotic spindle assembly checkpoint, spindle organization	1.31469	-2.13991	0.470927	-2.61084	2.1128	2.19692	x		24637697 (Ebner2014), 17554337 (He2007); 22102825 (Lal2011)
1422462_at	Ube2t	ubiquitin-conjugating enzyme E2T (putative)	DNA repair, ubiquitination, cellular response to DNA damage stimulus	1.57805	-1.99716	0.54841	-2.54557	2.56331	2.6905
1425753_a_at	Ung	uracil DNA glycosylase	base-excision repair	0.31195	-0.516397	1.63287	-2.14927	2.09429	1.51811	x		23228472 (Hegre); 22102825 (Lal2011)
1416773_at	Wee1	WEE1 G2 checkpoint kinase	G1/S and G2/M transition of mitotic cell cycle, microtubule cytoskleleton organization	0.595103	-0.363975	0.86277	-1.22674	1.47287	0.966065			22102825 (Lal2011)
1418443_at	Xpo1	exportin 1	mRNA transport, protein export from nucleus, regulation of centrosome duplication	0.553263	-0.565343	0.743892	-1.30923	1.0853	1.17793	x	yes	22102825 (Lal2011)
1455335_at	Xrcc2	X-ray repair complementing defective repair in Chinese hamster cells 2	double-strand break repair via homologous recombination, centrosome organization, mitotic cell cycle	0.483933	-0.87237	0.081285	-0.953655	1.19959	0.972305
